# Supplementary material for: TP53BP1, a dual-coding gene, uses promoter switching and translational reinitiation to express a smORF protein
Source: iScience. 2023 Apr 27;26(5):106757. doi: 10.1016/j.isci.2023.106757 (PMC10193022; doi:10.1016/j.isci.2023.106757)
Supplement: Table S1. Excel file with the LC-MS data processed using the FragPipe proteomics pipeline, related to Figure 8 [file mmc2.xlsx]

## Sheet: annotation
raw.file	name	CorT	bait
20220819_C29174_004_S406337_SEP53BP1-3HA_A_Group_1	SEP53BP1-3HA_A	T	SEP53BP1
20220819_C29174_005_S407281_SEP53BP1-3HA_B_Group_1	SEP53BP1-3HA_B	T	SEP53BP1
20220819_C29174_003_S407282_Vector_CTRL_A_Group_2	Vector_CTRL_A	C	CTRL
20220819_C29174_002_S407283_Vector_CTRL_B_Group_2	Vector_CTRL_B	C	CTRL

## Sheet: inter
raw.file	bait	protein_Id	razor.intensity
20220819_C29174_002_S407283_Vector_CTRL_B_Group_2	CTRL	sp|A0A075B6S2|KVD29_HUMAN	15558091800
20220819_C29174_002_S407283_Vector_CTRL_B_Group_2	CTRL	sp|A6ZKI3|RTL8C_HUMAN	21775772
20220819_C29174_002_S407283_Vector_CTRL_B_Group_2	CTRL	sp|A8MW92|P20L1_HUMAN	100056464
20220819_C29174_002_S407283_Vector_CTRL_B_Group_2	CTRL	sp|E9PRG8|CK098_HUMAN	496617056
20220819_C29174_002_S407283_Vector_CTRL_B_Group_2	CTRL	sp|O00165|HAX1_HUMAN	47368668
20220819_C29174_002_S407283_Vector_CTRL_B_Group_2	CTRL	sp|O00422|SAP18_HUMAN	163642512
20220819_C29174_002_S407283_Vector_CTRL_B_Group_2	CTRL	sp|O00425|IF2B3_HUMAN	22908358
20220819_C29174_002_S407283_Vector_CTRL_B_Group_2	CTRL	sp|O00483|NDUA4_HUMAN	251762176
20220819_C29174_002_S407283_Vector_CTRL_B_Group_2	CTRL	sp|O00488|ZN593_HUMAN	318938048
20220819_C29174_002_S407283_Vector_CTRL_B_Group_2	CTRL	sp|O00541|PESC_HUMAN	4096703230
20220819_C29174_002_S407283_Vector_CTRL_B_Group_2	CTRL	sp|O00571|DDX3X_HUMAN	2768084990
20220819_C29174_002_S407283_Vector_CTRL_B_Group_2	CTRL	sp|O00743|PPP6_HUMAN	67122032
20220819_C29174_002_S407283_Vector_CTRL_B_Group_2	CTRL	sp|O00767|SCD_HUMAN	16854570
20220819_C29174_002_S407283_Vector_CTRL_B_Group_2	CTRL	sp|O14545|TRAD1_HUMAN	11080345
20220819_C29174_002_S407283_Vector_CTRL_B_Group_2	CTRL	sp|O14602|IF1AY_HUMAN	17354674
20220819_C29174_002_S407283_Vector_CTRL_B_Group_2	CTRL	sp|O14646|CHD1_HUMAN	38289864
20220819_C29174_002_S407283_Vector_CTRL_B_Group_2	CTRL	sp|O14654|IRS4_HUMAN	512439936
20220819_C29174_002_S407283_Vector_CTRL_B_Group_2	CTRL	sp|O14735|CDIPT_HUMAN	138413088
20220819_C29174_002_S407283_Vector_CTRL_B_Group_2	CTRL	sp|O14818|PSA7_HUMAN	126975808
20220819_C29174_002_S407283_Vector_CTRL_B_Group_2	CTRL	sp|O14965|AURKA_HUMAN	27152424
20220819_C29174_002_S407283_Vector_CTRL_B_Group_2	CTRL	sp|O14980|XPO1_HUMAN	62007176
20220819_C29174_002_S407283_Vector_CTRL_B_Group_2	CTRL	sp|O15042|SR140_HUMAN	1385983230
20220819_C29174_002_S407283_Vector_CTRL_B_Group_2	CTRL	sp|O15119|TBX3_HUMAN	337312512
20220819_C29174_002_S407283_Vector_CTRL_B_Group_2	CTRL	sp|O15144|ARPC2_HUMAN	69871360
20220819_C29174_002_S407283_Vector_CTRL_B_Group_2	CTRL	sp|O15235|RT12_HUMAN	461883040
20220819_C29174_002_S407283_Vector_CTRL_B_Group_2	CTRL	sp|O15269|SPTC1_HUMAN	33685008
20220819_C29174_002_S407283_Vector_CTRL_B_Group_2	CTRL	sp|O15371|EIF3D_HUMAN	80397840
20220819_C29174_002_S407283_Vector_CTRL_B_Group_2	CTRL	sp|O43143|DHX15_HUMAN	41593128
20220819_C29174_002_S407283_Vector_CTRL_B_Group_2	CTRL	sp|O43175|SERA_HUMAN	934450750
20220819_C29174_002_S407283_Vector_CTRL_B_Group_2	CTRL	sp|O43242|PSMD3_HUMAN	70558416
20220819_C29174_002_S407283_Vector_CTRL_B_Group_2	CTRL	sp|O43290|SNUT1_HUMAN	118816728
20220819_C29174_002_S407283_Vector_CTRL_B_Group_2	CTRL	sp|O43592|XPOT_HUMAN	160781344
20220819_C29174_002_S407283_Vector_CTRL_B_Group_2	CTRL	sp|O43615|TIM44_HUMAN	185319376
20220819_C29174_002_S407283_Vector_CTRL_B_Group_2	CTRL	sp|O43790|KRT86_HUMAN	2092134780
20220819_C29174_002_S407283_Vector_CTRL_B_Group_2	CTRL	sp|O43809|CPSF5_HUMAN	567121470
20220819_C29174_002_S407283_Vector_CTRL_B_Group_2	CTRL	sp|O43819|SCO2_HUMAN	110529632
20220819_C29174_002_S407283_Vector_CTRL_B_Group_2	CTRL	sp|O43823|AKAP8_HUMAN	28996412
20220819_C29174_002_S407283_Vector_CTRL_B_Group_2	CTRL	sp|O43824|GTPB6_HUMAN	224012928
20220819_C29174_002_S407283_Vector_CTRL_B_Group_2	CTRL	sp|O43837|IDH3B_HUMAN	25895662
20220819_C29174_002_S407283_Vector_CTRL_B_Group_2	CTRL	sp|O43852|CALU_HUMAN	110137248
20220819_C29174_002_S407283_Vector_CTRL_B_Group_2	CTRL	sp|O60264|SMCA5_HUMAN	54846220
20220819_C29174_002_S407283_Vector_CTRL_B_Group_2	CTRL	sp|O60563|CCNT1_HUMAN	528285824
20220819_C29174_002_S407283_Vector_CTRL_B_Group_2	CTRL	sp|O60762|DPM1_HUMAN	233603936
20220819_C29174_002_S407283_Vector_CTRL_B_Group_2	CTRL	sp|O60783|RT14_HUMAN	110474464
20220819_C29174_002_S407283_Vector_CTRL_B_Group_2	CTRL	sp|O60814|H2B1K_HUMAN	21901367300
20220819_C29174_002_S407283_Vector_CTRL_B_Group_2	CTRL	sp|O60884|DNJA2_HUMAN	322822176
20220819_C29174_002_S407283_Vector_CTRL_B_Group_2	CTRL	sp|O75030|MITF_HUMAN	431923872
20220819_C29174_002_S407283_Vector_CTRL_B_Group_2	CTRL	sp|O75190|DNJB6_HUMAN	324976608
20220819_C29174_002_S407283_Vector_CTRL_B_Group_2	CTRL	sp|O75251|NDUS7_HUMAN	617733250
20220819_C29174_002_S407283_Vector_CTRL_B_Group_2	CTRL	sp|O75306|NDUS2_HUMAN	328307552
20220819_C29174_002_S407283_Vector_CTRL_B_Group_2	CTRL	sp|O75319|DUS11_HUMAN	264330240
20220819_C29174_002_S407283_Vector_CTRL_B_Group_2	CTRL	sp|O75367|H2AY_HUMAN	149176816
20220819_C29174_002_S407283_Vector_CTRL_B_Group_2	CTRL	sp|O75400|PR40A_HUMAN	943447870
20220819_C29174_002_S407283_Vector_CTRL_B_Group_2	CTRL	sp|O75444|MAF_HUMAN	514769984
20220819_C29174_002_S407283_Vector_CTRL_B_Group_2	CTRL	sp|O75531|BAF_HUMAN	5308105700
20220819_C29174_002_S407283_Vector_CTRL_B_Group_2	CTRL	sp|O75533|SF3B1_HUMAN	6266188
20220819_C29174_002_S407283_Vector_CTRL_B_Group_2	CTRL	sp|O75534|CSDE1_HUMAN	41537500
20220819_C29174_002_S407283_Vector_CTRL_B_Group_2	CTRL	sp|O75616|ERAL1_HUMAN	83202112
20220819_C29174_002_S407283_Vector_CTRL_B_Group_2	CTRL	sp|O75832|PSD10_HUMAN	17938176
20220819_C29174_002_S407283_Vector_CTRL_B_Group_2	CTRL	sp|O94880|PHF14_HUMAN	42223056
20220819_C29174_002_S407283_Vector_CTRL_B_Group_2	CTRL	sp|O94916|NFAT5_HUMAN	414074176
20220819_C29174_002_S407283_Vector_CTRL_B_Group_2	CTRL	sp|O95104|SCAF4_HUMAN	694603460
20220819_C29174_002_S407283_Vector_CTRL_B_Group_2	CTRL	sp|O95232|LC7L3_HUMAN	9318283300
20220819_C29174_002_S407283_Vector_CTRL_B_Group_2	CTRL	sp|O95409|ZIC2_HUMAN	259250992
20220819_C29174_002_S407283_Vector_CTRL_B_Group_2	CTRL	sp|O95470|SGPL1_HUMAN	58844328
20220819_C29174_002_S407283_Vector_CTRL_B_Group_2	CTRL	sp|O95714|HERC2_HUMAN	5.42675e+06
20220819_C29174_002_S407283_Vector_CTRL_B_Group_2	CTRL	sp|O95831|AIFM1_HUMAN	31949616
20220819_C29174_002_S407283_Vector_CTRL_B_Group_2	CTRL	sp|P00366|DHE3_BOVIN	42757096
20220819_C29174_002_S407283_Vector_CTRL_B_Group_2	CTRL	sp|P00450|CERU_HUMAN	210890128
20220819_C29174_002_S407283_Vector_CTRL_B_Group_2	CTRL	sp|P00558|PGK1_HUMAN	67142136
20220819_C29174_002_S407283_Vector_CTRL_B_Group_2	CTRL	sp|P00736|C1R_HUMAN	728459650
20220819_C29174_002_S407283_Vector_CTRL_B_Group_2	CTRL	sp|P00747|PLMN_HUMAN	1321587200
20220819_C29174_002_S407283_Vector_CTRL_B_Group_2	CTRL	sp|P00761|TRYP_PIG	221248537000
20220819_C29174_002_S407283_Vector_CTRL_B_Group_2	CTRL	sp|P01023|A2MG_HUMAN	1462193410
20220819_C29174_002_S407283_Vector_CTRL_B_Group_2	CTRL	sp|P01024|CO3_HUMAN	2594400770
20220819_C29174_002_S407283_Vector_CTRL_B_Group_2	CTRL	sp|P01031|CO5_HUMAN	79645016
20220819_C29174_002_S407283_Vector_CTRL_B_Group_2	CTRL	sp|P01859|IGHG2_HUMAN	8229538800
20220819_C29174_002_S407283_Vector_CTRL_B_Group_2	CTRL	sp|P02042|HBD_HUMAN	1090434560
20220819_C29174_002_S407283_Vector_CTRL_B_Group_2	CTRL	sp|P02533|K1C14_HUMAN	8061018100
20220819_C29174_002_S407283_Vector_CTRL_B_Group_2	CTRL	sp|P02538|K2C6A_HUMAN	2102432130
20220819_C29174_002_S407283_Vector_CTRL_B_Group_2	CTRL	sp|P02545|LMNA_HUMAN	304402688
20220819_C29174_002_S407283_Vector_CTRL_B_Group_2	CTRL	sp|P02675|FIBB_HUMAN	750052670
20220819_C29174_002_S407283_Vector_CTRL_B_Group_2	CTRL	sp|P02679|FIBG_HUMAN	191484560
20220819_C29174_002_S407283_Vector_CTRL_B_Group_2	CTRL	sp|P02751|FINC_HUMAN	938483900
20220819_C29174_002_S407283_Vector_CTRL_B_Group_2	CTRL	sp|P02768|ALBU_HUMAN	2332681470
20220819_C29174_002_S407283_Vector_CTRL_B_Group_2	CTRL	sp|P02769|ALBU_BOVIN	1534521340
20220819_C29174_002_S407283_Vector_CTRL_B_Group_2	CTRL	sp|P04040|CATA_HUMAN	92391832
20220819_C29174_002_S407283_Vector_CTRL_B_Group_2	CTRL	sp|P04049|RAF1_HUMAN	81068896
20220819_C29174_002_S407283_Vector_CTRL_B_Group_2	CTRL	sp|P04075|ALDOA_HUMAN	131978912
20220819_C29174_002_S407283_Vector_CTRL_B_Group_2	CTRL	sp|P04259|K2C6B_HUMAN	6577164300
20220819_C29174_002_S407283_Vector_CTRL_B_Group_2	CTRL	sp|P04264|K2C1_HUMAN	164448338000
20220819_C29174_002_S407283_Vector_CTRL_B_Group_2	CTRL	sp|P04350|TBB4A_HUMAN	221188288
20220819_C29174_002_S407283_Vector_CTRL_B_Group_2	CTRL	sp|P04406|G3P_HUMAN	1071757310
20220819_C29174_002_S407283_Vector_CTRL_B_Group_2	CTRL	sp|P04637|P53_HUMAN	331717408
20220819_C29174_002_S407283_Vector_CTRL_B_Group_2	CTRL	sp|P04792|HSPB1_HUMAN	578127550
20220819_C29174_002_S407283_Vector_CTRL_B_Group_2	CTRL	sp|P04843|RPN1_HUMAN	260524528
20220819_C29174_002_S407283_Vector_CTRL_B_Group_2	CTRL	sp|P05089|ARGI1_HUMAN	369153376
20220819_C29174_002_S407283_Vector_CTRL_B_Group_2	CTRL	sp|P05109|S10A8_HUMAN	81798768
20220819_C29174_002_S407283_Vector_CTRL_B_Group_2	CTRL	sp|P05141|ADT2_HUMAN	2963943420
20220819_C29174_002_S407283_Vector_CTRL_B_Group_2	CTRL	sp|P05155|IC1_HUMAN	1322298500
20220819_C29174_002_S407283_Vector_CTRL_B_Group_2	CTRL	sp|P05388|RLA0_HUMAN	269024192
20220819_C29174_002_S407283_Vector_CTRL_B_Group_2	CTRL	sp|P05787|K2C8_HUMAN	115651360
20220819_C29174_002_S407283_Vector_CTRL_B_Group_2	CTRL	sp|P06312|KV401_HUMAN	5814575100
20220819_C29174_002_S407283_Vector_CTRL_B_Group_2	CTRL	sp|P06493|CDK1_HUMAN	216522784
20220819_C29174_002_S407283_Vector_CTRL_B_Group_2	CTRL	sp|P06576|ATPB_HUMAN	200787376
20220819_C29174_002_S407283_Vector_CTRL_B_Group_2	CTRL	sp|P06733|ENOA_HUMAN	442061088
20220819_C29174_002_S407283_Vector_CTRL_B_Group_2	CTRL	sp|P06737|PYGL_HUMAN	75927320
20220819_C29174_002_S407283_Vector_CTRL_B_Group_2	CTRL	sp|P06748|NPM_HUMAN	588670460
20220819_C29174_002_S407283_Vector_CTRL_B_Group_2	CTRL	sp|P06899|H2B1J_HUMAN	936655100
20220819_C29174_002_S407283_Vector_CTRL_B_Group_2	CTRL	sp|P07195|LDHB_HUMAN	50167884
20220819_C29174_002_S407283_Vector_CTRL_B_Group_2	CTRL	sp|P07196|NFL_HUMAN	6770227
20220819_C29174_002_S407283_Vector_CTRL_B_Group_2	CTRL	sp|P07197|NFM_HUMAN	332077216
20220819_C29174_002_S407283_Vector_CTRL_B_Group_2	CTRL	sp|P07355|ANXA2_HUMAN	302855904
20220819_C29174_002_S407283_Vector_CTRL_B_Group_2	CTRL	sp|P07437|TBB5_HUMAN	12450402300
20220819_C29174_002_S407283_Vector_CTRL_B_Group_2	CTRL	sp|P07477|TRY1_HUMAN	377767104
20220819_C29174_002_S407283_Vector_CTRL_B_Group_2	CTRL	sp|P07741|APT_HUMAN	35933080
20220819_C29174_002_S407283_Vector_CTRL_B_Group_2	CTRL	sp|P07814|SYEP_HUMAN	157531680
20220819_C29174_002_S407283_Vector_CTRL_B_Group_2	CTRL	sp|P07900|HS90A_HUMAN	340727104
20220819_C29174_002_S407283_Vector_CTRL_B_Group_2	CTRL	sp|P07910|HNRPC_HUMAN	1443969790
20220819_C29174_002_S407283_Vector_CTRL_B_Group_2	CTRL	sp|P08238|HS90B_HUMAN	986097020
20220819_C29174_002_S407283_Vector_CTRL_B_Group_2	CTRL	sp|P08621|RU17_HUMAN	275168320
20220819_C29174_002_S407283_Vector_CTRL_B_Group_2	CTRL	sp|P08670|VIME_HUMAN	5946500100
20220819_C29174_002_S407283_Vector_CTRL_B_Group_2	CTRL	sp|P08708|RS17_HUMAN	4702929900
20220819_C29174_002_S407283_Vector_CTRL_B_Group_2	CTRL	sp|P08779|K1C16_HUMAN	9991209000
20220819_C29174_002_S407283_Vector_CTRL_B_Group_2	CTRL	sp|P08865|RSSA_HUMAN	813186500
20220819_C29174_002_S407283_Vector_CTRL_B_Group_2	CTRL	sp|P09211|GSTP1_HUMAN	477993440
20220819_C29174_002_S407283_Vector_CTRL_B_Group_2	CTRL	sp|P09543|CN37_HUMAN	280258688
20220819_C29174_002_S407283_Vector_CTRL_B_Group_2	CTRL	sp|P09651|ROA1_HUMAN	151369792
20220819_C29174_002_S407283_Vector_CTRL_B_Group_2	CTRL	sp|P09874|PARP1_HUMAN	234967728
20220819_C29174_002_S407283_Vector_CTRL_B_Group_2	CTRL	sp|P0C0L4|CO4A_HUMAN	1149383300
20220819_C29174_002_S407283_Vector_CTRL_B_Group_2	CTRL	sp|P0C0S5|H2AZ_HUMAN	17185550300
20220819_C29174_002_S407283_Vector_CTRL_B_Group_2	CTRL	sp|P0DMV8|HS71A_HUMAN	1799900930
20220819_C29174_002_S407283_Vector_CTRL_B_Group_2	CTRL	sp|P0DP23|CALM1_HUMAN	37068304
20220819_C29174_002_S407283_Vector_CTRL_B_Group_2	CTRL	sp|P10398|ARAF_HUMAN	289508960
20220819_C29174_002_S407283_Vector_CTRL_B_Group_2	CTRL	sp|P10412|H14_HUMAN	2903521540
20220819_C29174_002_S407283_Vector_CTRL_B_Group_2	CTRL	sp|P10599|THIO_HUMAN	968018690
20220819_C29174_002_S407283_Vector_CTRL_B_Group_2	CTRL	sp|P10809|CH60_HUMAN	351732864
20220819_C29174_002_S407283_Vector_CTRL_B_Group_2	CTRL	sp|P11021|BIP_HUMAN	6901508100
20220819_C29174_002_S407283_Vector_CTRL_B_Group_2	CTRL	sp|P11142|HSP7C_HUMAN	3154225410
20220819_C29174_002_S407283_Vector_CTRL_B_Group_2	CTRL	sp|P11172|UMPS_HUMAN	183483488
20220819_C29174_002_S407283_Vector_CTRL_B_Group_2	CTRL	sp|P11310|ACADM_HUMAN	264490768
20220819_C29174_002_S407283_Vector_CTRL_B_Group_2	CTRL	sp|P11387|TOP1_HUMAN	2971699710
20220819_C29174_002_S407283_Vector_CTRL_B_Group_2	CTRL	sp|P11498|PYC_HUMAN	22169226
20220819_C29174_002_S407283_Vector_CTRL_B_Group_2	CTRL	sp|P11586|C1TC_HUMAN	3607918590
20220819_C29174_002_S407283_Vector_CTRL_B_Group_2	CTRL	sp|P11940|PABP1_HUMAN	101936152
20220819_C29174_002_S407283_Vector_CTRL_B_Group_2	CTRL	sp|P12004|PCNA_HUMAN	542732800
20220819_C29174_002_S407283_Vector_CTRL_B_Group_2	CTRL	sp|P12035|K2C3_HUMAN	124149464
20220819_C29174_002_S407283_Vector_CTRL_B_Group_2	CTRL	sp|P12236|ADT3_HUMAN	81647504
20220819_C29174_002_S407283_Vector_CTRL_B_Group_2	CTRL	sp|P12956|XRCC6_HUMAN	3958028800
20220819_C29174_002_S407283_Vector_CTRL_B_Group_2	CTRL	sp|P13010|XRCC5_HUMAN	4586915300
20220819_C29174_002_S407283_Vector_CTRL_B_Group_2	CTRL	sp|P13073|COX41_HUMAN	100723624
20220819_C29174_002_S407283_Vector_CTRL_B_Group_2	CTRL	sp|P13639|EF2_HUMAN	617707970
20220819_C29174_002_S407283_Vector_CTRL_B_Group_2	CTRL	sp|P13646|K1C13_HUMAN	34409940
20220819_C29174_002_S407283_Vector_CTRL_B_Group_2	CTRL	sp|P13647|K2C5_HUMAN	7702603800
20220819_C29174_002_S407283_Vector_CTRL_B_Group_2	CTRL	sp|P13804|ETFA_HUMAN	17001322
20220819_C29174_002_S407283_Vector_CTRL_B_Group_2	CTRL	sp|P13995|MTDC_HUMAN	387231520
20220819_C29174_002_S407283_Vector_CTRL_B_Group_2	CTRL	sp|P14618|KPYM_HUMAN	886903680
20220819_C29174_002_S407283_Vector_CTRL_B_Group_2	CTRL	sp|P14625|ENPL_HUMAN	164169248
20220819_C29174_002_S407283_Vector_CTRL_B_Group_2	CTRL	sp|P14866|HNRPL_HUMAN	22310312
20220819_C29174_002_S407283_Vector_CTRL_B_Group_2	CTRL	sp|P14868|SYDC_HUMAN	251673824
20220819_C29174_002_S407283_Vector_CTRL_B_Group_2	CTRL	sp|P14923|PLAK_HUMAN	1832311810
20220819_C29174_002_S407283_Vector_CTRL_B_Group_2	CTRL	sp|P15531|NDKA_HUMAN	44959332
20220819_C29174_002_S407283_Vector_CTRL_B_Group_2	CTRL	sp|P15880|RS2_HUMAN	11996531700
20220819_C29174_002_S407283_Vector_CTRL_B_Group_2	CTRL	sp|P15924|DESP_HUMAN	1952492540
20220819_C29174_002_S407283_Vector_CTRL_B_Group_2	CTRL	sp|P15927|RFA2_HUMAN	500642112
20220819_C29174_002_S407283_Vector_CTRL_B_Group_2	CTRL	sp|P16403|H12_HUMAN	171774224
20220819_C29174_002_S407283_Vector_CTRL_B_Group_2	CTRL	sp|P16615|AT2A2_HUMAN	170629856
20220819_C29174_002_S407283_Vector_CTRL_B_Group_2	CTRL	sp|P16989|YBOX3_HUMAN	110992872
20220819_C29174_002_S407283_Vector_CTRL_B_Group_2	CTRL	sp|P17028|ZNF24_HUMAN	50508224
20220819_C29174_002_S407283_Vector_CTRL_B_Group_2	CTRL	sp|P17676|CEBPB_HUMAN	115892456
20220819_C29174_002_S407283_Vector_CTRL_B_Group_2	CTRL	sp|P17812|PYRG1_HUMAN	60073760
20220819_C29174_002_S407283_Vector_CTRL_B_Group_2	CTRL	sp|P17844|DDX5_HUMAN	834460800
20220819_C29174_002_S407283_Vector_CTRL_B_Group_2	CTRL	sp|P17858|PFKAL_HUMAN	689143550
20220819_C29174_002_S407283_Vector_CTRL_B_Group_2	CTRL	sp|P17980|PRS6A_HUMAN	65443912
20220819_C29174_002_S407283_Vector_CTRL_B_Group_2	CTRL	sp|P17987|TCPA_HUMAN	231654384
20220819_C29174_002_S407283_Vector_CTRL_B_Group_2	CTRL	sp|P18077|RL35A_HUMAN	364113440
20220819_C29174_002_S407283_Vector_CTRL_B_Group_2	CTRL	sp|P18085|ARF4_HUMAN	575015170
20220819_C29174_002_S407283_Vector_CTRL_B_Group_2	CTRL	sp|P18124|RL7_HUMAN	152684816
20220819_C29174_002_S407283_Vector_CTRL_B_Group_2	CTRL	sp|P18583|SON_HUMAN	299038688
20220819_C29174_002_S407283_Vector_CTRL_B_Group_2	CTRL	sp|P18621|RL17_HUMAN	28000727000
20220819_C29174_002_S407283_Vector_CTRL_B_Group_2	CTRL	sp|P19012|K1C15_HUMAN	324267872
20220819_C29174_002_S407283_Vector_CTRL_B_Group_2	CTRL	sp|P19338|NUCL_HUMAN	119415072
20220819_C29174_002_S407283_Vector_CTRL_B_Group_2	CTRL	sp|P19474|RO52_HUMAN	1794274560
20220819_C29174_002_S407283_Vector_CTRL_B_Group_2	CTRL	sp|P19484|TFEB_HUMAN	73338504
20220819_C29174_002_S407283_Vector_CTRL_B_Group_2	CTRL	sp|P19532|TFE3_HUMAN	209862480
20220819_C29174_002_S407283_Vector_CTRL_B_Group_2	CTRL	sp|P20226|TBP_HUMAN	527974912
20220819_C29174_002_S407283_Vector_CTRL_B_Group_2	CTRL	sp|P20700|LMNB1_HUMAN	595494140
20220819_C29174_002_S407283_Vector_CTRL_B_Group_2	CTRL	sp|P20719|HXA5_HUMAN	279260256
20220819_C29174_002_S407283_Vector_CTRL_B_Group_2	CTRL	sp|P20930|FILA_HUMAN	472370048
20220819_C29174_002_S407283_Vector_CTRL_B_Group_2	CTRL	sp|P21127|CD11B_HUMAN	136431648
20220819_C29174_002_S407283_Vector_CTRL_B_Group_2	CTRL	sp|P21333|FLNA_HUMAN	10820109
20220819_C29174_002_S407283_Vector_CTRL_B_Group_2	CTRL	sp|P21817|RYR1_HUMAN	4190655230
20220819_C29174_002_S407283_Vector_CTRL_B_Group_2	CTRL	sp|P21980|TGM2_HUMAN	38757040
20220819_C29174_002_S407283_Vector_CTRL_B_Group_2	CTRL	sp|P22061|PIMT_HUMAN	2090257150
20220819_C29174_002_S407283_Vector_CTRL_B_Group_2	CTRL	sp|P22087|FBRL_HUMAN	778927230
20220819_C29174_002_S407283_Vector_CTRL_B_Group_2	CTRL	sp|P22392|NDKB_HUMAN	317098112
20220819_C29174_002_S407283_Vector_CTRL_B_Group_2	CTRL	sp|P22626|ROA2_HUMAN	201714192
20220819_C29174_002_S407283_Vector_CTRL_B_Group_2	CTRL	sp|P22695|QCR2_HUMAN	659862210
20220819_C29174_002_S407283_Vector_CTRL_B_Group_2	CTRL	sp|P23246|SFPQ_HUMAN	45946012
20220819_C29174_002_S407283_Vector_CTRL_B_Group_2	CTRL	sp|P23258|TBG1_HUMAN	168989920
20220819_C29174_002_S407283_Vector_CTRL_B_Group_2	CTRL	sp|P23396|RS3_HUMAN	15267971100
20220819_C29174_002_S407283_Vector_CTRL_B_Group_2	CTRL	sp|P23528|COF1_HUMAN	339033472
20220819_C29174_002_S407283_Vector_CTRL_B_Group_2	CTRL	sp|P25205|MCM3_HUMAN	86621696
20220819_C29174_002_S407283_Vector_CTRL_B_Group_2	CTRL	sp|P25311|ZA2G_HUMAN	56462392
20220819_C29174_002_S407283_Vector_CTRL_B_Group_2	CTRL	sp|P25398|RS12_HUMAN	4894495700
20220819_C29174_002_S407283_Vector_CTRL_B_Group_2	CTRL	sp|P25490|TYY1_HUMAN	245156416
20220819_C29174_002_S407283_Vector_CTRL_B_Group_2	CTRL	sp|P25685|DNJB1_HUMAN	274399552
20220819_C29174_002_S407283_Vector_CTRL_B_Group_2	CTRL	sp|P25705|ATPA_HUMAN	434066944
20220819_C29174_002_S407283_Vector_CTRL_B_Group_2	CTRL	sp|P25786|PSA1_HUMAN	201254880
20220819_C29174_002_S407283_Vector_CTRL_B_Group_2	CTRL	sp|P25787|PSA2_HUMAN	43706096
20220819_C29174_002_S407283_Vector_CTRL_B_Group_2	CTRL	sp|P25788|PSA3_HUMAN	85780440
20220819_C29174_002_S407283_Vector_CTRL_B_Group_2	CTRL	sp|P25789|PSA4_HUMAN	85541376
20220819_C29174_002_S407283_Vector_CTRL_B_Group_2	CTRL	sp|P26368|U2AF2_HUMAN	8284512800
20220819_C29174_002_S407283_Vector_CTRL_B_Group_2	CTRL	sp|P26373|RL13_HUMAN	4150285310
20220819_C29174_002_S407283_Vector_CTRL_B_Group_2	CTRL	sp|P26641|EF1G_HUMAN	790961980
20220819_C29174_002_S407283_Vector_CTRL_B_Group_2	CTRL	sp|P27348|1433T_HUMAN	87860464
20220819_C29174_002_S407283_Vector_CTRL_B_Group_2	CTRL	sp|P27694|RFA1_HUMAN	503924224
20220819_C29174_002_S407283_Vector_CTRL_B_Group_2	CTRL	sp|P27708|PYR1_HUMAN	193538784
20220819_C29174_002_S407283_Vector_CTRL_B_Group_2	CTRL	sp|P28066|PSA5_HUMAN	145184960
20220819_C29174_002_S407283_Vector_CTRL_B_Group_2	CTRL	sp|P28070|PSB4_HUMAN	43146416
20220819_C29174_002_S407283_Vector_CTRL_B_Group_2	CTRL	sp|P28074|PSB5_HUMAN	16856892
20220819_C29174_002_S407283_Vector_CTRL_B_Group_2	CTRL	sp|P28340|DPOD1_HUMAN	15605492
20220819_C29174_002_S407283_Vector_CTRL_B_Group_2	CTRL	sp|P29372|3MG_HUMAN	62398084
20220819_C29174_002_S407283_Vector_CTRL_B_Group_2	CTRL	sp|P29401|TKT_HUMAN	208413152
20220819_C29174_002_S407283_Vector_CTRL_B_Group_2	CTRL	sp|P29597|TYK2_HUMAN	38737220
20220819_C29174_002_S407283_Vector_CTRL_B_Group_2	CTRL	sp|P29966|MARCS_HUMAN	12190715
20220819_C29174_002_S407283_Vector_CTRL_B_Group_2	CTRL	sp|P30153|2AAA_HUMAN	730303550
20220819_C29174_002_S407283_Vector_CTRL_B_Group_2	CTRL	sp|P30520|PURA2_HUMAN	7831625200
20220819_C29174_002_S407283_Vector_CTRL_B_Group_2	CTRL	sp|P30837|AL1B1_HUMAN	156820400
20220819_C29174_002_S407283_Vector_CTRL_B_Group_2	CTRL	sp|P30876|RPB2_HUMAN	80358304
20220819_C29174_002_S407283_Vector_CTRL_B_Group_2	CTRL	sp|P31153|METK2_HUMAN	546062980
20220819_C29174_002_S407283_Vector_CTRL_B_Group_2	CTRL	sp|P31270|HXA11_HUMAN	181836640
20220819_C29174_002_S407283_Vector_CTRL_B_Group_2	CTRL	sp|P31689|DNJA1_HUMAN	831002240
20220819_C29174_002_S407283_Vector_CTRL_B_Group_2	CTRL	sp|P31943|HNRH1_HUMAN	1040748220
20220819_C29174_002_S407283_Vector_CTRL_B_Group_2	CTRL	sp|P31949|S10AB_HUMAN	28950820
20220819_C29174_002_S407283_Vector_CTRL_B_Group_2	CTRL	sp|P32119|PRDX2_HUMAN	434190464
20220819_C29174_002_S407283_Vector_CTRL_B_Group_2	CTRL	sp|P32969|RL9_HUMAN	953992060
20220819_C29174_002_S407283_Vector_CTRL_B_Group_2	CTRL	sp|P33991|MCM4_HUMAN	328882752
20220819_C29174_002_S407283_Vector_CTRL_B_Group_2	CTRL	sp|P33992|MCM5_HUMAN	546333700
20220819_C29174_002_S407283_Vector_CTRL_B_Group_2	CTRL	sp|P33993|MCM7_HUMAN	1039371520
20220819_C29174_002_S407283_Vector_CTRL_B_Group_2	CTRL	sp|P34897|GLYM_HUMAN	22890624
20220819_C29174_002_S407283_Vector_CTRL_B_Group_2	CTRL	sp|P34932|HSP74_HUMAN	68828328
20220819_C29174_002_S407283_Vector_CTRL_B_Group_2	CTRL	sp|P35244|RFA3_HUMAN	371205856
20220819_C29174_002_S407283_Vector_CTRL_B_Group_2	CTRL	sp|P35268|RL22_HUMAN	820551420
20220819_C29174_002_S407283_Vector_CTRL_B_Group_2	CTRL	sp|P35453|HXD13_HUMAN	1048746370
20220819_C29174_002_S407283_Vector_CTRL_B_Group_2	CTRL	sp|P35527|K1C9_HUMAN	112983769000
20220819_C29174_002_S407283_Vector_CTRL_B_Group_2	CTRL	sp|P35637|FUS_HUMAN	5578083300
20220819_C29174_002_S407283_Vector_CTRL_B_Group_2	CTRL	sp|P35908|K22E_HUMAN	21830459400
20220819_C29174_002_S407283_Vector_CTRL_B_Group_2	CTRL	sp|P36542|ATPG_HUMAN	569478210
20220819_C29174_002_S407283_Vector_CTRL_B_Group_2	CTRL	sp|P36578|RL4_HUMAN	243734256
20220819_C29174_002_S407283_Vector_CTRL_B_Group_2	CTRL	sp|P36873|PP1G_HUMAN	34240600
20220819_C29174_002_S407283_Vector_CTRL_B_Group_2	CTRL	sp|P37108|SRP14_HUMAN	359946720
20220819_C29174_002_S407283_Vector_CTRL_B_Group_2	CTRL	sp|P38159|RBMX_HUMAN	450477312
20220819_C29174_002_S407283_Vector_CTRL_B_Group_2	CTRL	sp|P38606|VATA_HUMAN	45261476
20220819_C29174_002_S407283_Vector_CTRL_B_Group_2	CTRL	sp|P38646|GRP75_HUMAN	186822816
20220819_C29174_002_S407283_Vector_CTRL_B_Group_2	CTRL	sp|P38919|IF4A3_HUMAN	84485608
20220819_C29174_002_S407283_Vector_CTRL_B_Group_2	CTRL	sp|P39019|RS19_HUMAN	1015572740
20220819_C29174_002_S407283_Vector_CTRL_B_Group_2	CTRL	sp|P39023|RL3_HUMAN	246356272
20220819_C29174_002_S407283_Vector_CTRL_B_Group_2	CTRL	sp|P40227|TCPZ_HUMAN	79786224
20220819_C29174_002_S407283_Vector_CTRL_B_Group_2	CTRL	sp|P40429|RL13A_HUMAN	316208992
20220819_C29174_002_S407283_Vector_CTRL_B_Group_2	CTRL	sp|P40616|ARL1_HUMAN	124511096
20220819_C29174_002_S407283_Vector_CTRL_B_Group_2	CTRL	sp|P40937|RFC5_HUMAN	113131872
20220819_C29174_002_S407283_Vector_CTRL_B_Group_2	CTRL	sp|P40939|ECHA_HUMAN	311205184
20220819_C29174_002_S407283_Vector_CTRL_B_Group_2	CTRL	sp|P41091|IF2G_HUMAN	185752512
20220819_C29174_002_S407283_Vector_CTRL_B_Group_2	CTRL	sp|P41250|GARS_HUMAN	51087960
20220819_C29174_002_S407283_Vector_CTRL_B_Group_2	CTRL	sp|P41252|SYIC_HUMAN	100677024
20220819_C29174_002_S407283_Vector_CTRL_B_Group_2	CTRL	sp|P42677|RS27_HUMAN	5800696800
20220819_C29174_002_S407283_Vector_CTRL_B_Group_2	CTRL	sp|P42695|CNDD3_HUMAN	22953538
20220819_C29174_002_S407283_Vector_CTRL_B_Group_2	CTRL	sp|P42766|RL35_HUMAN	16650799100
20220819_C29174_002_S407283_Vector_CTRL_B_Group_2	CTRL	sp|P43243|MATR3_HUMAN	482346240
20220819_C29174_002_S407283_Vector_CTRL_B_Group_2	CTRL	sp|P43490|NAMPT_HUMAN	420062208
20220819_C29174_002_S407283_Vector_CTRL_B_Group_2	CTRL	sp|P43686|PRS6B_HUMAN	78722680
20220819_C29174_002_S407283_Vector_CTRL_B_Group_2	CTRL	sp|P46439|GSTM5_HUMAN	384854400
20220819_C29174_002_S407283_Vector_CTRL_B_Group_2	CTRL	sp|P46776|RL27A_HUMAN	35602682000
20220819_C29174_002_S407283_Vector_CTRL_B_Group_2	CTRL	sp|P46777|RL5_HUMAN	63941684
20220819_C29174_002_S407283_Vector_CTRL_B_Group_2	CTRL	sp|P46778|RL21_HUMAN	3196096260
20220819_C29174_002_S407283_Vector_CTRL_B_Group_2	CTRL	sp|P46779|RL28_HUMAN	4481844200
20220819_C29174_002_S407283_Vector_CTRL_B_Group_2	CTRL	sp|P46781|RS9_HUMAN	9913053200
20220819_C29174_002_S407283_Vector_CTRL_B_Group_2	CTRL	sp|P46782|RS5_HUMAN	5154525200
20220819_C29174_002_S407283_Vector_CTRL_B_Group_2	CTRL	sp|P46783|RS10_HUMAN	1398235520
20220819_C29174_002_S407283_Vector_CTRL_B_Group_2	CTRL	sp|P46977|STT3A_HUMAN	99758336
20220819_C29174_002_S407283_Vector_CTRL_B_Group_2	CTRL	sp|P47897|SYQ_HUMAN	12549414
20220819_C29174_002_S407283_Vector_CTRL_B_Group_2	CTRL	sp|P47914|RL29_HUMAN	734649600
20220819_C29174_002_S407283_Vector_CTRL_B_Group_2	CTRL	sp|P47929|LEG7_HUMAN	266262176
20220819_C29174_002_S407283_Vector_CTRL_B_Group_2	CTRL	sp|P48507|GSH0_HUMAN	77191272
20220819_C29174_002_S407283_Vector_CTRL_B_Group_2	CTRL	sp|P48643|TCPE_HUMAN	178396400
20220819_C29174_002_S407283_Vector_CTRL_B_Group_2	CTRL	sp|P49207|RL34_HUMAN	1125560580
20220819_C29174_002_S407283_Vector_CTRL_B_Group_2	CTRL	sp|P49327|FAS_HUMAN	35750420
20220819_C29174_002_S407283_Vector_CTRL_B_Group_2	CTRL	sp|P49368|TCPG_HUMAN	59515536
20220819_C29174_002_S407283_Vector_CTRL_B_Group_2	CTRL	sp|P49411|EFTU_HUMAN	2202489090
20220819_C29174_002_S407283_Vector_CTRL_B_Group_2	CTRL	sp|P49458|SRP09_HUMAN	256546000
20220819_C29174_002_S407283_Vector_CTRL_B_Group_2	CTRL	sp|P49674|KC1E_HUMAN	92338944
20220819_C29174_002_S407283_Vector_CTRL_B_Group_2	CTRL	sp|P49756|RBM25_HUMAN	133541168
20220819_C29174_002_S407283_Vector_CTRL_B_Group_2	CTRL	sp|P50395|GDIB_HUMAN	512977984
20220819_C29174_002_S407283_Vector_CTRL_B_Group_2	CTRL	sp|P50402|EMD_HUMAN	2878977280
20220819_C29174_002_S407283_Vector_CTRL_B_Group_2	CTRL	sp|P50454|SERPH_HUMAN	83049176
20220819_C29174_002_S407283_Vector_CTRL_B_Group_2	CTRL	sp|P50570|DYN2_HUMAN	365854752
20220819_C29174_002_S407283_Vector_CTRL_B_Group_2	CTRL	sp|P50914|RL14_HUMAN	74947824
20220819_C29174_002_S407283_Vector_CTRL_B_Group_2	CTRL	sp|P50990|TCPQ_HUMAN	45686740
20220819_C29174_002_S407283_Vector_CTRL_B_Group_2	CTRL	sp|P51114|FXR1_HUMAN	80550560
20220819_C29174_002_S407283_Vector_CTRL_B_Group_2	CTRL	sp|P51570|GALK1_HUMAN	252456176
20220819_C29174_002_S407283_Vector_CTRL_B_Group_2	CTRL	sp|P51571|SSRD_HUMAN	141978080
20220819_C29174_002_S407283_Vector_CTRL_B_Group_2	CTRL	sp|P51608|MECP2_HUMAN	241603952
20220819_C29174_002_S407283_Vector_CTRL_B_Group_2	CTRL	sp|P51659|DHB4_HUMAN	105931088
20220819_C29174_002_S407283_Vector_CTRL_B_Group_2	CTRL	sp|P51665|PSMD7_HUMAN	22453828
20220819_C29174_002_S407283_Vector_CTRL_B_Group_2	CTRL	sp|P51991|ROA3_HUMAN	64627400
20220819_C29174_002_S407283_Vector_CTRL_B_Group_2	CTRL	sp|P52272|HNRPM_HUMAN	482441024
20220819_C29174_002_S407283_Vector_CTRL_B_Group_2	CTRL	sp|P52597|HNRPF_HUMAN	313346976
20220819_C29174_002_S407283_Vector_CTRL_B_Group_2	CTRL	sp|P52907|CAZA1_HUMAN	97459648
20220819_C29174_002_S407283_Vector_CTRL_B_Group_2	CTRL	sp|P52926|HMGA2_HUMAN	419188608
20220819_C29174_002_S407283_Vector_CTRL_B_Group_2	CTRL	sp|P53350|PLK1_HUMAN	93421376
20220819_C29174_002_S407283_Vector_CTRL_B_Group_2	CTRL	sp|P53396|ACLY_HUMAN	7897451
20220819_C29174_002_S407283_Vector_CTRL_B_Group_2	CTRL	sp|P53597|SUCA_HUMAN	357597888
20220819_C29174_002_S407283_Vector_CTRL_B_Group_2	CTRL	sp|P53618|COPB_HUMAN	33315510
20220819_C29174_002_S407283_Vector_CTRL_B_Group_2	CTRL	sp|P53621|COPA_HUMAN	86973296
20220819_C29174_002_S407283_Vector_CTRL_B_Group_2	CTRL	sp|P53999|TCP4_HUMAN	250120736
20220819_C29174_002_S407283_Vector_CTRL_B_Group_2	CTRL	sp|P54136|SYRC_HUMAN	22955136
20220819_C29174_002_S407283_Vector_CTRL_B_Group_2	CTRL	sp|P54727|RD23B_HUMAN	163436608
20220819_C29174_002_S407283_Vector_CTRL_B_Group_2	CTRL	sp|P54886|P5CS_HUMAN	105273224
20220819_C29174_002_S407283_Vector_CTRL_B_Group_2	CTRL	sp|P55060|XPO2_HUMAN	53800800
20220819_C29174_002_S407283_Vector_CTRL_B_Group_2	CTRL	sp|P55081|MFAP1_HUMAN	303117440
20220819_C29174_002_S407283_Vector_CTRL_B_Group_2	CTRL	sp|P55316|FOXG1_HUMAN	193021440
20220819_C29174_002_S407283_Vector_CTRL_B_Group_2	CTRL	sp|P55884|EIF3B_HUMAN	32217730
20220819_C29174_002_S407283_Vector_CTRL_B_Group_2	CTRL	sp|P56182|RRP1_HUMAN	59862576
20220819_C29174_002_S407283_Vector_CTRL_B_Group_2	CTRL	sp|P56192|SYMC_HUMAN	55323144
20220819_C29174_002_S407283_Vector_CTRL_B_Group_2	CTRL	sp|P56270|MAZ_HUMAN	361445760
20220819_C29174_002_S407283_Vector_CTRL_B_Group_2	CTRL	sp|P56945|BCAR1_HUMAN	971560060
20220819_C29174_002_S407283_Vector_CTRL_B_Group_2	CTRL	sp|P57088|TMM33_HUMAN	166959728
20220819_C29174_002_S407283_Vector_CTRL_B_Group_2	CTRL	sp|P59190|RAB15_HUMAN	77140136
20220819_C29174_002_S407283_Vector_CTRL_B_Group_2	CTRL	sp|P59998|ARPC4_HUMAN	22907946
20220819_C29174_002_S407283_Vector_CTRL_B_Group_2	CTRL	sp|P60174|TPIS_HUMAN	31222568
20220819_C29174_002_S407283_Vector_CTRL_B_Group_2	CTRL	sp|P60468|SC61B_HUMAN	195684000
20220819_C29174_002_S407283_Vector_CTRL_B_Group_2	CTRL	sp|P60709|ACTB_HUMAN	6599135200
20220819_C29174_002_S407283_Vector_CTRL_B_Group_2	CTRL	sp|P60842|IF4A1_HUMAN	114971664
20220819_C29174_002_S407283_Vector_CTRL_B_Group_2	CTRL	sp|P60866|RS20_HUMAN	13973666800
20220819_C29174_002_S407283_Vector_CTRL_B_Group_2	CTRL	sp|P60891|PRPS1_HUMAN	257327072
20220819_C29174_002_S407283_Vector_CTRL_B_Group_2	CTRL	sp|P60900|PSA6_HUMAN	82539152
20220819_C29174_002_S407283_Vector_CTRL_B_Group_2	CTRL	sp|P60981|DEST_HUMAN	166330416
20220819_C29174_002_S407283_Vector_CTRL_B_Group_2	CTRL	sp|P61106|RAB14_HUMAN	14669418
20220819_C29174_002_S407283_Vector_CTRL_B_Group_2	CTRL	sp|P61158|ARP3_HUMAN	70553248
20220819_C29174_002_S407283_Vector_CTRL_B_Group_2	CTRL	sp|P61160|ARP2_HUMAN	291029888
20220819_C29174_002_S407283_Vector_CTRL_B_Group_2	CTRL	sp|P61204|ARF3_HUMAN	191742688
20220819_C29174_002_S407283_Vector_CTRL_B_Group_2	CTRL	sp|P61221|ABCE1_HUMAN	20396448
20220819_C29174_002_S407283_Vector_CTRL_B_Group_2	CTRL	sp|P61247|RS3A_HUMAN	3079784960
20220819_C29174_002_S407283_Vector_CTRL_B_Group_2	CTRL	sp|P61254|RL26_HUMAN	5463025200
20220819_C29174_002_S407283_Vector_CTRL_B_Group_2	CTRL	sp|P61313|RL15_HUMAN	296113248
20220819_C29174_002_S407283_Vector_CTRL_B_Group_2	CTRL	sp|P61353|RL27_HUMAN	2023511420
20220819_C29174_002_S407283_Vector_CTRL_B_Group_2	CTRL	sp|P61513|RL37A_HUMAN	889917180
20220819_C29174_002_S407283_Vector_CTRL_B_Group_2	CTRL	sp|P61586|RHOA_HUMAN	4.17883e+06
20220819_C29174_002_S407283_Vector_CTRL_B_Group_2	CTRL	sp|P61619|S61A1_HUMAN	611156160
20220819_C29174_002_S407283_Vector_CTRL_B_Group_2	CTRL	sp|P61927|RL37_HUMAN	28056134
20220819_C29174_002_S407283_Vector_CTRL_B_Group_2	CTRL	sp|P61978|HNRPK_HUMAN	268229728
20220819_C29174_002_S407283_Vector_CTRL_B_Group_2	CTRL	sp|P61981|1433G_HUMAN	32865736
20220819_C29174_002_S407283_Vector_CTRL_B_Group_2	CTRL	sp|P62081|RS7_HUMAN	3350380290
20220819_C29174_002_S407283_Vector_CTRL_B_Group_2	CTRL	sp|P62191|PRS4_HUMAN	55488944
20220819_C29174_002_S407283_Vector_CTRL_B_Group_2	CTRL	sp|P62195|PRS8_HUMAN	67364616
20220819_C29174_002_S407283_Vector_CTRL_B_Group_2	CTRL	sp|P62241|RS8_HUMAN	18969735200
20220819_C29174_002_S407283_Vector_CTRL_B_Group_2	CTRL	sp|P62244|RS15A_HUMAN	7217859600
20220819_C29174_002_S407283_Vector_CTRL_B_Group_2	CTRL	sp|P62249|RS16_HUMAN	25573396500
20220819_C29174_002_S407283_Vector_CTRL_B_Group_2	CTRL	sp|P62258|1433E_HUMAN	64186016
20220819_C29174_002_S407283_Vector_CTRL_B_Group_2	CTRL	sp|P62263|RS14_HUMAN	21368639500
20220819_C29174_002_S407283_Vector_CTRL_B_Group_2	CTRL	sp|P62266|RS23_HUMAN	103490175000
20220819_C29174_002_S407283_Vector_CTRL_B_Group_2	CTRL	sp|P62269|RS18_HUMAN	41869828000
20220819_C29174_002_S407283_Vector_CTRL_B_Group_2	CTRL	sp|P62273|RS29_HUMAN	9120750600
20220819_C29174_002_S407283_Vector_CTRL_B_Group_2	CTRL	sp|P62277|RS13_HUMAN	11551275000
20220819_C29174_002_S407283_Vector_CTRL_B_Group_2	CTRL	sp|P62280|RS11_HUMAN	16406063100
20220819_C29174_002_S407283_Vector_CTRL_B_Group_2	CTRL	sp|P62306|RUXF_HUMAN	110446528
20220819_C29174_002_S407283_Vector_CTRL_B_Group_2	CTRL	sp|P62316|SMD2_HUMAN	185491968
20220819_C29174_002_S407283_Vector_CTRL_B_Group_2	CTRL	sp|P62424|RL7A_HUMAN	282032576
20220819_C29174_002_S407283_Vector_CTRL_B_Group_2	CTRL	sp|P62701|RS4X_HUMAN	14925411300
20220819_C29174_002_S407283_Vector_CTRL_B_Group_2	CTRL	sp|P62750|RL23A_HUMAN	4279886080
20220819_C29174_002_S407283_Vector_CTRL_B_Group_2	CTRL	sp|P62753|RS6_HUMAN	8456515600
20220819_C29174_002_S407283_Vector_CTRL_B_Group_2	CTRL	sp|P62805|H4_HUMAN	25947420700
20220819_C29174_002_S407283_Vector_CTRL_B_Group_2	CTRL	sp|P62826|RAN_HUMAN	697277060
20220819_C29174_002_S407283_Vector_CTRL_B_Group_2	CTRL	sp|P62829|RL23_HUMAN	29772251100
20220819_C29174_002_S407283_Vector_CTRL_B_Group_2	CTRL	sp|P62847|RS24_HUMAN	5575705600
20220819_C29174_002_S407283_Vector_CTRL_B_Group_2	CTRL	sp|P62851|RS25_HUMAN	8689765400
20220819_C29174_002_S407283_Vector_CTRL_B_Group_2	CTRL	sp|P62854|RS26_HUMAN	12547538900
20220819_C29174_002_S407283_Vector_CTRL_B_Group_2	CTRL	sp|P62857|RS28_HUMAN	476288736
20220819_C29174_002_S407283_Vector_CTRL_B_Group_2	CTRL	sp|P62861|RS30_HUMAN	16934451200
20220819_C29174_002_S407283_Vector_CTRL_B_Group_2	CTRL	sp|P62888|RL30_HUMAN	179252704
20220819_C29174_002_S407283_Vector_CTRL_B_Group_2	CTRL	sp|P62891|RL39_HUMAN	20972560400
20220819_C29174_002_S407283_Vector_CTRL_B_Group_2	CTRL	sp|P62899|RL31_HUMAN	480111744
20220819_C29174_002_S407283_Vector_CTRL_B_Group_2	CTRL	sp|P62906|RL10A_HUMAN	474236096
20220819_C29174_002_S407283_Vector_CTRL_B_Group_2	CTRL	sp|P62910|RL32_HUMAN	1933723140
20220819_C29174_002_S407283_Vector_CTRL_B_Group_2	CTRL	sp|P62913|RL11_HUMAN	13264965600
20220819_C29174_002_S407283_Vector_CTRL_B_Group_2	CTRL	sp|P62917|RL8_HUMAN	471650624
20220819_C29174_002_S407283_Vector_CTRL_B_Group_2	CTRL	sp|P62937|PPIA_HUMAN	327060288
20220819_C29174_002_S407283_Vector_CTRL_B_Group_2	CTRL	sp|P62979|RS27A_HUMAN	485751392
20220819_C29174_002_S407283_Vector_CTRL_B_Group_2	CTRL	sp|P63151|2ABA_HUMAN	31261400
20220819_C29174_002_S407283_Vector_CTRL_B_Group_2	CTRL	sp|P63173|RL38_HUMAN	6644186100
20220819_C29174_002_S407283_Vector_CTRL_B_Group_2	CTRL	sp|P63208|SKP1_HUMAN	195382112
20220819_C29174_002_S407283_Vector_CTRL_B_Group_2	CTRL	sp|P63241|IF5A1_HUMAN	320728832
20220819_C29174_002_S407283_Vector_CTRL_B_Group_2	CTRL	sp|P63244|RACK1_HUMAN	12462141400
20220819_C29174_002_S407283_Vector_CTRL_B_Group_2	CTRL	sp|P67809|YBOX1_HUMAN	379074688
20220819_C29174_002_S407283_Vector_CTRL_B_Group_2	CTRL	sp|P68032|ACTC_HUMAN	1619666940
20220819_C29174_002_S407283_Vector_CTRL_B_Group_2	CTRL	sp|P68104|EF1A1_HUMAN	7957595100
20220819_C29174_002_S407283_Vector_CTRL_B_Group_2	CTRL	sp|P68363|TBA1B_HUMAN	14668406800
20220819_C29174_002_S407283_Vector_CTRL_B_Group_2	CTRL	sp|P68371|TBB4B_HUMAN	3681006590
20220819_C29174_002_S407283_Vector_CTRL_B_Group_2	CTRL	sp|P68400|CSK21_HUMAN	16984312
20220819_C29174_002_S407283_Vector_CTRL_B_Group_2	CTRL	sp|P68431|H31_HUMAN	15165923300
20220819_C29174_002_S407283_Vector_CTRL_B_Group_2	CTRL	sp|P69905|HBA_HUMAN	411468864
20220819_C29174_002_S407283_Vector_CTRL_B_Group_2	CTRL	sp|P78527|PRKDC_HUMAN	22517280800
20220819_C29174_002_S407283_Vector_CTRL_B_Group_2	CTRL	sp|P81605|DCD_HUMAN	193903344
20220819_C29174_002_S407283_Vector_CTRL_B_Group_2	CTRL	sp|P82914|RT15_HUMAN	156716192
20220819_C29174_002_S407283_Vector_CTRL_B_Group_2	CTRL	sp|P83731|RL24_HUMAN	2823703040
20220819_C29174_002_S407283_Vector_CTRL_B_Group_2	CTRL	sp|P83881|RL36A_HUMAN	2329510400
20220819_C29174_002_S407283_Vector_CTRL_B_Group_2	CTRL	sp|P84090|ERH_HUMAN	365149152
20220819_C29174_002_S407283_Vector_CTRL_B_Group_2	CTRL	sp|P84098|RL19_HUMAN	1830174590
20220819_C29174_002_S407283_Vector_CTRL_B_Group_2	CTRL	sp|P84103|SRSF3_HUMAN	618575360
20220819_C29174_002_S407283_Vector_CTRL_B_Group_2	CTRL	sp|Q00059|TFAM_HUMAN	105371664
20220819_C29174_002_S407283_Vector_CTRL_B_Group_2	CTRL	sp|Q00325|MPCP_HUMAN	362352736
20220819_C29174_002_S407283_Vector_CTRL_B_Group_2	CTRL	sp|Q00403|TF2B_HUMAN	36093756
20220819_C29174_002_S407283_Vector_CTRL_B_Group_2	CTRL	sp|Q00535|CDK5_HUMAN	150359536
20220819_C29174_002_S407283_Vector_CTRL_B_Group_2	CTRL	sp|Q00587|BORG5_HUMAN	34101976
20220819_C29174_002_S407283_Vector_CTRL_B_Group_2	CTRL	sp|Q00839|HNRPU_HUMAN	404307968
20220819_C29174_002_S407283_Vector_CTRL_B_Group_2	CTRL	sp|Q01081|U2AF1_HUMAN	7909131300
20220819_C29174_002_S407283_Vector_CTRL_B_Group_2	CTRL	sp|Q01130|SRSF2_HUMAN	1298215420
20220819_C29174_002_S407283_Vector_CTRL_B_Group_2	CTRL	sp|Q01469|FABP5_HUMAN	215368000
20220819_C29174_002_S407283_Vector_CTRL_B_Group_2	CTRL	sp|Q01658|NC2B_HUMAN	675039360
20220819_C29174_002_S407283_Vector_CTRL_B_Group_2	CTRL	sp|Q01813|PFKAP_HUMAN	214073056
20220819_C29174_002_S407283_Vector_CTRL_B_Group_2	CTRL	sp|Q02040|AK17A_HUMAN	331226240
20220819_C29174_002_S407283_Vector_CTRL_B_Group_2	CTRL	sp|Q02413|DSG1_HUMAN	1104520960
20220819_C29174_002_S407283_Vector_CTRL_B_Group_2	CTRL	sp|Q02543|RL18A_HUMAN	302522432
20220819_C29174_002_S407283_Vector_CTRL_B_Group_2	CTRL	sp|Q02878|RL6_HUMAN	273927168
20220819_C29174_002_S407283_Vector_CTRL_B_Group_2	CTRL	sp|Q03252|LMNB2_HUMAN	316425728
20220819_C29174_002_S407283_Vector_CTRL_B_Group_2	CTRL	sp|Q04695|K1C17_HUMAN	619458300
20220819_C29174_002_S407283_Vector_CTRL_B_Group_2	CTRL	sp|Q04837|SSBP_HUMAN	361690528
20220819_C29174_002_S407283_Vector_CTRL_B_Group_2	CTRL	sp|Q05519|SRS11_HUMAN	634181250
20220819_C29174_002_S407283_Vector_CTRL_B_Group_2	CTRL	sp|Q06787|FMR1_HUMAN	118016912
20220819_C29174_002_S407283_Vector_CTRL_B_Group_2	CTRL	sp|Q06830|PRDX1_HUMAN	955758910
20220819_C29174_002_S407283_Vector_CTRL_B_Group_2	CTRL	sp|Q07020|RL18_HUMAN	451679680
20220819_C29174_002_S407283_Vector_CTRL_B_Group_2	CTRL	sp|Q07955|SRSF1_HUMAN	401413344
20220819_C29174_002_S407283_Vector_CTRL_B_Group_2	CTRL	sp|Q08170|SRSF4_HUMAN	361904480
20220819_C29174_002_S407283_Vector_CTRL_B_Group_2	CTRL	sp|Q08188|TGM3_HUMAN	202898032
20220819_C29174_002_S407283_Vector_CTRL_B_Group_2	CTRL	sp|Q08211|DHX9_HUMAN	597134210
20220819_C29174_002_S407283_Vector_CTRL_B_Group_2	CTRL	sp|Q08554|DSC1_HUMAN	1107249540
20220819_C29174_002_S407283_Vector_CTRL_B_Group_2	CTRL	sp|Q08J23|NSUN2_HUMAN	158174608
20220819_C29174_002_S407283_Vector_CTRL_B_Group_2	CTRL	sp|Q09028|RBBP4_HUMAN	62801184
20220819_C29174_002_S407283_Vector_CTRL_B_Group_2	CTRL	sp|Q12772|SRBP2_HUMAN	227936832
20220819_C29174_002_S407283_Vector_CTRL_B_Group_2	CTRL	sp|Q12834|CDC20_HUMAN	5838088
20220819_C29174_002_S407283_Vector_CTRL_B_Group_2	CTRL	sp|Q12872|SFSWA_HUMAN	263159008
20220819_C29174_002_S407283_Vector_CTRL_B_Group_2	CTRL	sp|Q12904|AIMP1_HUMAN	6615294500
20220819_C29174_002_S407283_Vector_CTRL_B_Group_2	CTRL	sp|Q12906|ILF3_HUMAN	139488240
20220819_C29174_002_S407283_Vector_CTRL_B_Group_2	CTRL	sp|Q12986|NFX1_HUMAN	115486008
20220819_C29174_002_S407283_Vector_CTRL_B_Group_2	CTRL	sp|Q13148|TADBP_HUMAN	13560172
20220819_C29174_002_S407283_Vector_CTRL_B_Group_2	CTRL	sp|Q13151|ROA0_HUMAN	127602160
20220819_C29174_002_S407283_Vector_CTRL_B_Group_2	CTRL	sp|Q13200|PSMD2_HUMAN	58861392
20220819_C29174_002_S407283_Vector_CTRL_B_Group_2	CTRL	sp|Q13207|TBX2_HUMAN	164619264
20220819_C29174_002_S407283_Vector_CTRL_B_Group_2	CTRL	sp|Q13243|SRSF5_HUMAN	61766696
20220819_C29174_002_S407283_Vector_CTRL_B_Group_2	CTRL	sp|Q13257|MD2L1_HUMAN	290208736
20220819_C29174_002_S407283_Vector_CTRL_B_Group_2	CTRL	sp|Q13263|TIF1B_HUMAN	196528560
20220819_C29174_002_S407283_Vector_CTRL_B_Group_2	CTRL	sp|Q13347|EIF3I_HUMAN	159235648
20220819_C29174_002_S407283_Vector_CTRL_B_Group_2	CTRL	sp|Q13356|PPIL2_HUMAN	79799904
20220819_C29174_002_S407283_Vector_CTRL_B_Group_2	CTRL	sp|Q13427|PPIG_HUMAN	49592928
20220819_C29174_002_S407283_Vector_CTRL_B_Group_2	CTRL	sp|Q13428|TCOF_HUMAN	15875364
20220819_C29174_002_S407283_Vector_CTRL_B_Group_2	CTRL	sp|Q13435|SF3B2_HUMAN	33610008
20220819_C29174_002_S407283_Vector_CTRL_B_Group_2	CTRL	sp|Q13523|PRP4B_HUMAN	882292860
20220819_C29174_002_S407283_Vector_CTRL_B_Group_2	CTRL	sp|Q13595|TRA2A_HUMAN	162696048
20220819_C29174_002_S407283_Vector_CTRL_B_Group_2	CTRL	sp|Q13596|SNX1_HUMAN	48536376
20220819_C29174_002_S407283_Vector_CTRL_B_Group_2	CTRL	sp|Q13813|SPTN1_HUMAN	8495276
20220819_C29174_002_S407283_Vector_CTRL_B_Group_2	CTRL	sp|Q13835|PKP1_HUMAN	253843024
20220819_C29174_002_S407283_Vector_CTRL_B_Group_2	CTRL	sp|Q13867|BLMH_HUMAN	169319216
20220819_C29174_002_S407283_Vector_CTRL_B_Group_2	CTRL	sp|Q13885|TBB2A_HUMAN	1861285630
20220819_C29174_002_S407283_Vector_CTRL_B_Group_2	CTRL	sp|Q13888|TF2H2_HUMAN	26376902
20220819_C29174_002_S407283_Vector_CTRL_B_Group_2	CTRL	sp|Q14126|DSG2_HUMAN	24508168
20220819_C29174_002_S407283_Vector_CTRL_B_Group_2	CTRL	sp|Q14151|SAFB2_HUMAN	20721458
20220819_C29174_002_S407283_Vector_CTRL_B_Group_2	CTRL	sp|Q14204|DYHC1_HUMAN	6.51999e+06
20220819_C29174_002_S407283_Vector_CTRL_B_Group_2	CTRL	sp|Q14232|EI2BA_HUMAN	55026280
20220819_C29174_002_S407283_Vector_CTRL_B_Group_2	CTRL	sp|Q14244|MAP7_HUMAN	238439840
20220819_C29174_002_S407283_Vector_CTRL_B_Group_2	CTRL	sp|Q14257|RCN2_HUMAN	507833440
20220819_C29174_002_S407283_Vector_CTRL_B_Group_2	CTRL	sp|Q14498|RBM39_HUMAN	64726118000
20220819_C29174_002_S407283_Vector_CTRL_B_Group_2	CTRL	sp|Q14562|DHX8_HUMAN	1742019200
20220819_C29174_002_S407283_Vector_CTRL_B_Group_2	CTRL	sp|Q14566|MCM6_HUMAN	448430624
20220819_C29174_002_S407283_Vector_CTRL_B_Group_2	CTRL	sp|Q14624|ITIH4_HUMAN	320124768
20220819_C29174_002_S407283_Vector_CTRL_B_Group_2	CTRL	sp|Q14657|LAGE3_HUMAN	58489412
20220819_C29174_002_S407283_Vector_CTRL_B_Group_2	CTRL	sp|Q14671|PUM1_HUMAN	33814748
20220819_C29174_002_S407283_Vector_CTRL_B_Group_2	CTRL	sp|Q14684|RRP1B_HUMAN	91139376
20220819_C29174_002_S407283_Vector_CTRL_B_Group_2	CTRL	sp|Q14694|UBP10_HUMAN	65203516
20220819_C29174_002_S407283_Vector_CTRL_B_Group_2	CTRL	sp|Q14697|GANAB_HUMAN	59839344
20220819_C29174_002_S407283_Vector_CTRL_B_Group_2	CTRL	sp|Q14839|CHD4_HUMAN	561322500
20220819_C29174_002_S407283_Vector_CTRL_B_Group_2	CTRL	sp|Q14919|NC2A_HUMAN	545713020
20220819_C29174_002_S407283_Vector_CTRL_B_Group_2	CTRL	sp|Q14974|IMB1_HUMAN	111339120
20220819_C29174_002_S407283_Vector_CTRL_B_Group_2	CTRL	sp|Q15008|PSMD6_HUMAN	30125092
20220819_C29174_002_S407283_Vector_CTRL_B_Group_2	CTRL	sp|Q15046|SYK_HUMAN	213937392
20220819_C29174_002_S407283_Vector_CTRL_B_Group_2	CTRL	sp|Q15084|PDIA6_HUMAN	62900568
20220819_C29174_002_S407283_Vector_CTRL_B_Group_2	CTRL	sp|Q15149|PLEC_HUMAN	226690784
20220819_C29174_002_S407283_Vector_CTRL_B_Group_2	CTRL	sp|Q15185|TEBP_HUMAN	316143424
20220819_C29174_002_S407283_Vector_CTRL_B_Group_2	CTRL	sp|Q15233|NONO_HUMAN	2144751360
20220819_C29174_002_S407283_Vector_CTRL_B_Group_2	CTRL	sp|Q15287|RNPS1_HUMAN	1150226820
20220819_C29174_002_S407283_Vector_CTRL_B_Group_2	CTRL	sp|Q15293|RCN1_HUMAN	55278760
20220819_C29174_002_S407283_Vector_CTRL_B_Group_2	CTRL	sp|Q15365|PCBP1_HUMAN	5055505400
20220819_C29174_002_S407283_Vector_CTRL_B_Group_2	CTRL	sp|Q15366|PCBP2_HUMAN	378003328
20220819_C29174_002_S407283_Vector_CTRL_B_Group_2	CTRL	sp|Q15369|ELOC_HUMAN	69815912
20220819_C29174_002_S407283_Vector_CTRL_B_Group_2	CTRL	sp|Q15370|ELOB_HUMAN	28216056
20220819_C29174_002_S407283_Vector_CTRL_B_Group_2	CTRL	sp|Q15392|DHC24_HUMAN	56514760
20220819_C29174_002_S407283_Vector_CTRL_B_Group_2	CTRL	sp|Q15393|SF3B3_HUMAN	60483912
20220819_C29174_002_S407283_Vector_CTRL_B_Group_2	CTRL	sp|Q15424|SAFB1_HUMAN	98878904
20220819_C29174_002_S407283_Vector_CTRL_B_Group_2	CTRL	sp|Q15517|CDSN_HUMAN	540389570
20220819_C29174_002_S407283_Vector_CTRL_B_Group_2	CTRL	sp|Q15645|PCH2_HUMAN	164777024
20220819_C29174_002_S407283_Vector_CTRL_B_Group_2	CTRL	sp|Q15654|TRIP6_HUMAN	46810312
20220819_C29174_002_S407283_Vector_CTRL_B_Group_2	CTRL	sp|Q15717|ELAV1_HUMAN	130858192
20220819_C29174_002_S407283_Vector_CTRL_B_Group_2	CTRL	sp|Q15758|AAAT_HUMAN	12636731
20220819_C29174_002_S407283_Vector_CTRL_B_Group_2	CTRL	sp|Q15773|MLF2_HUMAN	55259316
20220819_C29174_002_S407283_Vector_CTRL_B_Group_2	CTRL	sp|Q15911|ZFHX3_HUMAN	190820992
20220819_C29174_002_S407283_Vector_CTRL_B_Group_2	CTRL	sp|Q16352|AINX_HUMAN	36451520
20220819_C29174_002_S407283_Vector_CTRL_B_Group_2	CTRL	sp|Q16527|CSRP2_HUMAN	120080256
20220819_C29174_002_S407283_Vector_CTRL_B_Group_2	CTRL	sp|Q16531|DDB1_HUMAN	205791344
20220819_C29174_002_S407283_Vector_CTRL_B_Group_2	CTRL	sp|Q16629|SRSF7_HUMAN	1103971970
20220819_C29174_002_S407283_Vector_CTRL_B_Group_2	CTRL	sp|Q16630|CPSF6_HUMAN	1355892740
20220819_C29174_002_S407283_Vector_CTRL_B_Group_2	CTRL	sp|Q2NL82|TSR1_HUMAN	228759024
20220819_C29174_002_S407283_Vector_CTRL_B_Group_2	CTRL	sp|Q2TBE0|C19L2_HUMAN	233846752
20220819_C29174_002_S407283_Vector_CTRL_B_Group_2	CTRL	sp|Q3KQU3|MA7D1_HUMAN	24870238
20220819_C29174_002_S407283_Vector_CTRL_B_Group_2	CTRL	sp|Q4VCS5|AMOT_HUMAN	453010624
20220819_C29174_002_S407283_Vector_CTRL_B_Group_2	CTRL	sp|Q53GQ0|DHB12_HUMAN	172760592
20220819_C29174_002_S407283_Vector_CTRL_B_Group_2	CTRL	sp|Q5BKY9|F133B_HUMAN	370908128
20220819_C29174_002_S407283_Vector_CTRL_B_Group_2	CTRL	sp|Q5D862|FILA2_HUMAN	855372480
20220819_C29174_002_S407283_Vector_CTRL_B_Group_2	CTRL	sp|Q5JPH6|SYEM_HUMAN	46375372
20220819_C29174_002_S407283_Vector_CTRL_B_Group_2	CTRL	sp|Q5SQN1|SNP47_HUMAN	201751632
20220819_C29174_002_S407283_Vector_CTRL_B_Group_2	CTRL	sp|Q5SRE5|NU188_HUMAN	11534925
20220819_C29174_002_S407283_Vector_CTRL_B_Group_2	CTRL	sp|Q5SY16|NOL9_HUMAN	63364348
20220819_C29174_002_S407283_Vector_CTRL_B_Group_2	CTRL	sp|Q5T280|CI114_HUMAN	232297760
20220819_C29174_002_S407283_Vector_CTRL_B_Group_2	CTRL	sp|Q5T749|KPRP_HUMAN	677358590
20220819_C29174_002_S407283_Vector_CTRL_B_Group_2	CTRL	sp|Q5T8P6|RBM26_HUMAN	798329340
20220819_C29174_002_S407283_Vector_CTRL_B_Group_2	CTRL	sp|Q5TEC6|H37_HUMAN	1180787330
20220819_C29174_002_S407283_Vector_CTRL_B_Group_2	CTRL	sp|Q5VT25|MRCKA_HUMAN	26519994
20220819_C29174_002_S407283_Vector_CTRL_B_Group_2	CTRL	sp|Q5VTL8|PR38B_HUMAN	298868832
20220819_C29174_002_S407283_Vector_CTRL_B_Group_2	CTRL	sp|Q5VWZ2|LYPL1_HUMAN	37343884
20220819_C29174_002_S407283_Vector_CTRL_B_Group_2	CTRL	sp|Q66PJ3|AR6P4_HUMAN	1160677380
20220819_C29174_002_S407283_Vector_CTRL_B_Group_2	CTRL	sp|Q6DD87|ZN787_HUMAN	32264440
20220819_C29174_002_S407283_Vector_CTRL_B_Group_2	CTRL	sp|Q6KB66|K2C80_HUMAN	262171200
20220819_C29174_002_S407283_Vector_CTRL_B_Group_2	CTRL	sp|Q6NSI4|RADX_HUMAN	13172844
20220819_C29174_002_S407283_Vector_CTRL_B_Group_2	CTRL	sp|Q6P087|RUSD3_HUMAN	117988496
20220819_C29174_002_S407283_Vector_CTRL_B_Group_2	CTRL	sp|Q6P1L8|RM14_HUMAN	77801904
20220819_C29174_002_S407283_Vector_CTRL_B_Group_2	CTRL	sp|Q6P1X5|TAF2_HUMAN	554311490
20220819_C29174_002_S407283_Vector_CTRL_B_Group_2	CTRL	sp|Q6P2I3|FAH2B_HUMAN	37980160
20220819_C29174_002_S407283_Vector_CTRL_B_Group_2	CTRL	sp|Q6P2Q9|PRP8_HUMAN	136305616
20220819_C29174_002_S407283_Vector_CTRL_B_Group_2	CTRL	sp|Q6P5R6|RL22L_HUMAN	2966708740
20220819_C29174_002_S407283_Vector_CTRL_B_Group_2	CTRL	sp|Q6UB35|C1TM_HUMAN	46797388
20220819_C29174_002_S407283_Vector_CTRL_B_Group_2	CTRL	sp|Q6UN15|FIP1_HUMAN	262096592
20220819_C29174_002_S407283_Vector_CTRL_B_Group_2	CTRL	sp|Q6UWP8|SBSN_HUMAN	160978672
20220819_C29174_002_S407283_Vector_CTRL_B_Group_2	CTRL	sp|Q6ZUT1|NKAP1_HUMAN	131672464
20220819_C29174_002_S407283_Vector_CTRL_B_Group_2	CTRL	sp|Q71RC2|LARP4_HUMAN	30756012
20220819_C29174_002_S407283_Vector_CTRL_B_Group_2	CTRL	sp|Q71UM5|RS27L_HUMAN	195976256
20220819_C29174_002_S407283_Vector_CTRL_B_Group_2	CTRL	sp|Q7L014|DDX46_HUMAN	655606080
20220819_C29174_002_S407283_Vector_CTRL_B_Group_2	CTRL	sp|Q7L0Y3|TM10C_HUMAN	346603136
20220819_C29174_002_S407283_Vector_CTRL_B_Group_2	CTRL	sp|Q7L2E3|DHX30_HUMAN	233456816
20220819_C29174_002_S407283_Vector_CTRL_B_Group_2	CTRL	sp|Q7L3T8|SYPM_HUMAN	169457712
20220819_C29174_002_S407283_Vector_CTRL_B_Group_2	CTRL	sp|Q7L4I2|RSRC2_HUMAN	502448224
20220819_C29174_002_S407283_Vector_CTRL_B_Group_2	CTRL	sp|Q7L8L6|FAKD5_HUMAN	73760544
20220819_C29174_002_S407283_Vector_CTRL_B_Group_2	CTRL	sp|Q7RTV0|PHF5A_HUMAN	60899092
20220819_C29174_002_S407283_Vector_CTRL_B_Group_2	CTRL	sp|Q7Z2T5|TRM1L_HUMAN	119034176
20220819_C29174_002_S407283_Vector_CTRL_B_Group_2	CTRL	sp|Q7Z2W4|ZCCHV_HUMAN	114592144
20220819_C29174_002_S407283_Vector_CTRL_B_Group_2	CTRL	sp|Q7Z417|NUFP2_HUMAN	26697510
20220819_C29174_002_S407283_Vector_CTRL_B_Group_2	CTRL	sp|Q7Z6E9|RBBP6_HUMAN	1278777600
20220819_C29174_002_S407283_Vector_CTRL_B_Group_2	CTRL	sp|Q7Z6I8|CE024_HUMAN	354811360
20220819_C29174_002_S407283_Vector_CTRL_B_Group_2	CTRL	sp|Q7Z794|K2C1B_HUMAN	1147238020
20220819_C29174_002_S407283_Vector_CTRL_B_Group_2	CTRL	sp|Q7Z7C8|TAF8_HUMAN	97266944
20220819_C29174_002_S407283_Vector_CTRL_B_Group_2	CTRL	sp|Q86U06|RBM23_HUMAN	882971780
20220819_C29174_002_S407283_Vector_CTRL_B_Group_2	CTRL	sp|Q86UP2|KTN1_HUMAN	61010816
20220819_C29174_002_S407283_Vector_CTRL_B_Group_2	CTRL	sp|Q86VM9|ZCH18_HUMAN	23994880
20220819_C29174_002_S407283_Vector_CTRL_B_Group_2	CTRL	sp|Q86X95|CIR1_HUMAN	380269120
20220819_C29174_002_S407283_Vector_CTRL_B_Group_2	CTRL	sp|Q86YZ3|HORN_HUMAN	6359563800
20220819_C29174_002_S407283_Vector_CTRL_B_Group_2	CTRL	sp|Q8IUE6|H2A2B_HUMAN	213196240
20220819_C29174_002_S407283_Vector_CTRL_B_Group_2	CTRL	sp|Q8IWK6|AGRA3_HUMAN	333824928
20220819_C29174_002_S407283_Vector_CTRL_B_Group_2	CTRL	sp|Q8IWR0|Z3H7A_HUMAN	42841236
20220819_C29174_002_S407283_Vector_CTRL_B_Group_2	CTRL	sp|Q8IWS0|PHF6_HUMAN	1033898750
20220819_C29174_002_S407283_Vector_CTRL_B_Group_2	CTRL	sp|Q8IWX8|CHERP_HUMAN	193240176
20220819_C29174_002_S407283_Vector_CTRL_B_Group_2	CTRL	sp|Q8IXT5|RB12B_HUMAN	86673352
20220819_C29174_002_S407283_Vector_CTRL_B_Group_2	CTRL	sp|Q8IYB3|SRRM1_HUMAN	7235703800
20220819_C29174_002_S407283_Vector_CTRL_B_Group_2	CTRL	sp|Q8N1F7|NUP93_HUMAN	152366272
20220819_C29174_002_S407283_Vector_CTRL_B_Group_2	CTRL	sp|Q8N1N4|K2C78_HUMAN	815544770
20220819_C29174_002_S407283_Vector_CTRL_B_Group_2	CTRL	sp|Q8N3C0|ASCC3_HUMAN	121964920
20220819_C29174_002_S407283_Vector_CTRL_B_Group_2	CTRL	sp|Q8N5A5|ZGPAT_HUMAN	47954512
20220819_C29174_002_S407283_Vector_CTRL_B_Group_2	CTRL	sp|Q8N5F7|NKAP_HUMAN	4740318200
20220819_C29174_002_S407283_Vector_CTRL_B_Group_2	CTRL	sp|Q8N5N7|RM50_HUMAN	118259744
20220819_C29174_002_S407283_Vector_CTRL_B_Group_2	CTRL	sp|Q8N684|CPSF7_HUMAN	238900688
20220819_C29174_002_S407283_Vector_CTRL_B_Group_2	CTRL	sp|Q8N9Q2|SR1IP_HUMAN	5619143200
20220819_C29174_002_S407283_Vector_CTRL_B_Group_2	CTRL	sp|Q8NAV1|PR38A_HUMAN	646610300
20220819_C29174_002_S407283_Vector_CTRL_B_Group_2	CTRL	sp|Q8NC51|PAIRB_HUMAN	82274688
20220819_C29174_002_S407283_Vector_CTRL_B_Group_2	CTRL	sp|Q8NC56|LEMD2_HUMAN	361989696
20220819_C29174_002_S407283_Vector_CTRL_B_Group_2	CTRL	sp|Q8NDX6|ZN740_HUMAN	59545708
20220819_C29174_002_S407283_Vector_CTRL_B_Group_2	CTRL	sp|Q8NI60|COQ8A_HUMAN	100269304
20220819_C29174_002_S407283_Vector_CTRL_B_Group_2	CTRL	sp|Q8TA86|RP9_HUMAN	17980880900
20220819_C29174_002_S407283_Vector_CTRL_B_Group_2	CTRL	sp|Q8TAD8|SNIP1_HUMAN	60327880
20220819_C29174_002_S407283_Vector_CTRL_B_Group_2	CTRL	sp|Q8TDX7|NEK7_HUMAN	196822480
20220819_C29174_002_S407283_Vector_CTRL_B_Group_2	CTRL	sp|Q8WTT2|NOC3L_HUMAN	48581520
20220819_C29174_002_S407283_Vector_CTRL_B_Group_2	CTRL	sp|Q8WUA2|PPIL4_HUMAN	241243504
20220819_C29174_002_S407283_Vector_CTRL_B_Group_2	CTRL	sp|Q8WUQ7|CATIN_HUMAN	1579083260
20220819_C29174_002_S407283_Vector_CTRL_B_Group_2	CTRL	sp|Q8WVD3|RN138_HUMAN	38053224
20220819_C29174_002_S407283_Vector_CTRL_B_Group_2	CTRL	sp|Q8WVK2|SNR27_HUMAN	2524552190
20220819_C29174_002_S407283_Vector_CTRL_B_Group_2	CTRL	sp|Q8WVV4|POF1B_HUMAN	200666816
20220819_C29174_002_S407283_Vector_CTRL_B_Group_2	CTRL	sp|Q8WWC4|MAIP1_HUMAN	383284160
20220819_C29174_002_S407283_Vector_CTRL_B_Group_2	CTRL	sp|Q8WXA9|SREK1_HUMAN	273219872
20220819_C29174_002_S407283_Vector_CTRL_B_Group_2	CTRL	sp|Q92504|S39A7_HUMAN	223343696
20220819_C29174_002_S407283_Vector_CTRL_B_Group_2	CTRL	sp|Q92522|H1X_HUMAN	24556660
20220819_C29174_002_S407283_Vector_CTRL_B_Group_2	CTRL	sp|Q92598|HS105_HUMAN	58065632
20220819_C29174_002_S407283_Vector_CTRL_B_Group_2	CTRL	sp|Q92616|GCN1_HUMAN	64463916
20220819_C29174_002_S407283_Vector_CTRL_B_Group_2	CTRL	sp|Q92804|RBP56_HUMAN	1831432580
20220819_C29174_002_S407283_Vector_CTRL_B_Group_2	CTRL	sp|Q92841|DDX17_HUMAN	407804416
20220819_C29174_002_S407283_Vector_CTRL_B_Group_2	CTRL	sp|Q92900|RENT1_HUMAN	17773350
20220819_C29174_002_S407283_Vector_CTRL_B_Group_2	CTRL	sp|Q92908|GATA6_HUMAN	195644944
20220819_C29174_002_S407283_Vector_CTRL_B_Group_2	CTRL	sp|Q92947|GCDH_HUMAN	119419480
20220819_C29174_002_S407283_Vector_CTRL_B_Group_2	CTRL	sp|Q969Q0|RL36L_HUMAN	6989091800
20220819_C29174_002_S407283_Vector_CTRL_B_Group_2	CTRL	sp|Q96AX9|MIB2_HUMAN	590699970
20220819_C29174_002_S407283_Vector_CTRL_B_Group_2	CTRL	sp|Q96BR5|COA7_HUMAN	70244664
20220819_C29174_002_S407283_Vector_CTRL_B_Group_2	CTRL	sp|Q96C36|P5CR2_HUMAN	162781504
20220819_C29174_002_S407283_Vector_CTRL_B_Group_2	CTRL	sp|Q96CW1|AP2M1_HUMAN	106242816
20220819_C29174_002_S407283_Vector_CTRL_B_Group_2	CTRL	sp|Q96E39|RMXL1_HUMAN	46960596
20220819_C29174_002_S407283_Vector_CTRL_B_Group_2	CTRL	sp|Q96EK4|THA11_HUMAN	93872216
20220819_C29174_002_S407283_Vector_CTRL_B_Group_2	CTRL	sp|Q96EY1|DNJA3_HUMAN	240463456
20220819_C29174_002_S407283_Vector_CTRL_B_Group_2	CTRL	sp|Q96EY4|TMA16_HUMAN	491101088
20220819_C29174_002_S407283_Vector_CTRL_B_Group_2	CTRL	sp|Q96GD4|AURKB_HUMAN	28493726
20220819_C29174_002_S407283_Vector_CTRL_B_Group_2	CTRL	sp|Q96I25|SPF45_HUMAN	272433280
20220819_C29174_002_S407283_Vector_CTRL_B_Group_2	CTRL	sp|Q96IZ7|RSRC1_HUMAN	153367808
20220819_C29174_002_S407283_Vector_CTRL_B_Group_2	CTRL	sp|Q96JJ7|TMX3_HUMAN	6.04374e+06
20220819_C29174_002_S407283_Vector_CTRL_B_Group_2	CTRL	sp|Q96JM7|LMBL3_HUMAN	14703207
20220819_C29174_002_S407283_Vector_CTRL_B_Group_2	CTRL	sp|Q96P63|SPB12_HUMAN	475716224
20220819_C29174_002_S407283_Vector_CTRL_B_Group_2	CTRL	sp|Q96PK6|RBM14_HUMAN	243704576
20220819_C29174_002_S407283_Vector_CTRL_B_Group_2	CTRL	sp|Q99460|PSMD1_HUMAN	594447040
20220819_C29174_002_S407283_Vector_CTRL_B_Group_2	CTRL	sp|Q99615|DNJC7_HUMAN	36981784
20220819_C29174_002_S407283_Vector_CTRL_B_Group_2	CTRL	sp|Q99733|NP1L4_HUMAN	61539144
20220819_C29174_002_S407283_Vector_CTRL_B_Group_2	CTRL	sp|Q99755|PI51A_HUMAN	10870364
20220819_C29174_002_S407283_Vector_CTRL_B_Group_2	CTRL	sp|Q99832|TCPH_HUMAN	54453304
20220819_C29174_002_S407283_Vector_CTRL_B_Group_2	CTRL	sp|Q99959|PKP2_HUMAN	7901354
20220819_C29174_002_S407283_Vector_CTRL_B_Group_2	CTRL	sp|Q9BPW8|NIPS1_HUMAN	727598590
20220819_C29174_002_S407283_Vector_CTRL_B_Group_2	CTRL	sp|Q9BPX6|MICU1_HUMAN	7333420
20220819_C29174_002_S407283_Vector_CTRL_B_Group_2	CTRL	sp|Q9BQ48|RM34_HUMAN	81880512
20220819_C29174_002_S407283_Vector_CTRL_B_Group_2	CTRL	sp|Q9BQD7|ANKMT_HUMAN	81686152
20220819_C29174_002_S407283_Vector_CTRL_B_Group_2	CTRL	sp|Q9BRR8|GPTC1_HUMAN	501160576
20220819_C29174_002_S407283_Vector_CTRL_B_Group_2	CTRL	sp|Q9BRS2|RIOK1_HUMAN	11536492
20220819_C29174_002_S407283_Vector_CTRL_B_Group_2	CTRL	sp|Q9BRT6|LLPH_HUMAN	618211460
20220819_C29174_002_S407283_Vector_CTRL_B_Group_2	CTRL	sp|Q9BRX2|PELO_HUMAN	90547944
20220819_C29174_002_S407283_Vector_CTRL_B_Group_2	CTRL	sp|Q9BSD7|NTPCR_HUMAN	550600960
20220819_C29174_002_S407283_Vector_CTRL_B_Group_2	CTRL	sp|Q9BT22|ALG1_HUMAN	73273248
20220819_C29174_002_S407283_Vector_CTRL_B_Group_2	CTRL	sp|Q9BU23|LMF2_HUMAN	33798528
20220819_C29174_002_S407283_Vector_CTRL_B_Group_2	CTRL	sp|Q9BU76|MMTA2_HUMAN	17125077000
20220819_C29174_002_S407283_Vector_CTRL_B_Group_2	CTRL	sp|Q9BUF5|TBB6_HUMAN	182136288
20220819_C29174_002_S407283_Vector_CTRL_B_Group_2	CTRL	sp|Q9BUJ2|HNRL1_HUMAN	160996080
20220819_C29174_002_S407283_Vector_CTRL_B_Group_2	CTRL	sp|Q9BV68|RN126_HUMAN	41027892
20220819_C29174_002_S407283_Vector_CTRL_B_Group_2	CTRL	sp|Q9BVA1|TBB2B_HUMAN	91343808
20220819_C29174_002_S407283_Vector_CTRL_B_Group_2	CTRL	sp|Q9BVP2|GNL3_HUMAN	7834849300
20220819_C29174_002_S407283_Vector_CTRL_B_Group_2	CTRL	sp|Q9BVS4|RIOK2_HUMAN	14456218
20220819_C29174_002_S407283_Vector_CTRL_B_Group_2	CTRL	sp|Q9BW92|SYTM_HUMAN	45428936
20220819_C29174_002_S407283_Vector_CTRL_B_Group_2	CTRL	sp|Q9BX10|GTPB2_HUMAN	10193192
20220819_C29174_002_S407283_Vector_CTRL_B_Group_2	CTRL	sp|Q9BXK1|KLF16_HUMAN	74225064
20220819_C29174_002_S407283_Vector_CTRL_B_Group_2	CTRL	sp|Q9BXW7|HDHD5_HUMAN	264740128
20220819_C29174_002_S407283_Vector_CTRL_B_Group_2	CTRL	sp|Q9BXW9|FACD2_HUMAN	20123358
20220819_C29174_002_S407283_Vector_CTRL_B_Group_2	CTRL	sp|Q9BYD3|RM04_HUMAN	223246016
20220819_C29174_002_S407283_Vector_CTRL_B_Group_2	CTRL	sp|Q9BYG3|MK67I_HUMAN	38824692
20220819_C29174_002_S407283_Vector_CTRL_B_Group_2	CTRL	sp|Q9BYT3|STK33_HUMAN	16584622
20220819_C29174_002_S407283_Vector_CTRL_B_Group_2	CTRL	sp|Q9BZE1|RM37_HUMAN	199278976
20220819_C29174_002_S407283_Vector_CTRL_B_Group_2	CTRL	sp|Q9BZE4|GTPB4_HUMAN	1337961860
20220819_C29174_002_S407283_Vector_CTRL_B_Group_2	CTRL	sp|Q9H000|MKRN2_HUMAN	107909488
20220819_C29174_002_S407283_Vector_CTRL_B_Group_2	CTRL	sp|Q9H0A0|NAT10_HUMAN	9608398
20220819_C29174_002_S407283_Vector_CTRL_B_Group_2	CTRL	sp|Q9H0G5|NSRP1_HUMAN	25722618
20220819_C29174_002_S407283_Vector_CTRL_B_Group_2	CTRL	sp|Q9H0S4|DDX47_HUMAN	34417040
20220819_C29174_002_S407283_Vector_CTRL_B_Group_2	CTRL	sp|Q9H0U9|TSYL1_HUMAN	2472968700
20220819_C29174_002_S407283_Vector_CTRL_B_Group_2	CTRL	sp|Q9H2S9|IKZF4_HUMAN	345574848
20220819_C29174_002_S407283_Vector_CTRL_B_Group_2	CTRL	sp|Q9H307|PININ_HUMAN	149994496
20220819_C29174_002_S407283_Vector_CTRL_B_Group_2	CTRL	sp|Q9H444|CHM4B_HUMAN	369011104
20220819_C29174_002_S407283_Vector_CTRL_B_Group_2	CTRL	sp|Q9H4L5|OSBL3_HUMAN	91322536
20220819_C29174_002_S407283_Vector_CTRL_B_Group_2	CTRL	sp|Q9H583|HEAT1_HUMAN	19880632
20220819_C29174_002_S407283_Vector_CTRL_B_Group_2	CTRL	sp|Q9H5Q4|TFB2M_HUMAN	38427660
20220819_C29174_002_S407283_Vector_CTRL_B_Group_2	CTRL	sp|Q9H5V9|STEEP_HUMAN	99082592
20220819_C29174_002_S407283_Vector_CTRL_B_Group_2	CTRL	sp|Q9H5Z1|DHX35_HUMAN	54910776
20220819_C29174_002_S407283_Vector_CTRL_B_Group_2	CTRL	sp|Q9H7Z3|NRDE2_HUMAN	1846440700
20220819_C29174_002_S407283_Vector_CTRL_B_Group_2	CTRL	sp|Q9H8G2|CAAP1_HUMAN	258770800
20220819_C29174_002_S407283_Vector_CTRL_B_Group_2	CTRL	sp|Q9H8M2|BRD9_HUMAN	259554480
20220819_C29174_002_S407283_Vector_CTRL_B_Group_2	CTRL	sp|Q9H9V9|JMJD4_HUMAN	18894054
20220819_C29174_002_S407283_Vector_CTRL_B_Group_2	CTRL	sp|Q9HCM4|E41L5_HUMAN	365063712
20220819_C29174_002_S407283_Vector_CTRL_B_Group_2	CTRL	sp|Q9HD42|CHM1A_HUMAN	722882880
20220819_C29174_002_S407283_Vector_CTRL_B_Group_2	CTRL	sp|Q9NPF4|OSGEP_HUMAN	39548304
20220819_C29174_002_S407283_Vector_CTRL_B_Group_2	CTRL	sp|Q9NQ29|LUC7L_HUMAN	13493957600
20220819_C29174_002_S407283_Vector_CTRL_B_Group_2	CTRL	sp|Q9NQB0|TF7L2_HUMAN	34540716
20220819_C29174_002_S407283_Vector_CTRL_B_Group_2	CTRL	sp|Q9NTJ3|SMC4_HUMAN	23361384
20220819_C29174_002_S407283_Vector_CTRL_B_Group_2	CTRL	sp|Q9NUI1|DECR2_HUMAN	28235780
20220819_C29174_002_S407283_Vector_CTRL_B_Group_2	CTRL	sp|Q9NUL7|DDX28_HUMAN	210303584
20220819_C29174_002_S407283_Vector_CTRL_B_Group_2	CTRL	sp|Q9NVI1|FANCI_HUMAN	23685260
20220819_C29174_002_S407283_Vector_CTRL_B_Group_2	CTRL	sp|Q9NVN8|GNL3L_HUMAN	34967796
20220819_C29174_002_S407283_Vector_CTRL_B_Group_2	CTRL	sp|Q9NVP1|DDX18_HUMAN	15189975
20220819_C29174_002_S407283_Vector_CTRL_B_Group_2	CTRL	sp|Q9NW64|RBM22_HUMAN	204889600
20220819_C29174_002_S407283_Vector_CTRL_B_Group_2	CTRL	sp|Q9NWB6|ARGL1_HUMAN	68987625000
20220819_C29174_002_S407283_Vector_CTRL_B_Group_2	CTRL	sp|Q9NWU5|RM22_HUMAN	125285888
20220819_C29174_002_S407283_Vector_CTRL_B_Group_2	CTRL	sp|Q9NX20|RM16_HUMAN	348038688
20220819_C29174_002_S407283_Vector_CTRL_B_Group_2	CTRL	sp|Q9NX58|LYAR_HUMAN	203288128
20220819_C29174_002_S407283_Vector_CTRL_B_Group_2	CTRL	sp|Q9NXE8|CWC25_HUMAN	166520816
20220819_C29174_002_S407283_Vector_CTRL_B_Group_2	CTRL	sp|Q9NXW2|DJB12_HUMAN	24114910
20220819_C29174_002_S407283_Vector_CTRL_B_Group_2	CTRL	sp|Q9NYF8|BCLF1_HUMAN	631713540
20220819_C29174_002_S407283_Vector_CTRL_B_Group_2	CTRL	sp|Q9NZ01|TECR_HUMAN	870160580
20220819_C29174_002_S407283_Vector_CTRL_B_Group_2	CTRL	sp|Q9NZI8|IF2B1_HUMAN	172900176
20220819_C29174_002_S407283_Vector_CTRL_B_Group_2	CTRL	sp|Q9NZJ0|DTL_HUMAN	3823750660
20220819_C29174_002_S407283_Vector_CTRL_B_Group_2	CTRL	sp|Q9P015|RM15_HUMAN	60768500
20220819_C29174_002_S407283_Vector_CTRL_B_Group_2	CTRL	sp|Q9P035|HACD3_HUMAN	168341376
20220819_C29174_002_S407283_Vector_CTRL_B_Group_2	CTRL	sp|Q9P2D1|CHD7_HUMAN	79791608
20220819_C29174_002_S407283_Vector_CTRL_B_Group_2	CTRL	sp|Q9P2E9|RRBP1_HUMAN	258123904
20220819_C29174_002_S407283_Vector_CTRL_B_Group_2	CTRL	sp|Q9P2J5|SYLC_HUMAN	48958620
20220819_C29174_002_S407283_Vector_CTRL_B_Group_2	CTRL	sp|Q9P2N5|RBM27_HUMAN	543449860
20220819_C29174_002_S407283_Vector_CTRL_B_Group_2	CTRL	sp|Q9P2R3|ANFY1_HUMAN	4630339
20220819_C29174_002_S407283_Vector_CTRL_B_Group_2	CTRL	sp|Q9P2R7|SUCB1_HUMAN	211238464
20220819_C29174_002_S407283_Vector_CTRL_B_Group_2	CTRL	sp|Q9UBB9|TFP11_HUMAN	270765792
20220819_C29174_002_S407283_Vector_CTRL_B_Group_2	CTRL	sp|Q9UBD5|ORC3_HUMAN	5.16567e+06
20220819_C29174_002_S407283_Vector_CTRL_B_Group_2	CTRL	sp|Q9UBS4|DJB11_HUMAN	790429310
20220819_C29174_002_S407283_Vector_CTRL_B_Group_2	CTRL	sp|Q9UBX3|DIC_HUMAN	750577220
20220819_C29174_002_S407283_Vector_CTRL_B_Group_2	CTRL	sp|Q9UDY4|DNJB4_HUMAN	63239212
20220819_C29174_002_S407283_Vector_CTRL_B_Group_2	CTRL	sp|Q9UG63|ABCF2_HUMAN	174591168
20220819_C29174_002_S407283_Vector_CTRL_B_Group_2	CTRL	sp|Q9UGI8|TES_HUMAN	21658364
20220819_C29174_002_S407283_Vector_CTRL_B_Group_2	CTRL	sp|Q9UHB6|LIMA1_HUMAN	45934328
20220819_C29174_002_S407283_Vector_CTRL_B_Group_2	CTRL	sp|Q9UHI6|DDX20_HUMAN	21425278
20220819_C29174_002_S407283_Vector_CTRL_B_Group_2	CTRL	sp|Q9UI30|TR112_HUMAN	162348640
20220819_C29174_002_S407283_Vector_CTRL_B_Group_2	CTRL	sp|Q9UJK0|TSR3_HUMAN	530596160
20220819_C29174_002_S407283_Vector_CTRL_B_Group_2	CTRL	sp|Q9UJV9|DDX41_HUMAN	2581238270
20220819_C29174_002_S407283_Vector_CTRL_B_Group_2	CTRL	sp|Q9UKJ3|GPTC8_HUMAN	7.57568e+06
20220819_C29174_002_S407283_Vector_CTRL_B_Group_2	CTRL	sp|Q9UKV3|ACINU_HUMAN	20457782
20220819_C29174_002_S407283_Vector_CTRL_B_Group_2	CTRL	sp|Q9ULX3|NOB1_HUMAN	328297312
20220819_C29174_002_S407283_Vector_CTRL_B_Group_2	CTRL	sp|Q9ULX6|AKP8L_HUMAN	299535168
20220819_C29174_002_S407283_Vector_CTRL_B_Group_2	CTRL	sp|Q9UN37|VPS4A_HUMAN	189326752
20220819_C29174_002_S407283_Vector_CTRL_B_Group_2	CTRL	sp|Q9UNF1|MAGD2_HUMAN	197530272
20220819_C29174_002_S407283_Vector_CTRL_B_Group_2	CTRL	sp|Q9UNQ2|DIM1_HUMAN	398020096
20220819_C29174_002_S407283_Vector_CTRL_B_Group_2	CTRL	sp|Q9UNX3|RL26L_HUMAN	540420160
20220819_C29174_002_S407283_Vector_CTRL_B_Group_2	CTRL	sp|Q9UPW6|SATB2_HUMAN	848971710
20220819_C29174_002_S407283_Vector_CTRL_B_Group_2	CTRL	sp|Q9UQ35|SRRM2_HUMAN	1026438660
20220819_C29174_002_S407283_Vector_CTRL_B_Group_2	CTRL	sp|Q9UQN3|CHM2B_HUMAN	82340248
20220819_C29174_002_S407283_Vector_CTRL_B_Group_2	CTRL	sp|Q9Y230|RUVB2_HUMAN	104856944
20220819_C29174_002_S407283_Vector_CTRL_B_Group_2	CTRL	sp|Q9Y265|RUVB1_HUMAN	41042616
20220819_C29174_002_S407283_Vector_CTRL_B_Group_2	CTRL	sp|Q9Y285|SYFA_HUMAN	325289408
20220819_C29174_002_S407283_Vector_CTRL_B_Group_2	CTRL	sp|Q9Y295|DRG1_HUMAN	20394366
20220819_C29174_002_S407283_Vector_CTRL_B_Group_2	CTRL	sp|Q9Y2L1|RRP44_HUMAN	174659456
20220819_C29174_002_S407283_Vector_CTRL_B_Group_2	CTRL	sp|Q9Y2W1|TR150_HUMAN	222848864
20220819_C29174_002_S407283_Vector_CTRL_B_Group_2	CTRL	sp|Q9Y2X3|NOP58_HUMAN	14944975
20220819_C29174_002_S407283_Vector_CTRL_B_Group_2	CTRL	sp|Q9Y2X9|ZN281_HUMAN	22596620
20220819_C29174_002_S407283_Vector_CTRL_B_Group_2	CTRL	sp|Q9Y383|LC7L2_HUMAN	99092668000
20220819_C29174_002_S407283_Vector_CTRL_B_Group_2	CTRL	sp|Q9Y388|RBMX2_HUMAN	594722430
20220819_C29174_002_S407283_Vector_CTRL_B_Group_2	CTRL	sp|Q9Y3A4|RRP7A_HUMAN	345691328
20220819_C29174_002_S407283_Vector_CTRL_B_Group_2	CTRL	sp|Q9Y3C1|NOP16_HUMAN	961451650
20220819_C29174_002_S407283_Vector_CTRL_B_Group_2	CTRL	sp|Q9Y3E7|CHMP3_HUMAN	70240832
20220819_C29174_002_S407283_Vector_CTRL_B_Group_2	CTRL	sp|Q9Y3I0|RTCB_HUMAN	92940368
20220819_C29174_002_S407283_Vector_CTRL_B_Group_2	CTRL	sp|Q9Y3Y2|CHTOP_HUMAN	202284288
20220819_C29174_002_S407283_Vector_CTRL_B_Group_2	CTRL	sp|Q9Y3Z3|SAMH1_HUMAN	375669536
20220819_C29174_002_S407283_Vector_CTRL_B_Group_2	CTRL	sp|Q9Y4R8|TELO2_HUMAN	61524156
20220819_C29174_002_S407283_Vector_CTRL_B_Group_2	CTRL	sp|Q9Y5A9|YTHD2_HUMAN	237551984
20220819_C29174_002_S407283_Vector_CTRL_B_Group_2	CTRL	sp|Q9Y5B6|PAXB1_HUMAN	224646720
20220819_C29174_002_S407283_Vector_CTRL_B_Group_2	CTRL	sp|Q9Y5B9|SP16H_HUMAN	7420953
20220819_C29174_002_S407283_Vector_CTRL_B_Group_2	CTRL	sp|Q9Y5V3|MAGD1_HUMAN	79908888
20220819_C29174_002_S407283_Vector_CTRL_B_Group_2	CTRL	sp|Q9Y5X3|SNX5_HUMAN	163427904
20220819_C29174_002_S407283_Vector_CTRL_B_Group_2	CTRL	sp|Q9Y697|NFS1_HUMAN	2378542590
20220819_C29174_002_S407283_Vector_CTRL_B_Group_2	CTRL	sp|Q9Y6A4|CFA20_HUMAN	80882016
20220819_C29174_002_S407283_Vector_CTRL_B_Group_2	CTRL	tr|A0A0C4DFV9|A0A0C4DFV9_HUMAN	14108999
20220819_C29174_002_S407283_Vector_CTRL_B_Group_2	CTRL	tr|A0A0D9SEW3|A0A0D9SEW3_HUMAN	31749447700
20220819_C29174_002_S407283_Vector_CTRL_B_Group_2	CTRL	tr|A0A0J9YVP6|A0A0J9YVP6_HUMAN	2854507780
20220819_C29174_002_S407283_Vector_CTRL_B_Group_2	CTRL	tr|A0A140T913|A0A140T913_HUMAN	7568042
20220819_C29174_002_S407283_Vector_CTRL_B_Group_2	CTRL	tr|A0A1B0GTL5|A0A1B0GTL5_HUMAN	130264992
20220819_C29174_002_S407283_Vector_CTRL_B_Group_2	CTRL	tr|A0A1B0GVI3|A0A1B0GVI3_HUMAN	65232912000
20220819_C29174_002_S407283_Vector_CTRL_B_Group_2	CTRL	tr|A0A2R8Y6M6|A0A2R8Y6M6_HUMAN	80405504
20220819_C29174_002_S407283_Vector_CTRL_B_Group_2	CTRL	tr|A0A3B3IS06|A0A3B3IS06_HUMAN	463064608
20220819_C29174_002_S407283_Vector_CTRL_B_Group_2	CTRL	tr|A0A499FIX8|A0A499FIX8_HUMAN	1332396160
20220819_C29174_002_S407283_Vector_CTRL_B_Group_2	CTRL	tr|B1AHL2|B1AHL2_HUMAN	68393464
20220819_C29174_002_S407283_Vector_CTRL_B_Group_2	CTRL	tr|B1AK88|B1AK88_HUMAN	74455336
20220819_C29174_002_S407283_Vector_CTRL_B_Group_2	CTRL	tr|E7EVZ1|E7EVZ1_HUMAN	716196220
20220819_C29174_002_S407283_Vector_CTRL_B_Group_2	CTRL	tr|F8W7C6|F8W7C6_HUMAN	20294801400
20220819_C29174_002_S407283_Vector_CTRL_B_Group_2	CTRL	tr|G3XAC6|G3XAC6_HUMAN	50293008
20220819_C29174_002_S407283_Vector_CTRL_B_Group_2	CTRL	tr|I3L0M3|I3L0M3_HUMAN	106946272
20220819_C29174_002_S407283_Vector_CTRL_B_Group_2	CTRL	tr|K7EM56|K7EM56_HUMAN	13541471200
20220819_C29174_002_S407283_Vector_CTRL_B_Group_2	CTRL	tr|Q5JXI8|Q5JXI8_HUMAN	1178725250
20220819_C29174_003_S407282_Vector_CTRL_A_Group_2	CTRL	sp|A0A075B6S2|KVD29_HUMAN	13472328700
20220819_C29174_003_S407282_Vector_CTRL_A_Group_2	CTRL	sp|A8MW92|P20L1_HUMAN	67991040
20220819_C29174_003_S407282_Vector_CTRL_A_Group_2	CTRL	sp|E9PRG8|CK098_HUMAN	378567488
20220819_C29174_003_S407282_Vector_CTRL_A_Group_2	CTRL	sp|O00165|HAX1_HUMAN	89210976
20220819_C29174_003_S407282_Vector_CTRL_A_Group_2	CTRL	sp|O00233|PSMD9_HUMAN	10177014
20220819_C29174_003_S407282_Vector_CTRL_A_Group_2	CTRL	sp|O00422|SAP18_HUMAN	95116896
20220819_C29174_003_S407282_Vector_CTRL_A_Group_2	CTRL	sp|O00425|IF2B3_HUMAN	24039050
20220819_C29174_003_S407282_Vector_CTRL_A_Group_2	CTRL	sp|O00483|NDUA4_HUMAN	98893664
20220819_C29174_003_S407282_Vector_CTRL_A_Group_2	CTRL	sp|O00488|ZN593_HUMAN	410148160
20220819_C29174_003_S407282_Vector_CTRL_A_Group_2	CTRL	sp|O00541|PESC_HUMAN	3130062080
20220819_C29174_003_S407282_Vector_CTRL_A_Group_2	CTRL	sp|O00571|DDX3X_HUMAN	2807307520
20220819_C29174_003_S407282_Vector_CTRL_A_Group_2	CTRL	sp|O00743|PPP6_HUMAN	54861748
20220819_C29174_003_S407282_Vector_CTRL_A_Group_2	CTRL	sp|O14545|TRAD1_HUMAN	48795492
20220819_C29174_003_S407282_Vector_CTRL_A_Group_2	CTRL	sp|O14602|IF1AY_HUMAN	36294252
20220819_C29174_003_S407282_Vector_CTRL_A_Group_2	CTRL	sp|O14646|CHD1_HUMAN	54689908
20220819_C29174_003_S407282_Vector_CTRL_A_Group_2	CTRL	sp|O14654|IRS4_HUMAN	545289090
20220819_C29174_003_S407282_Vector_CTRL_A_Group_2	CTRL	sp|O14730|RIOK3_HUMAN	23566248
20220819_C29174_003_S407282_Vector_CTRL_A_Group_2	CTRL	sp|O14733|MP2K7_HUMAN	38873568
20220819_C29174_003_S407282_Vector_CTRL_A_Group_2	CTRL	sp|O14734|ACOT8_HUMAN	235663840
20220819_C29174_003_S407282_Vector_CTRL_A_Group_2	CTRL	sp|O14735|CDIPT_HUMAN	71752304
20220819_C29174_003_S407282_Vector_CTRL_A_Group_2	CTRL	sp|O14744|ANM5_HUMAN	36196692
20220819_C29174_003_S407282_Vector_CTRL_A_Group_2	CTRL	sp|O14818|PSA7_HUMAN	128976392
20220819_C29174_003_S407282_Vector_CTRL_A_Group_2	CTRL	sp|O14980|XPO1_HUMAN	43387384
20220819_C29174_003_S407282_Vector_CTRL_A_Group_2	CTRL	sp|O15042|SR140_HUMAN	2277646080
20220819_C29174_003_S407282_Vector_CTRL_A_Group_2	CTRL	sp|O15119|TBX3_HUMAN	87631040
20220819_C29174_003_S407282_Vector_CTRL_A_Group_2	CTRL	sp|O15144|ARPC2_HUMAN	14113387
20220819_C29174_003_S407282_Vector_CTRL_A_Group_2	CTRL	sp|O15145|ARPC3_HUMAN	11803801
20220819_C29174_003_S407282_Vector_CTRL_A_Group_2	CTRL	sp|O15235|RT12_HUMAN	768065410
20220819_C29174_003_S407282_Vector_CTRL_A_Group_2	CTRL	sp|O15269|SPTC1_HUMAN	43632676
20220819_C29174_003_S407282_Vector_CTRL_A_Group_2	CTRL	sp|O15371|EIF3D_HUMAN	143062880
20220819_C29174_003_S407282_Vector_CTRL_A_Group_2	CTRL	sp|O43175|SERA_HUMAN	767543870
20220819_C29174_003_S407282_Vector_CTRL_A_Group_2	CTRL	sp|O43290|SNUT1_HUMAN	171195584
20220819_C29174_003_S407282_Vector_CTRL_A_Group_2	CTRL	sp|O43592|XPOT_HUMAN	111596112
20220819_C29174_003_S407282_Vector_CTRL_A_Group_2	CTRL	sp|O43615|TIM44_HUMAN	107971504
20220819_C29174_003_S407282_Vector_CTRL_A_Group_2	CTRL	sp|O43790|KRT86_HUMAN	499728512
20220819_C29174_003_S407282_Vector_CTRL_A_Group_2	CTRL	sp|O43809|CPSF5_HUMAN	673324860
20220819_C29174_003_S407282_Vector_CTRL_A_Group_2	CTRL	sp|O43819|SCO2_HUMAN	67841688
20220819_C29174_003_S407282_Vector_CTRL_A_Group_2	CTRL	sp|O43824|GTPB6_HUMAN	251584448
20220819_C29174_003_S407282_Vector_CTRL_A_Group_2	CTRL	sp|O43852|CALU_HUMAN	94287544
20220819_C29174_003_S407282_Vector_CTRL_A_Group_2	CTRL	sp|O60563|CCNT1_HUMAN	661699580
20220819_C29174_003_S407282_Vector_CTRL_A_Group_2	CTRL	sp|O60762|DPM1_HUMAN	246547552
20220819_C29174_003_S407282_Vector_CTRL_A_Group_2	CTRL	sp|O60783|RT14_HUMAN	116635128
20220819_C29174_003_S407282_Vector_CTRL_A_Group_2	CTRL	sp|O60814|H2B1K_HUMAN	9412362200
20220819_C29174_003_S407282_Vector_CTRL_A_Group_2	CTRL	sp|O60884|DNJA2_HUMAN	272096704
20220819_C29174_003_S407282_Vector_CTRL_A_Group_2	CTRL	sp|O75030|MITF_HUMAN	52059968
20220819_C29174_003_S407282_Vector_CTRL_A_Group_2	CTRL	sp|O75190|DNJB6_HUMAN	110455984
20220819_C29174_003_S407282_Vector_CTRL_A_Group_2	CTRL	sp|O75251|NDUS7_HUMAN	605119810
20220819_C29174_003_S407282_Vector_CTRL_A_Group_2	CTRL	sp|O75306|NDUS2_HUMAN	374831936
20220819_C29174_003_S407282_Vector_CTRL_A_Group_2	CTRL	sp|O75319|DUS11_HUMAN	163353472
20220819_C29174_003_S407282_Vector_CTRL_A_Group_2	CTRL	sp|O75323|NIPS2_HUMAN	120420392
20220819_C29174_003_S407282_Vector_CTRL_A_Group_2	CTRL	sp|O75367|H2AY_HUMAN	38542500
20220819_C29174_003_S407282_Vector_CTRL_A_Group_2	CTRL	sp|O75400|PR40A_HUMAN	1295687170
20220819_C29174_003_S407282_Vector_CTRL_A_Group_2	CTRL	sp|O75531|BAF_HUMAN	894322690
20220819_C29174_003_S407282_Vector_CTRL_A_Group_2	CTRL	sp|O75534|CSDE1_HUMAN	99361864
20220819_C29174_003_S407282_Vector_CTRL_A_Group_2	CTRL	sp|O75616|ERAL1_HUMAN	108034768
20220819_C29174_003_S407282_Vector_CTRL_A_Group_2	CTRL	sp|O75815|BCAR3_HUMAN	122968752
20220819_C29174_003_S407282_Vector_CTRL_A_Group_2	CTRL	sp|O75832|PSD10_HUMAN	31730186
20220819_C29174_003_S407282_Vector_CTRL_A_Group_2	CTRL	sp|O76071|CIAO1_HUMAN	62425344
20220819_C29174_003_S407282_Vector_CTRL_A_Group_2	CTRL	sp|O94880|PHF14_HUMAN	23254584
20220819_C29174_003_S407282_Vector_CTRL_A_Group_2	CTRL	sp|O94916|NFAT5_HUMAN	64868076
20220819_C29174_003_S407282_Vector_CTRL_A_Group_2	CTRL	sp|O94979|SC31A_HUMAN	107438704
20220819_C29174_003_S407282_Vector_CTRL_A_Group_2	CTRL	sp|O95104|SCAF4_HUMAN	991011460
20220819_C29174_003_S407282_Vector_CTRL_A_Group_2	CTRL	sp|O95232|LC7L3_HUMAN	8591795200
20220819_C29174_003_S407282_Vector_CTRL_A_Group_2	CTRL	sp|O95409|ZIC2_HUMAN	144147472
20220819_C29174_003_S407282_Vector_CTRL_A_Group_2	CTRL	sp|O95470|SGPL1_HUMAN	73028464
20220819_C29174_003_S407282_Vector_CTRL_A_Group_2	CTRL	sp|O95816|BAG2_HUMAN	23601762
20220819_C29174_003_S407282_Vector_CTRL_A_Group_2	CTRL	sp|P00366|DHE3_BOVIN	27499710
20220819_C29174_003_S407282_Vector_CTRL_A_Group_2	CTRL	sp|P00450|CERU_HUMAN	193403120
20220819_C29174_003_S407282_Vector_CTRL_A_Group_2	CTRL	sp|P00558|PGK1_HUMAN	16377159
20220819_C29174_003_S407282_Vector_CTRL_A_Group_2	CTRL	sp|P00736|C1R_HUMAN	1499698430
20220819_C29174_003_S407282_Vector_CTRL_A_Group_2	CTRL	sp|P00747|PLMN_HUMAN	1388739710
20220819_C29174_003_S407282_Vector_CTRL_A_Group_2	CTRL	sp|P00761|TRYP_PIG	86367134000
20220819_C29174_003_S407282_Vector_CTRL_A_Group_2	CTRL	sp|P01023|A2MG_HUMAN	1554185090
20220819_C29174_003_S407282_Vector_CTRL_A_Group_2	CTRL	sp|P01024|CO3_HUMAN	2502297090
20220819_C29174_003_S407282_Vector_CTRL_A_Group_2	CTRL	sp|P01031|CO5_HUMAN	58784800
20220819_C29174_003_S407282_Vector_CTRL_A_Group_2	CTRL	sp|P01859|IGHG2_HUMAN	9636925400
20220819_C29174_003_S407282_Vector_CTRL_A_Group_2	CTRL	sp|P02042|HBD_HUMAN	1074937220
20220819_C29174_003_S407282_Vector_CTRL_A_Group_2	CTRL	sp|P02533|K1C14_HUMAN	9737071600
20220819_C29174_003_S407282_Vector_CTRL_A_Group_2	CTRL	sp|P02538|K2C6A_HUMAN	8432897000
20220819_C29174_003_S407282_Vector_CTRL_A_Group_2	CTRL	sp|P02545|LMNA_HUMAN	153929808
20220819_C29174_003_S407282_Vector_CTRL_A_Group_2	CTRL	sp|P02675|FIBB_HUMAN	644387900
20220819_C29174_003_S407282_Vector_CTRL_A_Group_2	CTRL	sp|P02679|FIBG_HUMAN	462831936
20220819_C29174_003_S407282_Vector_CTRL_A_Group_2	CTRL	sp|P02751|FINC_HUMAN	763181310
20220819_C29174_003_S407282_Vector_CTRL_A_Group_2	CTRL	sp|P02768|ALBU_HUMAN	1730502400
20220819_C29174_003_S407282_Vector_CTRL_A_Group_2	CTRL	sp|P02769|ALBU_BOVIN	106202576
20220819_C29174_003_S407282_Vector_CTRL_A_Group_2	CTRL	sp|P04040|CATA_HUMAN	56812680
20220819_C29174_003_S407282_Vector_CTRL_A_Group_2	CTRL	sp|P04049|RAF1_HUMAN	54074064
20220819_C29174_003_S407282_Vector_CTRL_A_Group_2	CTRL	sp|P04075|ALDOA_HUMAN	42552988
20220819_C29174_003_S407282_Vector_CTRL_A_Group_2	CTRL	sp|P04259|K2C6B_HUMAN	16701825000
20220819_C29174_003_S407282_Vector_CTRL_A_Group_2	CTRL	sp|P04264|K2C1_HUMAN	73380987000
20220819_C29174_003_S407282_Vector_CTRL_A_Group_2	CTRL	sp|P04350|TBB4A_HUMAN	322055104
20220819_C29174_003_S407282_Vector_CTRL_A_Group_2	CTRL	sp|P04406|G3P_HUMAN	830129600
20220819_C29174_003_S407282_Vector_CTRL_A_Group_2	CTRL	sp|P04637|P53_HUMAN	34891508
20220819_C29174_003_S407282_Vector_CTRL_A_Group_2	CTRL	sp|P04792|HSPB1_HUMAN	602253890
20220819_C29174_003_S407282_Vector_CTRL_A_Group_2	CTRL	sp|P04843|RPN1_HUMAN	141166288
20220819_C29174_003_S407282_Vector_CTRL_A_Group_2	CTRL	sp|P05089|ARGI1_HUMAN	123712480
20220819_C29174_003_S407282_Vector_CTRL_A_Group_2	CTRL	sp|P05109|S10A8_HUMAN	29238884
20220819_C29174_003_S407282_Vector_CTRL_A_Group_2	CTRL	sp|P05141|ADT2_HUMAN	3120818690
20220819_C29174_003_S407282_Vector_CTRL_A_Group_2	CTRL	sp|P05155|IC1_HUMAN	712483330
20220819_C29174_003_S407282_Vector_CTRL_A_Group_2	CTRL	sp|P05387|RLA2_HUMAN	57790248
20220819_C29174_003_S407282_Vector_CTRL_A_Group_2	CTRL	sp|P05388|RLA0_HUMAN	105301760
20220819_C29174_003_S407282_Vector_CTRL_A_Group_2	CTRL	sp|P05783|K1C18_HUMAN	54794760
20220819_C29174_003_S407282_Vector_CTRL_A_Group_2	CTRL	sp|P05787|K2C8_HUMAN	90277208
20220819_C29174_003_S407282_Vector_CTRL_A_Group_2	CTRL	sp|P06312|KV401_HUMAN	3448888320
20220819_C29174_003_S407282_Vector_CTRL_A_Group_2	CTRL	sp|P06493|CDK1_HUMAN	217625008
20220819_C29174_003_S407282_Vector_CTRL_A_Group_2	CTRL	sp|P06576|ATPB_HUMAN	295743552
20220819_C29174_003_S407282_Vector_CTRL_A_Group_2	CTRL	sp|P06733|ENOA_HUMAN	373055456
20220819_C29174_003_S407282_Vector_CTRL_A_Group_2	CTRL	sp|P06748|NPM_HUMAN	556665220
20220819_C29174_003_S407282_Vector_CTRL_A_Group_2	CTRL	sp|P07196|NFL_HUMAN	48297548
20220819_C29174_003_S407282_Vector_CTRL_A_Group_2	CTRL	sp|P07197|NFM_HUMAN	127151368
20220819_C29174_003_S407282_Vector_CTRL_A_Group_2	CTRL	sp|P07355|ANXA2_HUMAN	110603552
20220819_C29174_003_S407282_Vector_CTRL_A_Group_2	CTRL	sp|P07437|TBB5_HUMAN	17116887000
20220819_C29174_003_S407282_Vector_CTRL_A_Group_2	CTRL	sp|P07477|TRY1_HUMAN	75191008
20220819_C29174_003_S407282_Vector_CTRL_A_Group_2	CTRL	sp|P07741|APT_HUMAN	46926924
20220819_C29174_003_S407282_Vector_CTRL_A_Group_2	CTRL	sp|P07814|SYEP_HUMAN	105464880
20220819_C29174_003_S407282_Vector_CTRL_A_Group_2	CTRL	sp|P07900|HS90A_HUMAN	104143520
20220819_C29174_003_S407282_Vector_CTRL_A_Group_2	CTRL	sp|P07910|HNRPC_HUMAN	320932896
20220819_C29174_003_S407282_Vector_CTRL_A_Group_2	CTRL	sp|P08237|PFKAM_HUMAN	15251953
20220819_C29174_003_S407282_Vector_CTRL_A_Group_2	CTRL	sp|P08238|HS90B_HUMAN	947416320
20220819_C29174_003_S407282_Vector_CTRL_A_Group_2	CTRL	sp|P08559|ODPA_HUMAN	24774440
20220819_C29174_003_S407282_Vector_CTRL_A_Group_2	CTRL	sp|P08621|RU17_HUMAN	45908248
20220819_C29174_003_S407282_Vector_CTRL_A_Group_2	CTRL	sp|P08670|VIME_HUMAN	2837594880
20220819_C29174_003_S407282_Vector_CTRL_A_Group_2	CTRL	sp|P08708|RS17_HUMAN	4981658100
20220819_C29174_003_S407282_Vector_CTRL_A_Group_2	CTRL	sp|P08779|K1C16_HUMAN	19557400600
20220819_C29174_003_S407282_Vector_CTRL_A_Group_2	CTRL	sp|P08865|RSSA_HUMAN	825628990
20220819_C29174_003_S407282_Vector_CTRL_A_Group_2	CTRL	sp|P09211|GSTP1_HUMAN	471279360
20220819_C29174_003_S407282_Vector_CTRL_A_Group_2	CTRL	sp|P09543|CN37_HUMAN	153222608
20220819_C29174_003_S407282_Vector_CTRL_A_Group_2	CTRL	sp|P09651|ROA1_HUMAN	125644656
20220819_C29174_003_S407282_Vector_CTRL_A_Group_2	CTRL	sp|P09874|PARP1_HUMAN	46575268
20220819_C29174_003_S407282_Vector_CTRL_A_Group_2	CTRL	sp|P0C0L4|CO4A_HUMAN	1079116930
20220819_C29174_003_S407282_Vector_CTRL_A_Group_2	CTRL	sp|P0C0S5|H2AZ_HUMAN	6132365300
20220819_C29174_003_S407282_Vector_CTRL_A_Group_2	CTRL	sp|P0DMV8|HS71A_HUMAN	2156180480
20220819_C29174_003_S407282_Vector_CTRL_A_Group_2	CTRL	sp|P0DP23|CALM1_HUMAN	29033562
20220819_C29174_003_S407282_Vector_CTRL_A_Group_2	CTRL	sp|P10398|ARAF_HUMAN	282074848
20220819_C29174_003_S407282_Vector_CTRL_A_Group_2	CTRL	sp|P10412|H14_HUMAN	1743869700
20220819_C29174_003_S407282_Vector_CTRL_A_Group_2	CTRL	sp|P10599|THIO_HUMAN	567396990
20220819_C29174_003_S407282_Vector_CTRL_A_Group_2	CTRL	sp|P10809|CH60_HUMAN	384730112
20220819_C29174_003_S407282_Vector_CTRL_A_Group_2	CTRL	sp|P11021|BIP_HUMAN	908389760
20220819_C29174_003_S407282_Vector_CTRL_A_Group_2	CTRL	sp|P11142|HSP7C_HUMAN	3134649860
20220819_C29174_003_S407282_Vector_CTRL_A_Group_2	CTRL	sp|P11172|UMPS_HUMAN	162341072
20220819_C29174_003_S407282_Vector_CTRL_A_Group_2	CTRL	sp|P11310|ACADM_HUMAN	135002160
20220819_C29174_003_S407282_Vector_CTRL_A_Group_2	CTRL	sp|P11387|TOP1_HUMAN	3384624380
20220819_C29174_003_S407282_Vector_CTRL_A_Group_2	CTRL	sp|P11586|C1TC_HUMAN	3944728320
20220819_C29174_003_S407282_Vector_CTRL_A_Group_2	CTRL	sp|P11940|PABP1_HUMAN	293992992
20220819_C29174_003_S407282_Vector_CTRL_A_Group_2	CTRL	sp|P12004|PCNA_HUMAN	676558140
20220819_C29174_003_S407282_Vector_CTRL_A_Group_2	CTRL	sp|P12035|K2C3_HUMAN	98605904
20220819_C29174_003_S407282_Vector_CTRL_A_Group_2	CTRL	sp|P12956|XRCC6_HUMAN	1095606780
20220819_C29174_003_S407282_Vector_CTRL_A_Group_2	CTRL	sp|P13010|XRCC5_HUMAN	1110155780
20220819_C29174_003_S407282_Vector_CTRL_A_Group_2	CTRL	sp|P13073|COX41_HUMAN	68621952
20220819_C29174_003_S407282_Vector_CTRL_A_Group_2	CTRL	sp|P13639|EF2_HUMAN	676358460
20220819_C29174_003_S407282_Vector_CTRL_A_Group_2	CTRL	sp|P13646|K1C13_HUMAN	53862944
20220819_C29174_003_S407282_Vector_CTRL_A_Group_2	CTRL	sp|P13647|K2C5_HUMAN	5779276800
20220819_C29174_003_S407282_Vector_CTRL_A_Group_2	CTRL	sp|P13995|MTDC_HUMAN	392824512
20220819_C29174_003_S407282_Vector_CTRL_A_Group_2	CTRL	sp|P14618|KPYM_HUMAN	826984060
20220819_C29174_003_S407282_Vector_CTRL_A_Group_2	CTRL	sp|P14625|ENPL_HUMAN	136397552
20220819_C29174_003_S407282_Vector_CTRL_A_Group_2	CTRL	sp|P14678|RSMB_HUMAN	231046192
20220819_C29174_003_S407282_Vector_CTRL_A_Group_2	CTRL	sp|P14866|HNRPL_HUMAN	1.84414e+06
20220819_C29174_003_S407282_Vector_CTRL_A_Group_2	CTRL	sp|P14868|SYDC_HUMAN	278366368
20220819_C29174_003_S407282_Vector_CTRL_A_Group_2	CTRL	sp|P14923|PLAK_HUMAN	869264190
20220819_C29174_003_S407282_Vector_CTRL_A_Group_2	CTRL	sp|P15531|NDKA_HUMAN	39595144
20220819_C29174_003_S407282_Vector_CTRL_A_Group_2	CTRL	sp|P15880|RS2_HUMAN	12703985700
20220819_C29174_003_S407282_Vector_CTRL_A_Group_2	CTRL	sp|P15924|DESP_HUMAN	1162220160
20220819_C29174_003_S407282_Vector_CTRL_A_Group_2	CTRL	sp|P15927|RFA2_HUMAN	225201088
20220819_C29174_003_S407282_Vector_CTRL_A_Group_2	CTRL	sp|P16403|H12_HUMAN	140426864
20220819_C29174_003_S407282_Vector_CTRL_A_Group_2	CTRL	sp|P16615|AT2A2_HUMAN	366085920
20220819_C29174_003_S407282_Vector_CTRL_A_Group_2	CTRL	sp|P16989|YBOX3_HUMAN	22725090
20220819_C29174_003_S407282_Vector_CTRL_A_Group_2	CTRL	sp|P17028|ZNF24_HUMAN	57133752
20220819_C29174_003_S407282_Vector_CTRL_A_Group_2	CTRL	sp|P17676|CEBPB_HUMAN	35560288
20220819_C29174_003_S407282_Vector_CTRL_A_Group_2	CTRL	sp|P17812|PYRG1_HUMAN	995123070
20220819_C29174_003_S407282_Vector_CTRL_A_Group_2	CTRL	sp|P17844|DDX5_HUMAN	858704130
20220819_C29174_003_S407282_Vector_CTRL_A_Group_2	CTRL	sp|P17858|PFKAL_HUMAN	765249920
20220819_C29174_003_S407282_Vector_CTRL_A_Group_2	CTRL	sp|P17987|TCPA_HUMAN	384929792
20220819_C29174_003_S407282_Vector_CTRL_A_Group_2	CTRL	sp|P18077|RL35A_HUMAN	208844016
20220819_C29174_003_S407282_Vector_CTRL_A_Group_2	CTRL	sp|P18085|ARF4_HUMAN	314178880
20220819_C29174_003_S407282_Vector_CTRL_A_Group_2	CTRL	sp|P18124|RL7_HUMAN	35478556
20220819_C29174_003_S407282_Vector_CTRL_A_Group_2	CTRL	sp|P18583|SON_HUMAN	266873920
20220819_C29174_003_S407282_Vector_CTRL_A_Group_2	CTRL	sp|P18621|RL17_HUMAN	34397909000
20220819_C29174_003_S407282_Vector_CTRL_A_Group_2	CTRL	sp|P19012|K1C15_HUMAN	617552830
20220819_C29174_003_S407282_Vector_CTRL_A_Group_2	CTRL	sp|P19338|NUCL_HUMAN	59563776
20220819_C29174_003_S407282_Vector_CTRL_A_Group_2	CTRL	sp|P19474|RO52_HUMAN	679450620
20220819_C29174_003_S407282_Vector_CTRL_A_Group_2	CTRL	sp|P20226|TBP_HUMAN	147623280
20220819_C29174_003_S407282_Vector_CTRL_A_Group_2	CTRL	sp|P20618|PSB1_HUMAN	19330286
20220819_C29174_003_S407282_Vector_CTRL_A_Group_2	CTRL	sp|P20700|LMNB1_HUMAN	299681600
20220819_C29174_003_S407282_Vector_CTRL_A_Group_2	CTRL	sp|P20719|HXA5_HUMAN	397138496
20220819_C29174_003_S407282_Vector_CTRL_A_Group_2	CTRL	sp|P20930|FILA_HUMAN	213689264
20220819_C29174_003_S407282_Vector_CTRL_A_Group_2	CTRL	sp|P21127|CD11B_HUMAN	119244272
20220819_C29174_003_S407282_Vector_CTRL_A_Group_2	CTRL	sp|P21333|FLNA_HUMAN	10555594
20220819_C29174_003_S407282_Vector_CTRL_A_Group_2	CTRL	sp|P21817|RYR1_HUMAN	300817088
20220819_C29174_003_S407282_Vector_CTRL_A_Group_2	CTRL	sp|P21980|TGM2_HUMAN	25277270
20220819_C29174_003_S407282_Vector_CTRL_A_Group_2	CTRL	sp|P22061|PIMT_HUMAN	3000333820
20220819_C29174_003_S407282_Vector_CTRL_A_Group_2	CTRL	sp|P22087|FBRL_HUMAN	692625730
20220819_C29174_003_S407282_Vector_CTRL_A_Group_2	CTRL	sp|P22102|PUR2_HUMAN	2235692540
20220819_C29174_003_S407282_Vector_CTRL_A_Group_2	CTRL	sp|P22392|NDKB_HUMAN	261522816
20220819_C29174_003_S407282_Vector_CTRL_A_Group_2	CTRL	sp|P22626|ROA2_HUMAN	64905696
20220819_C29174_003_S407282_Vector_CTRL_A_Group_2	CTRL	sp|P22695|QCR2_HUMAN	750271810
20220819_C29174_003_S407282_Vector_CTRL_A_Group_2	CTRL	sp|P23246|SFPQ_HUMAN	28888226
20220819_C29174_003_S407282_Vector_CTRL_A_Group_2	CTRL	sp|P23258|TBG1_HUMAN	159986928
20220819_C29174_003_S407282_Vector_CTRL_A_Group_2	CTRL	sp|P23396|RS3_HUMAN	16764074000
20220819_C29174_003_S407282_Vector_CTRL_A_Group_2	CTRL	sp|P23528|COF1_HUMAN	518879648
20220819_C29174_003_S407282_Vector_CTRL_A_Group_2	CTRL	sp|P24928|RPB1_HUMAN	3.1346e+06
20220819_C29174_003_S407282_Vector_CTRL_A_Group_2	CTRL	sp|P25205|MCM3_HUMAN	101378576
20220819_C29174_003_S407282_Vector_CTRL_A_Group_2	CTRL	sp|P25398|RS12_HUMAN	5559284200
20220819_C29174_003_S407282_Vector_CTRL_A_Group_2	CTRL	sp|P25490|TYY1_HUMAN	158460688
20220819_C29174_003_S407282_Vector_CTRL_A_Group_2	CTRL	sp|P25685|DNJB1_HUMAN	220771616
20220819_C29174_003_S407282_Vector_CTRL_A_Group_2	CTRL	sp|P25705|ATPA_HUMAN	610347200
20220819_C29174_003_S407282_Vector_CTRL_A_Group_2	CTRL	sp|P25786|PSA1_HUMAN	684181950
20220819_C29174_003_S407282_Vector_CTRL_A_Group_2	CTRL	sp|P25787|PSA2_HUMAN	29191812
20220819_C29174_003_S407282_Vector_CTRL_A_Group_2	CTRL	sp|P25788|PSA3_HUMAN	45763620
20220819_C29174_003_S407282_Vector_CTRL_A_Group_2	CTRL	sp|P25789|PSA4_HUMAN	70502336
20220819_C29174_003_S407282_Vector_CTRL_A_Group_2	CTRL	sp|P26368|U2AF2_HUMAN	8539097100
20220819_C29174_003_S407282_Vector_CTRL_A_Group_2	CTRL	sp|P26373|RL13_HUMAN	3077073920
20220819_C29174_003_S407282_Vector_CTRL_A_Group_2	CTRL	sp|P26641|EF1G_HUMAN	208610176
20220819_C29174_003_S407282_Vector_CTRL_A_Group_2	CTRL	sp|P27348|1433T_HUMAN	134677536
20220819_C29174_003_S407282_Vector_CTRL_A_Group_2	CTRL	sp|P27694|RFA1_HUMAN	201300992
20220819_C29174_003_S407282_Vector_CTRL_A_Group_2	CTRL	sp|P27708|PYR1_HUMAN	282484096
20220819_C29174_003_S407282_Vector_CTRL_A_Group_2	CTRL	sp|P28066|PSA5_HUMAN	103888352
20220819_C29174_003_S407282_Vector_CTRL_A_Group_2	CTRL	sp|P28070|PSB4_HUMAN	30077394
20220819_C29174_003_S407282_Vector_CTRL_A_Group_2	CTRL	sp|P28340|DPOD1_HUMAN	51481608
20220819_C29174_003_S407282_Vector_CTRL_A_Group_2	CTRL	sp|P29372|3MG_HUMAN	214717344
20220819_C29174_003_S407282_Vector_CTRL_A_Group_2	CTRL	sp|P29401|TKT_HUMAN	113418040
20220819_C29174_003_S407282_Vector_CTRL_A_Group_2	CTRL	sp|P29597|TYK2_HUMAN	144920496
20220819_C29174_003_S407282_Vector_CTRL_A_Group_2	CTRL	sp|P29966|MARCS_HUMAN	22919550
20220819_C29174_003_S407282_Vector_CTRL_A_Group_2	CTRL	sp|P30050|RL12_HUMAN	60764176
20220819_C29174_003_S407282_Vector_CTRL_A_Group_2	CTRL	sp|P30520|PURA2_HUMAN	2478748420
20220819_C29174_003_S407282_Vector_CTRL_A_Group_2	CTRL	sp|P30837|AL1B1_HUMAN	76769608
20220819_C29174_003_S407282_Vector_CTRL_A_Group_2	CTRL	sp|P30876|RPB2_HUMAN	15683081
20220819_C29174_003_S407282_Vector_CTRL_A_Group_2	CTRL	sp|P31153|METK2_HUMAN	552531840
20220819_C29174_003_S407282_Vector_CTRL_A_Group_2	CTRL	sp|P31270|HXA11_HUMAN	66674816
20220819_C29174_003_S407282_Vector_CTRL_A_Group_2	CTRL	sp|P31689|DNJA1_HUMAN	1103808770
20220819_C29174_003_S407282_Vector_CTRL_A_Group_2	CTRL	sp|P31943|HNRH1_HUMAN	668614210
20220819_C29174_003_S407282_Vector_CTRL_A_Group_2	CTRL	sp|P32119|PRDX2_HUMAN	309978208
20220819_C29174_003_S407282_Vector_CTRL_A_Group_2	CTRL	sp|P32322|P5CR1_HUMAN	40028508
20220819_C29174_003_S407282_Vector_CTRL_A_Group_2	CTRL	sp|P32969|RL9_HUMAN	972780860
20220819_C29174_003_S407282_Vector_CTRL_A_Group_2	CTRL	sp|P33991|MCM4_HUMAN	493395744
20220819_C29174_003_S407282_Vector_CTRL_A_Group_2	CTRL	sp|P33992|MCM5_HUMAN	573697790
20220819_C29174_003_S407282_Vector_CTRL_A_Group_2	CTRL	sp|P33993|MCM7_HUMAN	1322480900
20220819_C29174_003_S407282_Vector_CTRL_A_Group_2	CTRL	sp|P34932|HSP74_HUMAN	62218832
20220819_C29174_003_S407282_Vector_CTRL_A_Group_2	CTRL	sp|P35244|RFA3_HUMAN	86658448
20220819_C29174_003_S407282_Vector_CTRL_A_Group_2	CTRL	sp|P35268|RL22_HUMAN	1027408960
20220819_C29174_003_S407282_Vector_CTRL_A_Group_2	CTRL	sp|P35453|HXD13_HUMAN	212535392
20220819_C29174_003_S407282_Vector_CTRL_A_Group_2	CTRL	sp|P35527|K1C9_HUMAN	60918559000
20220819_C29174_003_S407282_Vector_CTRL_A_Group_2	CTRL	sp|P35637|FUS_HUMAN	151794256
20220819_C29174_003_S407282_Vector_CTRL_A_Group_2	CTRL	sp|P35908|K22E_HUMAN	10889582600
20220819_C29174_003_S407282_Vector_CTRL_A_Group_2	CTRL	sp|P36542|ATPG_HUMAN	558344700
20220819_C29174_003_S407282_Vector_CTRL_A_Group_2	CTRL	sp|P36578|RL4_HUMAN	377310464
20220819_C29174_003_S407282_Vector_CTRL_A_Group_2	CTRL	sp|P36873|PP1G_HUMAN	72972752
20220819_C29174_003_S407282_Vector_CTRL_A_Group_2	CTRL	sp|P37108|SRP14_HUMAN	246665024
20220819_C29174_003_S407282_Vector_CTRL_A_Group_2	CTRL	sp|P38159|RBMX_HUMAN	72083568
20220819_C29174_003_S407282_Vector_CTRL_A_Group_2	CTRL	sp|P38606|VATA_HUMAN	36226564
20220819_C29174_003_S407282_Vector_CTRL_A_Group_2	CTRL	sp|P38646|GRP75_HUMAN	369867232
20220819_C29174_003_S407282_Vector_CTRL_A_Group_2	CTRL	sp|P38919|IF4A3_HUMAN	61217048
20220819_C29174_003_S407282_Vector_CTRL_A_Group_2	CTRL	sp|P39019|RS19_HUMAN	1248096770
20220819_C29174_003_S407282_Vector_CTRL_A_Group_2	CTRL	sp|P39023|RL3_HUMAN	79802792
20220819_C29174_003_S407282_Vector_CTRL_A_Group_2	CTRL	sp|P40429|RL13A_HUMAN	167892624
20220819_C29174_003_S407282_Vector_CTRL_A_Group_2	CTRL	sp|P40616|ARL1_HUMAN	225076672
20220819_C29174_003_S407282_Vector_CTRL_A_Group_2	CTRL	sp|P40937|RFC5_HUMAN	42951876
20220819_C29174_003_S407282_Vector_CTRL_A_Group_2	CTRL	sp|P40938|RFC3_HUMAN	91782624
20220819_C29174_003_S407282_Vector_CTRL_A_Group_2	CTRL	sp|P41091|IF2G_HUMAN	223959744
20220819_C29174_003_S407282_Vector_CTRL_A_Group_2	CTRL	sp|P41227|NAA10_HUMAN	92162080
20220819_C29174_003_S407282_Vector_CTRL_A_Group_2	CTRL	sp|P41250|GARS_HUMAN	86613480
20220819_C29174_003_S407282_Vector_CTRL_A_Group_2	CTRL	sp|P41252|SYIC_HUMAN	117413744
20220819_C29174_003_S407282_Vector_CTRL_A_Group_2	CTRL	sp|P42677|RS27_HUMAN	6321097700
20220819_C29174_003_S407282_Vector_CTRL_A_Group_2	CTRL	sp|P42694|HELZ_HUMAN	5.09389e+06
20220819_C29174_003_S407282_Vector_CTRL_A_Group_2	CTRL	sp|P42704|LPPRC_HUMAN	87209408
20220819_C29174_003_S407282_Vector_CTRL_A_Group_2	CTRL	sp|P42766|RL35_HUMAN	18934808600
20220819_C29174_003_S407282_Vector_CTRL_A_Group_2	CTRL	sp|P43490|NAMPT_HUMAN	438410176
20220819_C29174_003_S407282_Vector_CTRL_A_Group_2	CTRL	sp|P43686|PRS6B_HUMAN	55550020
20220819_C29174_003_S407282_Vector_CTRL_A_Group_2	CTRL	sp|P46439|GSTM5_HUMAN	429623968
20220819_C29174_003_S407282_Vector_CTRL_A_Group_2	CTRL	sp|P46776|RL27A_HUMAN	37518819000
20220819_C29174_003_S407282_Vector_CTRL_A_Group_2	CTRL	sp|P46777|RL5_HUMAN	170739920
20220819_C29174_003_S407282_Vector_CTRL_A_Group_2	CTRL	sp|P46778|RL21_HUMAN	2881101820
20220819_C29174_003_S407282_Vector_CTRL_A_Group_2	CTRL	sp|P46779|RL28_HUMAN	3760217090
20220819_C29174_003_S407282_Vector_CTRL_A_Group_2	CTRL	sp|P46781|RS9_HUMAN	8661674000
20220819_C29174_003_S407282_Vector_CTRL_A_Group_2	CTRL	sp|P46782|RS5_HUMAN	5957468200
20220819_C29174_003_S407282_Vector_CTRL_A_Group_2	CTRL	sp|P46783|RS10_HUMAN	1993625860
20220819_C29174_003_S407282_Vector_CTRL_A_Group_2	CTRL	sp|P46977|STT3A_HUMAN	15718638
20220819_C29174_003_S407282_Vector_CTRL_A_Group_2	CTRL	sp|P47897|SYQ_HUMAN	52980292
20220819_C29174_003_S407282_Vector_CTRL_A_Group_2	CTRL	sp|P47914|RL29_HUMAN	807293630
20220819_C29174_003_S407282_Vector_CTRL_A_Group_2	CTRL	sp|P47929|LEG7_HUMAN	106704032
20220819_C29174_003_S407282_Vector_CTRL_A_Group_2	CTRL	sp|P48507|GSH0_HUMAN	104888608
20220819_C29174_003_S407282_Vector_CTRL_A_Group_2	CTRL	sp|P48634|PRC2A_HUMAN	3.11386e+06
20220819_C29174_003_S407282_Vector_CTRL_A_Group_2	CTRL	sp|P48643|TCPE_HUMAN	148662992
20220819_C29174_003_S407282_Vector_CTRL_A_Group_2	CTRL	sp|P48729|KC1A_HUMAN	7770355
20220819_C29174_003_S407282_Vector_CTRL_A_Group_2	CTRL	sp|P49207|RL34_HUMAN	661190340
20220819_C29174_003_S407282_Vector_CTRL_A_Group_2	CTRL	sp|P49327|FAS_HUMAN	28789650
20220819_C29174_003_S407282_Vector_CTRL_A_Group_2	CTRL	sp|P49368|TCPG_HUMAN	54896080
20220819_C29174_003_S407282_Vector_CTRL_A_Group_2	CTRL	sp|P49411|EFTU_HUMAN	2598343680
20220819_C29174_003_S407282_Vector_CTRL_A_Group_2	CTRL	sp|P49458|SRP09_HUMAN	353544576
20220819_C29174_003_S407282_Vector_CTRL_A_Group_2	CTRL	sp|P49674|KC1E_HUMAN	98378848
20220819_C29174_003_S407282_Vector_CTRL_A_Group_2	CTRL	sp|P49721|PSB2_HUMAN	104508760
20220819_C29174_003_S407282_Vector_CTRL_A_Group_2	CTRL	sp|P49756|RBM25_HUMAN	183315360
20220819_C29174_003_S407282_Vector_CTRL_A_Group_2	CTRL	sp|P50395|GDIB_HUMAN	459722464
20220819_C29174_003_S407282_Vector_CTRL_A_Group_2	CTRL	sp|P50402|EMD_HUMAN	4622575100
20220819_C29174_003_S407282_Vector_CTRL_A_Group_2	CTRL	sp|P50454|SERPH_HUMAN	367212736
20220819_C29174_003_S407282_Vector_CTRL_A_Group_2	CTRL	sp|P50570|DYN2_HUMAN	393447392
20220819_C29174_003_S407282_Vector_CTRL_A_Group_2	CTRL	sp|P50750|CDK9_HUMAN	3004180
20220819_C29174_003_S407282_Vector_CTRL_A_Group_2	CTRL	sp|P50914|RL14_HUMAN	59468032
20220819_C29174_003_S407282_Vector_CTRL_A_Group_2	CTRL	sp|P51114|FXR1_HUMAN	48043192
20220819_C29174_003_S407282_Vector_CTRL_A_Group_2	CTRL	sp|P51570|GALK1_HUMAN	138417712
20220819_C29174_003_S407282_Vector_CTRL_A_Group_2	CTRL	sp|P51571|SSRD_HUMAN	102643168
20220819_C29174_003_S407282_Vector_CTRL_A_Group_2	CTRL	sp|P51608|MECP2_HUMAN	80165184
20220819_C29174_003_S407282_Vector_CTRL_A_Group_2	CTRL	sp|P51659|DHB4_HUMAN	49050716
20220819_C29174_003_S407282_Vector_CTRL_A_Group_2	CTRL	sp|P51665|PSMD7_HUMAN	17090344
20220819_C29174_003_S407282_Vector_CTRL_A_Group_2	CTRL	sp|P51991|ROA3_HUMAN	36316972
20220819_C29174_003_S407282_Vector_CTRL_A_Group_2	CTRL	sp|P52272|HNRPM_HUMAN	180028960
20220819_C29174_003_S407282_Vector_CTRL_A_Group_2	CTRL	sp|P52434|RPAB3_HUMAN	11349902
20220819_C29174_003_S407282_Vector_CTRL_A_Group_2	CTRL	sp|P52597|HNRPF_HUMAN	154334816
20220819_C29174_003_S407282_Vector_CTRL_A_Group_2	CTRL	sp|P52789|HXK2_HUMAN	32672988
20220819_C29174_003_S407282_Vector_CTRL_A_Group_2	CTRL	sp|P52926|HMGA2_HUMAN	100307168
20220819_C29174_003_S407282_Vector_CTRL_A_Group_2	CTRL	sp|P53350|PLK1_HUMAN	46632656
20220819_C29174_003_S407282_Vector_CTRL_A_Group_2	CTRL	sp|P53597|SUCA_HUMAN	519851072
20220819_C29174_003_S407282_Vector_CTRL_A_Group_2	CTRL	sp|P53618|COPB_HUMAN	37414248
20220819_C29174_003_S407282_Vector_CTRL_A_Group_2	CTRL	sp|P53621|COPA_HUMAN	148413248
20220819_C29174_003_S407282_Vector_CTRL_A_Group_2	CTRL	sp|P53680|AP2S1_HUMAN	71626040
20220819_C29174_003_S407282_Vector_CTRL_A_Group_2	CTRL	sp|P54136|SYRC_HUMAN	27083346
20220819_C29174_003_S407282_Vector_CTRL_A_Group_2	CTRL	sp|P54727|RD23B_HUMAN	152938928
20220819_C29174_003_S407282_Vector_CTRL_A_Group_2	CTRL	sp|P54886|P5CS_HUMAN	221916896
20220819_C29174_003_S407282_Vector_CTRL_A_Group_2	CTRL	sp|P55060|XPO2_HUMAN	4210596610
20220819_C29174_003_S407282_Vector_CTRL_A_Group_2	CTRL	sp|P55081|MFAP1_HUMAN	496119936
20220819_C29174_003_S407282_Vector_CTRL_A_Group_2	CTRL	sp|P55316|FOXG1_HUMAN	662097150
20220819_C29174_003_S407282_Vector_CTRL_A_Group_2	CTRL	sp|P56182|RRP1_HUMAN	61106528
20220819_C29174_003_S407282_Vector_CTRL_A_Group_2	CTRL	sp|P56192|SYMC_HUMAN	169917296
20220819_C29174_003_S407282_Vector_CTRL_A_Group_2	CTRL	sp|P56270|MAZ_HUMAN	1298947840
20220819_C29174_003_S407282_Vector_CTRL_A_Group_2	CTRL	sp|P56945|BCAR1_HUMAN	1631336190
20220819_C29174_003_S407282_Vector_CTRL_A_Group_2	CTRL	sp|P57088|TMM33_HUMAN	106491920
20220819_C29174_003_S407282_Vector_CTRL_A_Group_2	CTRL	sp|P57678|GEMI4_HUMAN	19739150
20220819_C29174_003_S407282_Vector_CTRL_A_Group_2	CTRL	sp|P59190|RAB15_HUMAN	135509952
20220819_C29174_003_S407282_Vector_CTRL_A_Group_2	CTRL	sp|P60174|TPIS_HUMAN	24812806
20220819_C29174_003_S407282_Vector_CTRL_A_Group_2	CTRL	sp|P60468|SC61B_HUMAN	211801360
20220819_C29174_003_S407282_Vector_CTRL_A_Group_2	CTRL	sp|P60709|ACTB_HUMAN	2849332990
20220819_C29174_003_S407282_Vector_CTRL_A_Group_2	CTRL	sp|P60842|IF4A1_HUMAN	164100336
20220819_C29174_003_S407282_Vector_CTRL_A_Group_2	CTRL	sp|P60866|RS20_HUMAN	15059915800
20220819_C29174_003_S407282_Vector_CTRL_A_Group_2	CTRL	sp|P60891|PRPS1_HUMAN	125218912
20220819_C29174_003_S407282_Vector_CTRL_A_Group_2	CTRL	sp|P61106|RAB14_HUMAN	9358971
20220819_C29174_003_S407282_Vector_CTRL_A_Group_2	CTRL	sp|P61160|ARP2_HUMAN	137999248
20220819_C29174_003_S407282_Vector_CTRL_A_Group_2	CTRL	sp|P61204|ARF3_HUMAN	140928800
20220819_C29174_003_S407282_Vector_CTRL_A_Group_2	CTRL	sp|P61221|ABCE1_HUMAN	16067673
20220819_C29174_003_S407282_Vector_CTRL_A_Group_2	CTRL	sp|P61247|RS3A_HUMAN	3369115650
20220819_C29174_003_S407282_Vector_CTRL_A_Group_2	CTRL	sp|P61254|RL26_HUMAN	6053587500
20220819_C29174_003_S407282_Vector_CTRL_A_Group_2	CTRL	sp|P61313|RL15_HUMAN	140122624
20220819_C29174_003_S407282_Vector_CTRL_A_Group_2	CTRL	sp|P61326|MGN_HUMAN	16860114
20220819_C29174_003_S407282_Vector_CTRL_A_Group_2	CTRL	sp|P61353|RL27_HUMAN	2039476220
20220819_C29174_003_S407282_Vector_CTRL_A_Group_2	CTRL	sp|P61513|RL37A_HUMAN	1061749250
20220819_C29174_003_S407282_Vector_CTRL_A_Group_2	CTRL	sp|P61586|RHOA_HUMAN	9876285
20220819_C29174_003_S407282_Vector_CTRL_A_Group_2	CTRL	sp|P61619|S61A1_HUMAN	388633344
20220819_C29174_003_S407282_Vector_CTRL_A_Group_2	CTRL	sp|P61758|PFD3_HUMAN	17108608
20220819_C29174_003_S407282_Vector_CTRL_A_Group_2	CTRL	sp|P61927|RL37_HUMAN	54951144
20220819_C29174_003_S407282_Vector_CTRL_A_Group_2	CTRL	sp|P61978|HNRPK_HUMAN	240637904
20220819_C29174_003_S407282_Vector_CTRL_A_Group_2	CTRL	sp|P61981|1433G_HUMAN	32670712
20220819_C29174_003_S407282_Vector_CTRL_A_Group_2	CTRL	sp|P62081|RS7_HUMAN	5397772300
20220819_C29174_003_S407282_Vector_CTRL_A_Group_2	CTRL	sp|P62191|PRS4_HUMAN	68686296
20220819_C29174_003_S407282_Vector_CTRL_A_Group_2	CTRL	sp|P62195|PRS8_HUMAN	37236680
20220819_C29174_003_S407282_Vector_CTRL_A_Group_2	CTRL	sp|P62241|RS8_HUMAN	20046204900
20220819_C29174_003_S407282_Vector_CTRL_A_Group_2	CTRL	sp|P62244|RS15A_HUMAN	8033768400
20220819_C29174_003_S407282_Vector_CTRL_A_Group_2	CTRL	sp|P62249|RS16_HUMAN	24602869800
20220819_C29174_003_S407282_Vector_CTRL_A_Group_2	CTRL	sp|P62263|RS14_HUMAN	27305074700
20220819_C29174_003_S407282_Vector_CTRL_A_Group_2	CTRL	sp|P62266|RS23_HUMAN	64262537000
20220819_C29174_003_S407282_Vector_CTRL_A_Group_2	CTRL	sp|P62269|RS18_HUMAN	55516439000
20220819_C29174_003_S407282_Vector_CTRL_A_Group_2	CTRL	sp|P62273|RS29_HUMAN	23630905300
20220819_C29174_003_S407282_Vector_CTRL_A_Group_2	CTRL	sp|P62277|RS13_HUMAN	9745926100
20220819_C29174_003_S407282_Vector_CTRL_A_Group_2	CTRL	sp|P62280|RS11_HUMAN	21085458400
20220819_C29174_003_S407282_Vector_CTRL_A_Group_2	CTRL	sp|P62306|RUXF_HUMAN	102684136
20220819_C29174_003_S407282_Vector_CTRL_A_Group_2	CTRL	sp|P62316|SMD2_HUMAN	100787544
20220819_C29174_003_S407282_Vector_CTRL_A_Group_2	CTRL	sp|P62333|PRS10_HUMAN	43208872
20220819_C29174_003_S407282_Vector_CTRL_A_Group_2	CTRL	sp|P62424|RL7A_HUMAN	126662816
20220819_C29174_003_S407282_Vector_CTRL_A_Group_2	CTRL	sp|P62701|RS4X_HUMAN	17046630400
20220819_C29174_003_S407282_Vector_CTRL_A_Group_2	CTRL	sp|P62750|RL23A_HUMAN	3661206020
20220819_C29174_003_S407282_Vector_CTRL_A_Group_2	CTRL	sp|P62753|RS6_HUMAN	8410840600
20220819_C29174_003_S407282_Vector_CTRL_A_Group_2	CTRL	sp|P62805|H4_HUMAN	7368569900
20220819_C29174_003_S407282_Vector_CTRL_A_Group_2	CTRL	sp|P62826|RAN_HUMAN	657877890
20220819_C29174_003_S407282_Vector_CTRL_A_Group_2	CTRL	sp|P62829|RL23_HUMAN	35164549000
20220819_C29174_003_S407282_Vector_CTRL_A_Group_2	CTRL	sp|P62847|RS24_HUMAN	5620452900
20220819_C29174_003_S407282_Vector_CTRL_A_Group_2	CTRL	sp|P62851|RS25_HUMAN	11538591700
20220819_C29174_003_S407282_Vector_CTRL_A_Group_2	CTRL	sp|P62854|RS26_HUMAN	12890011600
20220819_C29174_003_S407282_Vector_CTRL_A_Group_2	CTRL	sp|P62857|RS28_HUMAN	811971520
20220819_C29174_003_S407282_Vector_CTRL_A_Group_2	CTRL	sp|P62861|RS30_HUMAN	21097982000
20220819_C29174_003_S407282_Vector_CTRL_A_Group_2	CTRL	sp|P62888|RL30_HUMAN	221919664
20220819_C29174_003_S407282_Vector_CTRL_A_Group_2	CTRL	sp|P62891|RL39_HUMAN	49183949000
20220819_C29174_003_S407282_Vector_CTRL_A_Group_2	CTRL	sp|P62899|RL31_HUMAN	1256788740
20220819_C29174_003_S407282_Vector_CTRL_A_Group_2	CTRL	sp|P62906|RL10A_HUMAN	303855968
20220819_C29174_003_S407282_Vector_CTRL_A_Group_2	CTRL	sp|P62910|RL32_HUMAN	1920349440
20220819_C29174_003_S407282_Vector_CTRL_A_Group_2	CTRL	sp|P62913|RL11_HUMAN	14883647500
20220819_C29174_003_S407282_Vector_CTRL_A_Group_2	CTRL	sp|P62917|RL8_HUMAN	460792352
20220819_C29174_003_S407282_Vector_CTRL_A_Group_2	CTRL	sp|P62937|PPIA_HUMAN	329846784
20220819_C29174_003_S407282_Vector_CTRL_A_Group_2	CTRL	sp|P62979|RS27A_HUMAN	218170864
20220819_C29174_003_S407282_Vector_CTRL_A_Group_2	CTRL	sp|P63151|2ABA_HUMAN	169665472
20220819_C29174_003_S407282_Vector_CTRL_A_Group_2	CTRL	sp|P63167|DYL1_HUMAN	207535120
20220819_C29174_003_S407282_Vector_CTRL_A_Group_2	CTRL	sp|P63173|RL38_HUMAN	6470083100
20220819_C29174_003_S407282_Vector_CTRL_A_Group_2	CTRL	sp|P63208|SKP1_HUMAN	83524896
20220819_C29174_003_S407282_Vector_CTRL_A_Group_2	CTRL	sp|P63241|IF5A1_HUMAN	377688352
20220819_C29174_003_S407282_Vector_CTRL_A_Group_2	CTRL	sp|P63244|RACK1_HUMAN	13785834500
20220819_C29174_003_S407282_Vector_CTRL_A_Group_2	CTRL	sp|P67809|YBOX1_HUMAN	306520672
20220819_C29174_003_S407282_Vector_CTRL_A_Group_2	CTRL	sp|P68032|ACTC_HUMAN	791372480
20220819_C29174_003_S407282_Vector_CTRL_A_Group_2	CTRL	sp|P68104|EF1A1_HUMAN	7824432600
20220819_C29174_003_S407282_Vector_CTRL_A_Group_2	CTRL	sp|P68363|TBA1B_HUMAN	14204151800
20220819_C29174_003_S407282_Vector_CTRL_A_Group_2	CTRL	sp|P68366|TBA4A_HUMAN	35331612
20220819_C29174_003_S407282_Vector_CTRL_A_Group_2	CTRL	sp|P68371|TBB4B_HUMAN	3975649280
20220819_C29174_003_S407282_Vector_CTRL_A_Group_2	CTRL	sp|P68400|CSK21_HUMAN	169944272
20220819_C29174_003_S407282_Vector_CTRL_A_Group_2	CTRL	sp|P68431|H31_HUMAN	3778222340
20220819_C29174_003_S407282_Vector_CTRL_A_Group_2	CTRL	sp|P69905|HBA_HUMAN	523978592
20220819_C29174_003_S407282_Vector_CTRL_A_Group_2	CTRL	sp|P78527|PRKDC_HUMAN	9305979900
20220819_C29174_003_S407282_Vector_CTRL_A_Group_2	CTRL	sp|P81605|DCD_HUMAN	48491748
20220819_C29174_003_S407282_Vector_CTRL_A_Group_2	CTRL	sp|P82914|RT15_HUMAN	198340272
20220819_C29174_003_S407282_Vector_CTRL_A_Group_2	CTRL	sp|P83731|RL24_HUMAN	3430007810
20220819_C29174_003_S407282_Vector_CTRL_A_Group_2	CTRL	sp|P83881|RL36A_HUMAN	830243580
20220819_C29174_003_S407282_Vector_CTRL_A_Group_2	CTRL	sp|P84090|ERH_HUMAN	249113952
20220819_C29174_003_S407282_Vector_CTRL_A_Group_2	CTRL	sp|P84098|RL19_HUMAN	959513090
20220819_C29174_003_S407282_Vector_CTRL_A_Group_2	CTRL	sp|P84103|SRSF3_HUMAN	337733632
20220819_C29174_003_S407282_Vector_CTRL_A_Group_2	CTRL	sp|Q00059|TFAM_HUMAN	54026480
20220819_C29174_003_S407282_Vector_CTRL_A_Group_2	CTRL	sp|Q00325|MPCP_HUMAN	198150304
20220819_C29174_003_S407282_Vector_CTRL_A_Group_2	CTRL	sp|Q00403|TF2B_HUMAN	49747124
20220819_C29174_003_S407282_Vector_CTRL_A_Group_2	CTRL	sp|Q00535|CDK5_HUMAN	107137328
20220819_C29174_003_S407282_Vector_CTRL_A_Group_2	CTRL	sp|Q00839|HNRPU_HUMAN	215211872
20220819_C29174_003_S407282_Vector_CTRL_A_Group_2	CTRL	sp|Q01081|U2AF1_HUMAN	8637265900
20220819_C29174_003_S407282_Vector_CTRL_A_Group_2	CTRL	sp|Q01130|SRSF2_HUMAN	395886720
20220819_C29174_003_S407282_Vector_CTRL_A_Group_2	CTRL	sp|Q01469|FABP5_HUMAN	285545024
20220819_C29174_003_S407282_Vector_CTRL_A_Group_2	CTRL	sp|Q01658|NC2B_HUMAN	69941768
20220819_C29174_003_S407282_Vector_CTRL_A_Group_2	CTRL	sp|Q01813|PFKAP_HUMAN	225629344
20220819_C29174_003_S407282_Vector_CTRL_A_Group_2	CTRL	sp|Q02040|AK17A_HUMAN	416221504
20220819_C29174_003_S407282_Vector_CTRL_A_Group_2	CTRL	sp|Q02413|DSG1_HUMAN	571464320
20220819_C29174_003_S407282_Vector_CTRL_A_Group_2	CTRL	sp|Q02543|RL18A_HUMAN	333902656
20220819_C29174_003_S407282_Vector_CTRL_A_Group_2	CTRL	sp|Q02878|RL6_HUMAN	170688400
20220819_C29174_003_S407282_Vector_CTRL_A_Group_2	CTRL	sp|Q03252|LMNB2_HUMAN	25303476
20220819_C29174_003_S407282_Vector_CTRL_A_Group_2	CTRL	sp|Q04695|K1C17_HUMAN	2367635710
20220819_C29174_003_S407282_Vector_CTRL_A_Group_2	CTRL	sp|Q04837|SSBP_HUMAN	72374280
20220819_C29174_003_S407282_Vector_CTRL_A_Group_2	CTRL	sp|Q05519|SRS11_HUMAN	1363125760
20220819_C29174_003_S407282_Vector_CTRL_A_Group_2	CTRL	sp|Q06787|FMR1_HUMAN	30364708
20220819_C29174_003_S407282_Vector_CTRL_A_Group_2	CTRL	sp|Q06830|PRDX1_HUMAN	1141682180
20220819_C29174_003_S407282_Vector_CTRL_A_Group_2	CTRL	sp|Q07020|RL18_HUMAN	261809088
20220819_C29174_003_S407282_Vector_CTRL_A_Group_2	CTRL	sp|Q07955|SRSF1_HUMAN	130378848
20220819_C29174_003_S407282_Vector_CTRL_A_Group_2	CTRL	sp|Q08170|SRSF4_HUMAN	238355712
20220819_C29174_003_S407282_Vector_CTRL_A_Group_2	CTRL	sp|Q08188|TGM3_HUMAN	53446388
20220819_C29174_003_S407282_Vector_CTRL_A_Group_2	CTRL	sp|Q08211|DHX9_HUMAN	326376320
20220819_C29174_003_S407282_Vector_CTRL_A_Group_2	CTRL	sp|Q08554|DSC1_HUMAN	553099010
20220819_C29174_003_S407282_Vector_CTRL_A_Group_2	CTRL	sp|Q08J23|NSUN2_HUMAN	114374056
20220819_C29174_003_S407282_Vector_CTRL_A_Group_2	CTRL	sp|Q09028|RBBP4_HUMAN	70820096
20220819_C29174_003_S407282_Vector_CTRL_A_Group_2	CTRL	sp|Q12772|SRBP2_HUMAN	27162680
20220819_C29174_003_S407282_Vector_CTRL_A_Group_2	CTRL	sp|Q12788|TBL3_HUMAN	79567872
20220819_C29174_003_S407282_Vector_CTRL_A_Group_2	CTRL	sp|Q12834|CDC20_HUMAN	41399800
20220819_C29174_003_S407282_Vector_CTRL_A_Group_2	CTRL	sp|Q12872|SFSWA_HUMAN	343940768
20220819_C29174_003_S407282_Vector_CTRL_A_Group_2	CTRL	sp|Q12904|AIMP1_HUMAN	4354886700
20220819_C29174_003_S407282_Vector_CTRL_A_Group_2	CTRL	sp|Q12906|ILF3_HUMAN	14413031
20220819_C29174_003_S407282_Vector_CTRL_A_Group_2	CTRL	sp|Q12986|NFX1_HUMAN	142839712
20220819_C29174_003_S407282_Vector_CTRL_A_Group_2	CTRL	sp|Q13200|PSMD2_HUMAN	34003332
20220819_C29174_003_S407282_Vector_CTRL_A_Group_2	CTRL	sp|Q13207|TBX2_HUMAN	41737156
20220819_C29174_003_S407282_Vector_CTRL_A_Group_2	CTRL	sp|Q13243|SRSF5_HUMAN	48820096
20220819_C29174_003_S407282_Vector_CTRL_A_Group_2	CTRL	sp|Q13257|MD2L1_HUMAN	93397784
20220819_C29174_003_S407282_Vector_CTRL_A_Group_2	CTRL	sp|Q13263|TIF1B_HUMAN	44416388
20220819_C29174_003_S407282_Vector_CTRL_A_Group_2	CTRL	sp|Q13347|EIF3I_HUMAN	128852992
20220819_C29174_003_S407282_Vector_CTRL_A_Group_2	CTRL	sp|Q13356|PPIL2_HUMAN	206232224
20220819_C29174_003_S407282_Vector_CTRL_A_Group_2	CTRL	sp|Q13427|PPIG_HUMAN	70244432
20220819_C29174_003_S407282_Vector_CTRL_A_Group_2	CTRL	sp|Q13428|TCOF_HUMAN	31385776
20220819_C29174_003_S407282_Vector_CTRL_A_Group_2	CTRL	sp|Q13435|SF3B2_HUMAN	176622528
20220819_C29174_003_S407282_Vector_CTRL_A_Group_2	CTRL	sp|Q13523|PRP4B_HUMAN	1199764350
20220819_C29174_003_S407282_Vector_CTRL_A_Group_2	CTRL	sp|Q13547|HDAC1_HUMAN	42562188
20220819_C29174_003_S407282_Vector_CTRL_A_Group_2	CTRL	sp|Q13595|TRA2A_HUMAN	138891984
20220819_C29174_003_S407282_Vector_CTRL_A_Group_2	CTRL	sp|Q13596|SNX1_HUMAN	108427072
20220819_C29174_003_S407282_Vector_CTRL_A_Group_2	CTRL	sp|Q13835|PKP1_HUMAN	243605504
20220819_C29174_003_S407282_Vector_CTRL_A_Group_2	CTRL	sp|Q13885|TBB2A_HUMAN	2202950910
20220819_C29174_003_S407282_Vector_CTRL_A_Group_2	CTRL	sp|Q14119|VEZF1_HUMAN	4661667
20220819_C29174_003_S407282_Vector_CTRL_A_Group_2	CTRL	sp|Q14204|DYHC1_HUMAN	6.56459e+06
20220819_C29174_003_S407282_Vector_CTRL_A_Group_2	CTRL	sp|Q14232|EI2BA_HUMAN	257418608
20220819_C29174_003_S407282_Vector_CTRL_A_Group_2	CTRL	sp|Q14244|MAP7_HUMAN	201784352
20220819_C29174_003_S407282_Vector_CTRL_A_Group_2	CTRL	sp|Q14257|RCN2_HUMAN	196647520
20220819_C29174_003_S407282_Vector_CTRL_A_Group_2	CTRL	sp|Q14444|CAPR1_HUMAN	53888632
20220819_C29174_003_S407282_Vector_CTRL_A_Group_2	CTRL	sp|Q14498|RBM39_HUMAN	93200040000
20220819_C29174_003_S407282_Vector_CTRL_A_Group_2	CTRL	sp|Q14562|DHX8_HUMAN	2633210370
20220819_C29174_003_S407282_Vector_CTRL_A_Group_2	CTRL	sp|Q14566|MCM6_HUMAN	688273920
20220819_C29174_003_S407282_Vector_CTRL_A_Group_2	CTRL	sp|Q14624|ITIH4_HUMAN	313803392
20220819_C29174_003_S407282_Vector_CTRL_A_Group_2	CTRL	sp|Q14657|LAGE3_HUMAN	51388212
20220819_C29174_003_S407282_Vector_CTRL_A_Group_2	CTRL	sp|Q14684|RRP1B_HUMAN	66924344
20220819_C29174_003_S407282_Vector_CTRL_A_Group_2	CTRL	sp|Q14694|UBP10_HUMAN	51158608
20220819_C29174_003_S407282_Vector_CTRL_A_Group_2	CTRL	sp|Q14697|GANAB_HUMAN	26662982
20220819_C29174_003_S407282_Vector_CTRL_A_Group_2	CTRL	sp|Q14839|CHD4_HUMAN	182702816
20220819_C29174_003_S407282_Vector_CTRL_A_Group_2	CTRL	sp|Q14919|NC2A_HUMAN	136398656
20220819_C29174_003_S407282_Vector_CTRL_A_Group_2	CTRL	sp|Q15008|PSMD6_HUMAN	32998296
20220819_C29174_003_S407282_Vector_CTRL_A_Group_2	CTRL	sp|Q15046|SYK_HUMAN	235190368
20220819_C29174_003_S407282_Vector_CTRL_A_Group_2	CTRL	sp|Q15084|PDIA6_HUMAN	70383528
20220819_C29174_003_S407282_Vector_CTRL_A_Group_2	CTRL	sp|Q15149|PLEC_HUMAN	117092608
20220819_C29174_003_S407282_Vector_CTRL_A_Group_2	CTRL	sp|Q15185|TEBP_HUMAN	295850080
20220819_C29174_003_S407282_Vector_CTRL_A_Group_2	CTRL	sp|Q15233|NONO_HUMAN	961069760
20220819_C29174_003_S407282_Vector_CTRL_A_Group_2	CTRL	sp|Q15287|RNPS1_HUMAN	938148860
20220819_C29174_003_S407282_Vector_CTRL_A_Group_2	CTRL	sp|Q15293|RCN1_HUMAN	80524752
20220819_C29174_003_S407282_Vector_CTRL_A_Group_2	CTRL	sp|Q15365|PCBP1_HUMAN	5669829600
20220819_C29174_003_S407282_Vector_CTRL_A_Group_2	CTRL	sp|Q15366|PCBP2_HUMAN	904752510
20220819_C29174_003_S407282_Vector_CTRL_A_Group_2	CTRL	sp|Q15369|ELOC_HUMAN	76057976
20220819_C29174_003_S407282_Vector_CTRL_A_Group_2	CTRL	sp|Q15370|ELOB_HUMAN	28631771100
20220819_C29174_003_S407282_Vector_CTRL_A_Group_2	CTRL	sp|Q15424|SAFB1_HUMAN	9572413
20220819_C29174_003_S407282_Vector_CTRL_A_Group_2	CTRL	sp|Q15517|CDSN_HUMAN	258126128
20220819_C29174_003_S407282_Vector_CTRL_A_Group_2	CTRL	sp|Q15645|PCH2_HUMAN	249564288
20220819_C29174_003_S407282_Vector_CTRL_A_Group_2	CTRL	sp|Q15717|ELAV1_HUMAN	80734640
20220819_C29174_003_S407282_Vector_CTRL_A_Group_2	CTRL	sp|Q15758|AAAT_HUMAN	10721285
20220819_C29174_003_S407282_Vector_CTRL_A_Group_2	CTRL	sp|Q15773|MLF2_HUMAN	35793496
20220819_C29174_003_S407282_Vector_CTRL_A_Group_2	CTRL	sp|Q15911|ZFHX3_HUMAN	9545470
20220819_C29174_003_S407282_Vector_CTRL_A_Group_2	CTRL	sp|Q16527|CSRP2_HUMAN	94120480
20220819_C29174_003_S407282_Vector_CTRL_A_Group_2	CTRL	sp|Q16531|DDB1_HUMAN	206925968
20220819_C29174_003_S407282_Vector_CTRL_A_Group_2	CTRL	sp|Q16629|SRSF7_HUMAN	602086140
20220819_C29174_003_S407282_Vector_CTRL_A_Group_2	CTRL	sp|Q16630|CPSF6_HUMAN	3008174590
20220819_C29174_003_S407282_Vector_CTRL_A_Group_2	CTRL	sp|Q2NL82|TSR1_HUMAN	170897168
20220819_C29174_003_S407282_Vector_CTRL_A_Group_2	CTRL	sp|Q2TBE0|C19L2_HUMAN	311164448
20220819_C29174_003_S407282_Vector_CTRL_A_Group_2	CTRL	sp|Q49AM3|TTC31_HUMAN	2.84367e+06
20220819_C29174_003_S407282_Vector_CTRL_A_Group_2	CTRL	sp|Q4U2R6|RM51_HUMAN	111547992
20220819_C29174_003_S407282_Vector_CTRL_A_Group_2	CTRL	sp|Q4VCS5|AMOT_HUMAN	109287728
20220819_C29174_003_S407282_Vector_CTRL_A_Group_2	CTRL	sp|Q53GQ0|DHB12_HUMAN	102047016
20220819_C29174_003_S407282_Vector_CTRL_A_Group_2	CTRL	sp|Q5BKY9|F133B_HUMAN	730623300
20220819_C29174_003_S407282_Vector_CTRL_A_Group_2	CTRL	sp|Q5D862|FILA2_HUMAN	403039840
20220819_C29174_003_S407282_Vector_CTRL_A_Group_2	CTRL	sp|Q5H9R7|PP6R3_HUMAN	19251992
20220819_C29174_003_S407282_Vector_CTRL_A_Group_2	CTRL	sp|Q5JPH6|SYEM_HUMAN	53535960
20220819_C29174_003_S407282_Vector_CTRL_A_Group_2	CTRL	sp|Q5T280|CI114_HUMAN	416441792
20220819_C29174_003_S407282_Vector_CTRL_A_Group_2	CTRL	sp|Q5T749|KPRP_HUMAN	225156224
20220819_C29174_003_S407282_Vector_CTRL_A_Group_2	CTRL	sp|Q5T8P6|RBM26_HUMAN	759631360
20220819_C29174_003_S407282_Vector_CTRL_A_Group_2	CTRL	sp|Q5T9A4|ATD3B_HUMAN	5458253
20220819_C29174_003_S407282_Vector_CTRL_A_Group_2	CTRL	sp|Q5VTL8|PR38B_HUMAN	221420512
20220819_C29174_003_S407282_Vector_CTRL_A_Group_2	CTRL	sp|Q66PJ3|AR6P4_HUMAN	2529826820
20220819_C29174_003_S407282_Vector_CTRL_A_Group_2	CTRL	sp|Q6AI08|HEAT6_HUMAN	4944510
20220819_C29174_003_S407282_Vector_CTRL_A_Group_2	CTRL	sp|Q6DD87|ZN787_HUMAN	33099188
20220819_C29174_003_S407282_Vector_CTRL_A_Group_2	CTRL	sp|Q6KB66|K2C80_HUMAN	102859328
20220819_C29174_003_S407282_Vector_CTRL_A_Group_2	CTRL	sp|Q6P087|RUSD3_HUMAN	187734400
20220819_C29174_003_S407282_Vector_CTRL_A_Group_2	CTRL	sp|Q6P1L8|RM14_HUMAN	78996744
20220819_C29174_003_S407282_Vector_CTRL_A_Group_2	CTRL	sp|Q6P1X5|TAF2_HUMAN	632963200
20220819_C29174_003_S407282_Vector_CTRL_A_Group_2	CTRL	sp|Q6P2I3|FAH2B_HUMAN	89586080
20220819_C29174_003_S407282_Vector_CTRL_A_Group_2	CTRL	sp|Q6P2Q9|PRP8_HUMAN	111549744
20220819_C29174_003_S407282_Vector_CTRL_A_Group_2	CTRL	sp|Q6P5R6|RL22L_HUMAN	2663972350
20220819_C29174_003_S407282_Vector_CTRL_A_Group_2	CTRL	sp|Q6UB35|C1TM_HUMAN	15546524
20220819_C29174_003_S407282_Vector_CTRL_A_Group_2	CTRL	sp|Q6UN15|FIP1_HUMAN	263862752
20220819_C29174_003_S407282_Vector_CTRL_A_Group_2	CTRL	sp|Q6UWP8|SBSN_HUMAN	85829584
20220819_C29174_003_S407282_Vector_CTRL_A_Group_2	CTRL	sp|Q6ZUT1|NKAP1_HUMAN	53087652
20220819_C29174_003_S407282_Vector_CTRL_A_Group_2	CTRL	sp|Q71RC2|LARP4_HUMAN	16503134
20220819_C29174_003_S407282_Vector_CTRL_A_Group_2	CTRL	sp|Q71UM5|RS27L_HUMAN	665548610
20220819_C29174_003_S407282_Vector_CTRL_A_Group_2	CTRL	sp|Q7L014|DDX46_HUMAN	352724544
20220819_C29174_003_S407282_Vector_CTRL_A_Group_2	CTRL	sp|Q7L0Y3|TM10C_HUMAN	517682304
20220819_C29174_003_S407282_Vector_CTRL_A_Group_2	CTRL	sp|Q7L3T8|SYPM_HUMAN	179803712
20220819_C29174_003_S407282_Vector_CTRL_A_Group_2	CTRL	sp|Q7L4I2|RSRC2_HUMAN	495718848
20220819_C29174_003_S407282_Vector_CTRL_A_Group_2	CTRL	sp|Q7L8L6|FAKD5_HUMAN	71439392
20220819_C29174_003_S407282_Vector_CTRL_A_Group_2	CTRL	sp|Q7RTV0|PHF5A_HUMAN	56367600
20220819_C29174_003_S407282_Vector_CTRL_A_Group_2	CTRL	sp|Q7Z2T5|TRM1L_HUMAN	87185392
20220819_C29174_003_S407282_Vector_CTRL_A_Group_2	CTRL	sp|Q7Z2W4|ZCCHV_HUMAN	125103152
20220819_C29174_003_S407282_Vector_CTRL_A_Group_2	CTRL	sp|Q7Z417|NUFP2_HUMAN	71978992
20220819_C29174_003_S407282_Vector_CTRL_A_Group_2	CTRL	sp|Q7Z6E9|RBBP6_HUMAN	1734229250
20220819_C29174_003_S407282_Vector_CTRL_A_Group_2	CTRL	sp|Q7Z6I8|CE024_HUMAN	84228656
20220819_C29174_003_S407282_Vector_CTRL_A_Group_2	CTRL	sp|Q7Z794|K2C1B_HUMAN	810438020
20220819_C29174_003_S407282_Vector_CTRL_A_Group_2	CTRL	sp|Q7Z7C8|TAF8_HUMAN	48459972
20220819_C29174_003_S407282_Vector_CTRL_A_Group_2	CTRL	sp|Q86U06|RBM23_HUMAN	973238400
20220819_C29174_003_S407282_Vector_CTRL_A_Group_2	CTRL	sp|Q86UD1|OAF_HUMAN	49857104
20220819_C29174_003_S407282_Vector_CTRL_A_Group_2	CTRL	sp|Q86UP2|KTN1_HUMAN	46684112
20220819_C29174_003_S407282_Vector_CTRL_A_Group_2	CTRL	sp|Q86VI3|IQGA3_HUMAN	53267812
20220819_C29174_003_S407282_Vector_CTRL_A_Group_2	CTRL	sp|Q86X95|CIR1_HUMAN	148305376
20220819_C29174_003_S407282_Vector_CTRL_A_Group_2	CTRL	sp|Q86YZ3|HORN_HUMAN	3432380930
20220819_C29174_003_S407282_Vector_CTRL_A_Group_2	CTRL	sp|Q8IUE6|H2A2B_HUMAN	76442352
20220819_C29174_003_S407282_Vector_CTRL_A_Group_2	CTRL	sp|Q8IWK6|AGRA3_HUMAN	99876552
20220819_C29174_003_S407282_Vector_CTRL_A_Group_2	CTRL	sp|Q8IWR0|Z3H7A_HUMAN	30039572
20220819_C29174_003_S407282_Vector_CTRL_A_Group_2	CTRL	sp|Q8IWS0|PHF6_HUMAN	1919689470
20220819_C29174_003_S407282_Vector_CTRL_A_Group_2	CTRL	sp|Q8IWX8|CHERP_HUMAN	411395392
20220819_C29174_003_S407282_Vector_CTRL_A_Group_2	CTRL	sp|Q8IXT5|RB12B_HUMAN	1.11527e+06
20220819_C29174_003_S407282_Vector_CTRL_A_Group_2	CTRL	sp|Q8IYB3|SRRM1_HUMAN	7083002400
20220819_C29174_003_S407282_Vector_CTRL_A_Group_2	CTRL	sp|Q8N163|CCAR2_HUMAN	5502412
20220819_C29174_003_S407282_Vector_CTRL_A_Group_2	CTRL	sp|Q8N1F7|NUP93_HUMAN	119346600
20220819_C29174_003_S407282_Vector_CTRL_A_Group_2	CTRL	sp|Q8N1N4|K2C78_HUMAN	326489536
20220819_C29174_003_S407282_Vector_CTRL_A_Group_2	CTRL	sp|Q8N335|GPD1L_HUMAN	23735134
20220819_C29174_003_S407282_Vector_CTRL_A_Group_2	CTRL	sp|Q8N3C0|ASCC3_HUMAN	4.17136e+06
20220819_C29174_003_S407282_Vector_CTRL_A_Group_2	CTRL	sp|Q8N5A5|ZGPAT_HUMAN	52047868
20220819_C29174_003_S407282_Vector_CTRL_A_Group_2	CTRL	sp|Q8N5F7|NKAP_HUMAN	3900093180
20220819_C29174_003_S407282_Vector_CTRL_A_Group_2	CTRL	sp|Q8N5N7|RM50_HUMAN	283619392
20220819_C29174_003_S407282_Vector_CTRL_A_Group_2	CTRL	sp|Q8N684|CPSF7_HUMAN	245746144
20220819_C29174_003_S407282_Vector_CTRL_A_Group_2	CTRL	sp|Q8N6R0|EFNMT_HUMAN	67070848
20220819_C29174_003_S407282_Vector_CTRL_A_Group_2	CTRL	sp|Q8N726|ARF_HUMAN	29949226
20220819_C29174_003_S407282_Vector_CTRL_A_Group_2	CTRL	sp|Q8N9Q2|SR1IP_HUMAN	14131925000
20220819_C29174_003_S407282_Vector_CTRL_A_Group_2	CTRL	sp|Q8NAV1|PR38A_HUMAN	736362880
20220819_C29174_003_S407282_Vector_CTRL_A_Group_2	CTRL	sp|Q8NC51|PAIRB_HUMAN	56295256
20220819_C29174_003_S407282_Vector_CTRL_A_Group_2	CTRL	sp|Q8NC56|LEMD2_HUMAN	92003280
20220819_C29174_003_S407282_Vector_CTRL_A_Group_2	CTRL	sp|Q8NDX6|ZN740_HUMAN	70620392
20220819_C29174_003_S407282_Vector_CTRL_A_Group_2	CTRL	sp|Q8NI60|COQ8A_HUMAN	296506368
20220819_C29174_003_S407282_Vector_CTRL_A_Group_2	CTRL	sp|Q8TA86|RP9_HUMAN	12618371100
20220819_C29174_003_S407282_Vector_CTRL_A_Group_2	CTRL	sp|Q8TAD8|SNIP1_HUMAN	121371600
20220819_C29174_003_S407282_Vector_CTRL_A_Group_2	CTRL	sp|Q8TDX7|NEK7_HUMAN	222107200
20220819_C29174_003_S407282_Vector_CTRL_A_Group_2	CTRL	sp|Q8WTT2|NOC3L_HUMAN	82476984
20220819_C29174_003_S407282_Vector_CTRL_A_Group_2	CTRL	sp|Q8WUA2|PPIL4_HUMAN	449292416
20220819_C29174_003_S407282_Vector_CTRL_A_Group_2	CTRL	sp|Q8WUQ7|CATIN_HUMAN	741888510
20220819_C29174_003_S407282_Vector_CTRL_A_Group_2	CTRL	sp|Q8WVD3|RN138_HUMAN	232346400
20220819_C29174_003_S407282_Vector_CTRL_A_Group_2	CTRL	sp|Q8WVK2|SNR27_HUMAN	2271682560
20220819_C29174_003_S407282_Vector_CTRL_A_Group_2	CTRL	sp|Q8WVV4|POF1B_HUMAN	83726336
20220819_C29174_003_S407282_Vector_CTRL_A_Group_2	CTRL	sp|Q8WVX9|FACR1_HUMAN	64381064
20220819_C29174_003_S407282_Vector_CTRL_A_Group_2	CTRL	sp|Q8WWC4|MAIP1_HUMAN	218819520
20220819_C29174_003_S407282_Vector_CTRL_A_Group_2	CTRL	sp|Q8WXA9|SREK1_HUMAN	353824224
20220819_C29174_003_S407282_Vector_CTRL_A_Group_2	CTRL	sp|Q92504|S39A7_HUMAN	59272800
20220819_C29174_003_S407282_Vector_CTRL_A_Group_2	CTRL	sp|Q92522|H1X_HUMAN	31145882
20220819_C29174_003_S407282_Vector_CTRL_A_Group_2	CTRL	sp|Q92598|HS105_HUMAN	56019872
20220819_C29174_003_S407282_Vector_CTRL_A_Group_2	CTRL	sp|Q92616|GCN1_HUMAN	567210240
20220819_C29174_003_S407282_Vector_CTRL_A_Group_2	CTRL	sp|Q92841|DDX17_HUMAN	593824700
20220819_C29174_003_S407282_Vector_CTRL_A_Group_2	CTRL	sp|Q92908|GATA6_HUMAN	276761760
20220819_C29174_003_S407282_Vector_CTRL_A_Group_2	CTRL	sp|Q92947|GCDH_HUMAN	390414208
20220819_C29174_003_S407282_Vector_CTRL_A_Group_2	CTRL	sp|Q969Q0|RL36L_HUMAN	6147354600
20220819_C29174_003_S407282_Vector_CTRL_A_Group_2	CTRL	sp|Q969X6|UTP4_HUMAN	48146572
20220819_C29174_003_S407282_Vector_CTRL_A_Group_2	CTRL	sp|Q96BR5|COA7_HUMAN	92693752
20220819_C29174_003_S407282_Vector_CTRL_A_Group_2	CTRL	sp|Q96C36|P5CR2_HUMAN	135481104
20220819_C29174_003_S407282_Vector_CTRL_A_Group_2	CTRL	sp|Q96CW1|AP2M1_HUMAN	43753728
20220819_C29174_003_S407282_Vector_CTRL_A_Group_2	CTRL	sp|Q96E39|RMXL1_HUMAN	52921412
20220819_C29174_003_S407282_Vector_CTRL_A_Group_2	CTRL	sp|Q96EK4|THA11_HUMAN	80787600
20220819_C29174_003_S407282_Vector_CTRL_A_Group_2	CTRL	sp|Q96EY1|DNJA3_HUMAN	310080576
20220819_C29174_003_S407282_Vector_CTRL_A_Group_2	CTRL	sp|Q96EY4|TMA16_HUMAN	720881600
20220819_C29174_003_S407282_Vector_CTRL_A_Group_2	CTRL	sp|Q96G46|DUS3L_HUMAN	12556490
20220819_C29174_003_S407282_Vector_CTRL_A_Group_2	CTRL	sp|Q96GD4|AURKB_HUMAN	168827536
20220819_C29174_003_S407282_Vector_CTRL_A_Group_2	CTRL	sp|Q96I25|SPF45_HUMAN	321829376
20220819_C29174_003_S407282_Vector_CTRL_A_Group_2	CTRL	sp|Q96IZ7|RSRC1_HUMAN	80275448
20220819_C29174_003_S407282_Vector_CTRL_A_Group_2	CTRL	sp|Q96J01|THOC3_HUMAN	23047936
20220819_C29174_003_S407282_Vector_CTRL_A_Group_2	CTRL	sp|Q96JJ7|TMX3_HUMAN	6.74551e+06
20220819_C29174_003_S407282_Vector_CTRL_A_Group_2	CTRL	sp|Q96JM7|LMBL3_HUMAN	11982691
20220819_C29174_003_S407282_Vector_CTRL_A_Group_2	CTRL	sp|Q96P63|SPB12_HUMAN	209792896
20220819_C29174_003_S407282_Vector_CTRL_A_Group_2	CTRL	sp|Q96PK6|RBM14_HUMAN	200901984
20220819_C29174_003_S407282_Vector_CTRL_A_Group_2	CTRL	sp|Q99460|PSMD1_HUMAN	433317376
20220819_C29174_003_S407282_Vector_CTRL_A_Group_2	CTRL	sp|Q99615|DNJC7_HUMAN	23643324
20220819_C29174_003_S407282_Vector_CTRL_A_Group_2	CTRL	sp|Q99697|PITX2_HUMAN	18980214
20220819_C29174_003_S407282_Vector_CTRL_A_Group_2	CTRL	sp|Q99755|PI51A_HUMAN	34752032
20220819_C29174_003_S407282_Vector_CTRL_A_Group_2	CTRL	sp|Q99832|TCPH_HUMAN	44820204
20220819_C29174_003_S407282_Vector_CTRL_A_Group_2	CTRL	sp|Q99942|RNF5_HUMAN	5363731
20220819_C29174_003_S407282_Vector_CTRL_A_Group_2	CTRL	sp|Q99959|PKP2_HUMAN	32190358
20220819_C29174_003_S407282_Vector_CTRL_A_Group_2	CTRL	sp|Q9BPW8|NIPS1_HUMAN	954138110
20220819_C29174_003_S407282_Vector_CTRL_A_Group_2	CTRL	sp|Q9BPX6|MICU1_HUMAN	16377756
20220819_C29174_003_S407282_Vector_CTRL_A_Group_2	CTRL	sp|Q9BQ39|DDX50_HUMAN	81512064
20220819_C29174_003_S407282_Vector_CTRL_A_Group_2	CTRL	sp|Q9BQ48|RM34_HUMAN	126980952
20220819_C29174_003_S407282_Vector_CTRL_A_Group_2	CTRL	sp|Q9BQD7|ANKMT_HUMAN	161173984
20220819_C29174_003_S407282_Vector_CTRL_A_Group_2	CTRL	sp|Q9BRR8|GPTC1_HUMAN	437913024
20220819_C29174_003_S407282_Vector_CTRL_A_Group_2	CTRL	sp|Q9BRS2|RIOK1_HUMAN	63819828
20220819_C29174_003_S407282_Vector_CTRL_A_Group_2	CTRL	sp|Q9BRT6|LLPH_HUMAN	559501380
20220819_C29174_003_S407282_Vector_CTRL_A_Group_2	CTRL	sp|Q9BRX2|PELO_HUMAN	186431472
20220819_C29174_003_S407282_Vector_CTRL_A_Group_2	CTRL	sp|Q9BS26|ERP44_HUMAN	107273376
20220819_C29174_003_S407282_Vector_CTRL_A_Group_2	CTRL	sp|Q9BSD7|NTPCR_HUMAN	535184768
20220819_C29174_003_S407282_Vector_CTRL_A_Group_2	CTRL	sp|Q9BT22|ALG1_HUMAN	27133366
20220819_C29174_003_S407282_Vector_CTRL_A_Group_2	CTRL	sp|Q9BU23|LMF2_HUMAN	21822112
20220819_C29174_003_S407282_Vector_CTRL_A_Group_2	CTRL	sp|Q9BU76|MMTA2_HUMAN	23419078700
20220819_C29174_003_S407282_Vector_CTRL_A_Group_2	CTRL	sp|Q9BUF5|TBB6_HUMAN	166522688
20220819_C29174_003_S407282_Vector_CTRL_A_Group_2	CTRL	sp|Q9BV68|RN126_HUMAN	43382512
20220819_C29174_003_S407282_Vector_CTRL_A_Group_2	CTRL	sp|Q9BVA1|TBB2B_HUMAN	106070232
20220819_C29174_003_S407282_Vector_CTRL_A_Group_2	CTRL	sp|Q9BVP2|GNL3_HUMAN	9468411900
20220819_C29174_003_S407282_Vector_CTRL_A_Group_2	CTRL	sp|Q9BVS4|RIOK2_HUMAN	31901448
20220819_C29174_003_S407282_Vector_CTRL_A_Group_2	CTRL	sp|Q9BW92|SYTM_HUMAN	44236440
20220819_C29174_003_S407282_Vector_CTRL_A_Group_2	CTRL	sp|Q9BXK1|KLF16_HUMAN	155658560
20220819_C29174_003_S407282_Vector_CTRL_A_Group_2	CTRL	sp|Q9BXW7|HDHD5_HUMAN	357120768
20220819_C29174_003_S407282_Vector_CTRL_A_Group_2	CTRL	sp|Q9BXW9|FACD2_HUMAN	24473920
20220819_C29174_003_S407282_Vector_CTRL_A_Group_2	CTRL	sp|Q9BYD3|RM04_HUMAN	188898432
20220819_C29174_003_S407282_Vector_CTRL_A_Group_2	CTRL	sp|Q9BYG3|MK67I_HUMAN	100741088
20220819_C29174_003_S407282_Vector_CTRL_A_Group_2	CTRL	sp|Q9BYT3|STK33_HUMAN	37587112
20220819_C29174_003_S407282_Vector_CTRL_A_Group_2	CTRL	sp|Q9BZE1|RM37_HUMAN	90565672
20220819_C29174_003_S407282_Vector_CTRL_A_Group_2	CTRL	sp|Q9BZE4|GTPB4_HUMAN	328682304
20220819_C29174_003_S407282_Vector_CTRL_A_Group_2	CTRL	sp|Q9C0J8|WDR33_HUMAN	4915147
20220819_C29174_003_S407282_Vector_CTRL_A_Group_2	CTRL	sp|Q9GZT3|SLIRP_HUMAN	111351136
20220819_C29174_003_S407282_Vector_CTRL_A_Group_2	CTRL	sp|Q9H000|MKRN2_HUMAN	139762672
20220819_C29174_003_S407282_Vector_CTRL_A_Group_2	CTRL	sp|Q9H0A0|NAT10_HUMAN	9195480
20220819_C29174_003_S407282_Vector_CTRL_A_Group_2	CTRL	sp|Q9H0G5|NSRP1_HUMAN	48806848
20220819_C29174_003_S407282_Vector_CTRL_A_Group_2	CTRL	sp|Q9H0S4|DDX47_HUMAN	37396728
20220819_C29174_003_S407282_Vector_CTRL_A_Group_2	CTRL	sp|Q9H0U9|TSYL1_HUMAN	73939192
20220819_C29174_003_S407282_Vector_CTRL_A_Group_2	CTRL	sp|Q9H2S9|IKZF4_HUMAN	82191952
20220819_C29174_003_S407282_Vector_CTRL_A_Group_2	CTRL	sp|Q9H307|PININ_HUMAN	38954608
20220819_C29174_003_S407282_Vector_CTRL_A_Group_2	CTRL	sp|Q9H3K6|BOLA2_HUMAN	79076160
20220819_C29174_003_S407282_Vector_CTRL_A_Group_2	CTRL	sp|Q9H444|CHM4B_HUMAN	205164816
20220819_C29174_003_S407282_Vector_CTRL_A_Group_2	CTRL	sp|Q9H4L5|OSBL3_HUMAN	71057312
20220819_C29174_003_S407282_Vector_CTRL_A_Group_2	CTRL	sp|Q9H5Q4|TFB2M_HUMAN	95213368
20220819_C29174_003_S407282_Vector_CTRL_A_Group_2	CTRL	sp|Q9H5V9|STEEP_HUMAN	108890984
20220819_C29174_003_S407282_Vector_CTRL_A_Group_2	CTRL	sp|Q9H5Z1|DHX35_HUMAN	67724208
20220819_C29174_003_S407282_Vector_CTRL_A_Group_2	CTRL	sp|Q9H7Z3|NRDE2_HUMAN	27630062
20220819_C29174_003_S407282_Vector_CTRL_A_Group_2	CTRL	sp|Q9H8G2|CAAP1_HUMAN	414365984
20220819_C29174_003_S407282_Vector_CTRL_A_Group_2	CTRL	sp|Q9H8M2|BRD9_HUMAN	623947520
20220819_C29174_003_S407282_Vector_CTRL_A_Group_2	CTRL	sp|Q9H9V9|JMJD4_HUMAN	279898496
20220819_C29174_003_S407282_Vector_CTRL_A_Group_2	CTRL	sp|Q9HCM4|E41L5_HUMAN	350540288
20220819_C29174_003_S407282_Vector_CTRL_A_Group_2	CTRL	sp|Q9HCN8|SDF2L_HUMAN	82888008
20220819_C29174_003_S407282_Vector_CTRL_A_Group_2	CTRL	sp|Q9HD42|CHM1A_HUMAN	455627488
20220819_C29174_003_S407282_Vector_CTRL_A_Group_2	CTRL	sp|Q9NPF4|OSGEP_HUMAN	102680256
20220819_C29174_003_S407282_Vector_CTRL_A_Group_2	CTRL	sp|Q9NQ29|LUC7L_HUMAN	14011467800
20220819_C29174_003_S407282_Vector_CTRL_A_Group_2	CTRL	sp|Q9NQB0|TF7L2_HUMAN	17780752
20220819_C29174_003_S407282_Vector_CTRL_A_Group_2	CTRL	sp|Q9NR30|DDX21_HUMAN	5763099
20220819_C29174_003_S407282_Vector_CTRL_A_Group_2	CTRL	sp|Q9NTJ3|SMC4_HUMAN	50512012
20220819_C29174_003_S407282_Vector_CTRL_A_Group_2	CTRL	sp|Q9NUL7|DDX28_HUMAN	222682832
20220819_C29174_003_S407282_Vector_CTRL_A_Group_2	CTRL	sp|Q9NVI1|FANCI_HUMAN	20384030
20220819_C29174_003_S407282_Vector_CTRL_A_Group_2	CTRL	sp|Q9NVN8|GNL3L_HUMAN	82423448
20220819_C29174_003_S407282_Vector_CTRL_A_Group_2	CTRL	sp|Q9NVP1|DDX18_HUMAN	27042824
20220819_C29174_003_S407282_Vector_CTRL_A_Group_2	CTRL	sp|Q9NW64|RBM22_HUMAN	176913488
20220819_C29174_003_S407282_Vector_CTRL_A_Group_2	CTRL	sp|Q9NWB6|ARGL1_HUMAN	72349016000
20220819_C29174_003_S407282_Vector_CTRL_A_Group_2	CTRL	sp|Q9NWU5|RM22_HUMAN	162222656
20220819_C29174_003_S407282_Vector_CTRL_A_Group_2	CTRL	sp|Q9NX20|RM16_HUMAN	344400352
20220819_C29174_003_S407282_Vector_CTRL_A_Group_2	CTRL	sp|Q9NX58|LYAR_HUMAN	321755648
20220819_C29174_003_S407282_Vector_CTRL_A_Group_2	CTRL	sp|Q9NXE8|CWC25_HUMAN	293786976
20220819_C29174_003_S407282_Vector_CTRL_A_Group_2	CTRL	sp|Q9NXW2|DJB12_HUMAN	22983414
20220819_C29174_003_S407282_Vector_CTRL_A_Group_2	CTRL	sp|Q9NYF8|BCLF1_HUMAN	388792192
20220819_C29174_003_S407282_Vector_CTRL_A_Group_2	CTRL	sp|Q9NZ01|TECR_HUMAN	794749950
20220819_C29174_003_S407282_Vector_CTRL_A_Group_2	CTRL	sp|Q9NZI8|IF2B1_HUMAN	27748336
20220819_C29174_003_S407282_Vector_CTRL_A_Group_2	CTRL	sp|Q9NZJ0|DTL_HUMAN	3420651780
20220819_C29174_003_S407282_Vector_CTRL_A_Group_2	CTRL	sp|Q9P015|RM15_HUMAN	67892936
20220819_C29174_003_S407282_Vector_CTRL_A_Group_2	CTRL	sp|Q9P035|HACD3_HUMAN	46723232
20220819_C29174_003_S407282_Vector_CTRL_A_Group_2	CTRL	sp|Q9P2D1|CHD7_HUMAN	28544582
20220819_C29174_003_S407282_Vector_CTRL_A_Group_2	CTRL	sp|Q9P2J5|SYLC_HUMAN	46370468
20220819_C29174_003_S407282_Vector_CTRL_A_Group_2	CTRL	sp|Q9P2N5|RBM27_HUMAN	247141296
20220819_C29174_003_S407282_Vector_CTRL_A_Group_2	CTRL	sp|Q9P2R3|ANFY1_HUMAN	7279442
20220819_C29174_003_S407282_Vector_CTRL_A_Group_2	CTRL	sp|Q9P2R7|SUCB1_HUMAN	132200192
20220819_C29174_003_S407282_Vector_CTRL_A_Group_2	CTRL	sp|Q9UBB9|TFP11_HUMAN	433300576
20220819_C29174_003_S407282_Vector_CTRL_A_Group_2	CTRL	sp|Q9UBE0|SAE1_HUMAN	97517600
20220819_C29174_003_S407282_Vector_CTRL_A_Group_2	CTRL	sp|Q9UBS4|DJB11_HUMAN	753861380
20220819_C29174_003_S407282_Vector_CTRL_A_Group_2	CTRL	sp|Q9UBX3|DIC_HUMAN	25687504
20220819_C29174_003_S407282_Vector_CTRL_A_Group_2	CTRL	sp|Q9UG63|ABCF2_HUMAN	216663232
20220819_C29174_003_S407282_Vector_CTRL_A_Group_2	CTRL	sp|Q9UGI8|TES_HUMAN	15686878
20220819_C29174_003_S407282_Vector_CTRL_A_Group_2	CTRL	sp|Q9UHB6|LIMA1_HUMAN	10903469
20220819_C29174_003_S407282_Vector_CTRL_A_Group_2	CTRL	sp|Q9UHI6|DDX20_HUMAN	107945144
20220819_C29174_003_S407282_Vector_CTRL_A_Group_2	CTRL	sp|Q9UHV9|PFD2_HUMAN	22421166
20220819_C29174_003_S407282_Vector_CTRL_A_Group_2	CTRL	sp|Q9UI30|TR112_HUMAN	360231296
20220819_C29174_003_S407282_Vector_CTRL_A_Group_2	CTRL	sp|Q9UJK0|TSR3_HUMAN	571023170
20220819_C29174_003_S407282_Vector_CTRL_A_Group_2	CTRL	sp|Q9UJV9|DDX41_HUMAN	2799630850
20220819_C29174_003_S407282_Vector_CTRL_A_Group_2	CTRL	sp|Q9UKJ3|GPTC8_HUMAN	4692066
20220819_C29174_003_S407282_Vector_CTRL_A_Group_2	CTRL	sp|Q9UKV3|ACINU_HUMAN	10055242
20220819_C29174_003_S407282_Vector_CTRL_A_Group_2	CTRL	sp|Q9ULX3|NOB1_HUMAN	391268960
20220819_C29174_003_S407282_Vector_CTRL_A_Group_2	CTRL	sp|Q9UN37|VPS4A_HUMAN	241686656
20220819_C29174_003_S407282_Vector_CTRL_A_Group_2	CTRL	sp|Q9UNF1|MAGD2_HUMAN	88741792
20220819_C29174_003_S407282_Vector_CTRL_A_Group_2	CTRL	sp|Q9UNQ2|DIM1_HUMAN	634676930
20220819_C29174_003_S407282_Vector_CTRL_A_Group_2	CTRL	sp|Q9UNX3|RL26L_HUMAN	585591170
20220819_C29174_003_S407282_Vector_CTRL_A_Group_2	CTRL	sp|Q9UPW6|SATB2_HUMAN	99475200
20220819_C29174_003_S407282_Vector_CTRL_A_Group_2	CTRL	sp|Q9UQ35|SRRM2_HUMAN	1612325120
20220819_C29174_003_S407282_Vector_CTRL_A_Group_2	CTRL	sp|Q9UQE7|SMC3_HUMAN	4343115
20220819_C29174_003_S407282_Vector_CTRL_A_Group_2	CTRL	sp|Q9UQN3|CHM2B_HUMAN	39562552
20220819_C29174_003_S407282_Vector_CTRL_A_Group_2	CTRL	sp|Q9Y230|RUVB2_HUMAN	62123672
20220819_C29174_003_S407282_Vector_CTRL_A_Group_2	CTRL	sp|Q9Y265|RUVB1_HUMAN	51209572
20220819_C29174_003_S407282_Vector_CTRL_A_Group_2	CTRL	sp|Q9Y285|SYFA_HUMAN	453024480
20220819_C29174_003_S407282_Vector_CTRL_A_Group_2	CTRL	sp|Q9Y295|DRG1_HUMAN	25527442
20220819_C29174_003_S407282_Vector_CTRL_A_Group_2	CTRL	sp|Q9Y2L1|RRP44_HUMAN	257062336
20220819_C29174_003_S407282_Vector_CTRL_A_Group_2	CTRL	sp|Q9Y2W1|TR150_HUMAN	123666840
20220819_C29174_003_S407282_Vector_CTRL_A_Group_2	CTRL	sp|Q9Y2X3|NOP58_HUMAN	13430336
20220819_C29174_003_S407282_Vector_CTRL_A_Group_2	CTRL	sp|Q9Y2X9|ZN281_HUMAN	21674754
20220819_C29174_003_S407282_Vector_CTRL_A_Group_2	CTRL	sp|Q9Y383|LC7L2_HUMAN	117866668000
20220819_C29174_003_S407282_Vector_CTRL_A_Group_2	CTRL	sp|Q9Y388|RBMX2_HUMAN	722527360
20220819_C29174_003_S407282_Vector_CTRL_A_Group_2	CTRL	sp|Q9Y3A4|RRP7A_HUMAN	462553152
20220819_C29174_003_S407282_Vector_CTRL_A_Group_2	CTRL	sp|Q9Y3C1|NOP16_HUMAN	874439680
20220819_C29174_003_S407282_Vector_CTRL_A_Group_2	CTRL	sp|Q9Y3I0|RTCB_HUMAN	87448248
20220819_C29174_003_S407282_Vector_CTRL_A_Group_2	CTRL	sp|Q9Y3Y2|CHTOP_HUMAN	176294432
20220819_C29174_003_S407282_Vector_CTRL_A_Group_2	CTRL	sp|Q9Y3Z3|SAMH1_HUMAN	385642272
20220819_C29174_003_S407282_Vector_CTRL_A_Group_2	CTRL	sp|Q9Y4R8|TELO2_HUMAN	30707582
20220819_C29174_003_S407282_Vector_CTRL_A_Group_2	CTRL	sp|Q9Y4W2|LAS1L_HUMAN	10312597
20220819_C29174_003_S407282_Vector_CTRL_A_Group_2	CTRL	sp|Q9Y5A9|YTHD2_HUMAN	43922436
20220819_C29174_003_S407282_Vector_CTRL_A_Group_2	CTRL	sp|Q9Y5B6|PAXB1_HUMAN	204732640
20220819_C29174_003_S407282_Vector_CTRL_A_Group_2	CTRL	sp|Q9Y5B9|SP16H_HUMAN	6227210
20220819_C29174_003_S407282_Vector_CTRL_A_Group_2	CTRL	sp|Q9Y5V3|MAGD1_HUMAN	75434896
20220819_C29174_003_S407282_Vector_CTRL_A_Group_2	CTRL	sp|Q9Y5X3|SNX5_HUMAN	271076288
20220819_C29174_003_S407282_Vector_CTRL_A_Group_2	CTRL	sp|Q9Y697|NFS1_HUMAN	90300752
20220819_C29174_003_S407282_Vector_CTRL_A_Group_2	CTRL	sp|Q9Y6A4|CFA20_HUMAN	143093888
20220819_C29174_003_S407282_Vector_CTRL_A_Group_2	CTRL	sp|Q9Y6G9|DC1L1_HUMAN	21609052
20220819_C29174_003_S407282_Vector_CTRL_A_Group_2	CTRL	sp|Q9Y6J9|TAF6L_HUMAN	14298328
20220819_C29174_003_S407282_Vector_CTRL_A_Group_2	CTRL	tr|A0A0C4DFV9|A0A0C4DFV9_HUMAN	7574400
20220819_C29174_003_S407282_Vector_CTRL_A_Group_2	CTRL	tr|A0A0D9SEW3|A0A0D9SEW3_HUMAN	28873482200
20220819_C29174_003_S407282_Vector_CTRL_A_Group_2	CTRL	tr|A0A0J9YVP6|A0A0J9YVP6_HUMAN	587689090
20220819_C29174_003_S407282_Vector_CTRL_A_Group_2	CTRL	tr|A0A140T913|A0A140T913_HUMAN	11367501
20220819_C29174_003_S407282_Vector_CTRL_A_Group_2	CTRL	tr|A0A1B0GTL5|A0A1B0GTL5_HUMAN	184244832
20220819_C29174_003_S407282_Vector_CTRL_A_Group_2	CTRL	tr|A0A1B0GVI3|A0A1B0GVI3_HUMAN	24732872700
20220819_C29174_003_S407282_Vector_CTRL_A_Group_2	CTRL	tr|A0A2R8Y6M6|A0A2R8Y6M6_HUMAN	95163704
20220819_C29174_003_S407282_Vector_CTRL_A_Group_2	CTRL	tr|A0A3B3IS06|A0A3B3IS06_HUMAN	793262590
20220819_C29174_003_S407282_Vector_CTRL_A_Group_2	CTRL	tr|A0A499FIX8|A0A499FIX8_HUMAN	949761600
20220819_C29174_003_S407282_Vector_CTRL_A_Group_2	CTRL	tr|A0A7I2V4L7|A0A7I2V4L7_HUMAN	45807872
20220819_C29174_003_S407282_Vector_CTRL_A_Group_2	CTRL	tr|E7EVZ1|E7EVZ1_HUMAN	283430528
20220819_C29174_003_S407282_Vector_CTRL_A_Group_2	CTRL	tr|F8W7C6|F8W7C6_HUMAN	20566300700
20220819_C29174_003_S407282_Vector_CTRL_A_Group_2	CTRL	tr|G3XAC6|G3XAC6_HUMAN	154086368
20220819_C29174_003_S407282_Vector_CTRL_A_Group_2	CTRL	tr|I3L0M3|I3L0M3_HUMAN	18162616
20220819_C29174_003_S407282_Vector_CTRL_A_Group_2	CTRL	tr|K7EM56|K7EM56_HUMAN	13153992700
20220819_C29174_003_S407282_Vector_CTRL_A_Group_2	CTRL	tr|Q5JXI8|Q5JXI8_HUMAN	1078048770
20220819_C29174_004_S406337_SEP53BP1-3HA_A_Group_1	SEP53BP1	sp|A0A075B6S2|KVD29_HUMAN	6061754400
20220819_C29174_004_S406337_SEP53BP1-3HA_A_Group_1	SEP53BP1	sp|A6ZKI3|RTL8C_HUMAN	71553344
20220819_C29174_004_S406337_SEP53BP1-3HA_A_Group_1	SEP53BP1	sp|A8MW92|P20L1_HUMAN	166249152
20220819_C29174_004_S406337_SEP53BP1-3HA_A_Group_1	SEP53BP1	sp|E9PRG8|CK098_HUMAN	311168320
20220819_C29174_004_S406337_SEP53BP1-3HA_A_Group_1	SEP53BP1	sp|O00165|HAX1_HUMAN	394482784
20220819_C29174_004_S406337_SEP53BP1-3HA_A_Group_1	SEP53BP1	sp|O00231|PSD11_HUMAN	182870224
20220819_C29174_004_S406337_SEP53BP1-3HA_A_Group_1	SEP53BP1	sp|O00232|PSD12_HUMAN	59713328
20220819_C29174_004_S406337_SEP53BP1-3HA_A_Group_1	SEP53BP1	sp|O00233|PSMD9_HUMAN	17180392
20220819_C29174_004_S406337_SEP53BP1-3HA_A_Group_1	SEP53BP1	sp|O00422|SAP18_HUMAN	130557928
20220819_C29174_004_S406337_SEP53BP1-3HA_A_Group_1	SEP53BP1	sp|O00425|IF2B3_HUMAN	74010472
20220819_C29174_004_S406337_SEP53BP1-3HA_A_Group_1	SEP53BP1	sp|O00483|NDUA4_HUMAN	254255264
20220819_C29174_004_S406337_SEP53BP1-3HA_A_Group_1	SEP53BP1	sp|O00487|PSDE_HUMAN	119166800
20220819_C29174_004_S406337_SEP53BP1-3HA_A_Group_1	SEP53BP1	sp|O00488|ZN593_HUMAN	261867792
20220819_C29174_004_S406337_SEP53BP1-3HA_A_Group_1	SEP53BP1	sp|O00541|PESC_HUMAN	1637300350
20220819_C29174_004_S406337_SEP53BP1-3HA_A_Group_1	SEP53BP1	sp|O00571|DDX3X_HUMAN	3191257860
20220819_C29174_004_S406337_SEP53BP1-3HA_A_Group_1	SEP53BP1	sp|O00743|PPP6_HUMAN	218956512
20220819_C29174_004_S406337_SEP53BP1-3HA_A_Group_1	SEP53BP1	sp|O00767|SCD_HUMAN	73591456
20220819_C29174_004_S406337_SEP53BP1-3HA_A_Group_1	SEP53BP1	sp|O14545|TRAD1_HUMAN	115869440
20220819_C29174_004_S406337_SEP53BP1-3HA_A_Group_1	SEP53BP1	sp|O14602|IF1AY_HUMAN	17811346
20220819_C29174_004_S406337_SEP53BP1-3HA_A_Group_1	SEP53BP1	sp|O14654|IRS4_HUMAN	1167495550
20220819_C29174_004_S406337_SEP53BP1-3HA_A_Group_1	SEP53BP1	sp|O14730|RIOK3_HUMAN	208492736
20220819_C29174_004_S406337_SEP53BP1-3HA_A_Group_1	SEP53BP1	sp|O14733|MP2K7_HUMAN	69116880
20220819_C29174_004_S406337_SEP53BP1-3HA_A_Group_1	SEP53BP1	sp|O14734|ACOT8_HUMAN	249587440
20220819_C29174_004_S406337_SEP53BP1-3HA_A_Group_1	SEP53BP1	sp|O14735|CDIPT_HUMAN	104007704
20220819_C29174_004_S406337_SEP53BP1-3HA_A_Group_1	SEP53BP1	sp|O14744|ANM5_HUMAN	88337216
20220819_C29174_004_S406337_SEP53BP1-3HA_A_Group_1	SEP53BP1	sp|O14818|PSA7_HUMAN	326318208
20220819_C29174_004_S406337_SEP53BP1-3HA_A_Group_1	SEP53BP1	sp|O14965|AURKA_HUMAN	23398446
20220819_C29174_004_S406337_SEP53BP1-3HA_A_Group_1	SEP53BP1	sp|O14980|XPO1_HUMAN	210768720
20220819_C29174_004_S406337_SEP53BP1-3HA_A_Group_1	SEP53BP1	sp|O15027|SC16A_HUMAN	42451192
20220819_C29174_004_S406337_SEP53BP1-3HA_A_Group_1	SEP53BP1	sp|O15042|SR140_HUMAN	1807096320
20220819_C29174_004_S406337_SEP53BP1-3HA_A_Group_1	SEP53BP1	sp|O15119|TBX3_HUMAN	64097024
20220819_C29174_004_S406337_SEP53BP1-3HA_A_Group_1	SEP53BP1	sp|O15144|ARPC2_HUMAN	247424512
20220819_C29174_004_S406337_SEP53BP1-3HA_A_Group_1	SEP53BP1	sp|O15145|ARPC3_HUMAN	202221664
20220819_C29174_004_S406337_SEP53BP1-3HA_A_Group_1	SEP53BP1	sp|O15234|CASC3_HUMAN	82729712
20220819_C29174_004_S406337_SEP53BP1-3HA_A_Group_1	SEP53BP1	sp|O15235|RT12_HUMAN	861029820
20220819_C29174_004_S406337_SEP53BP1-3HA_A_Group_1	SEP53BP1	sp|O15269|SPTC1_HUMAN	42640928
20220819_C29174_004_S406337_SEP53BP1-3HA_A_Group_1	SEP53BP1	sp|O15371|EIF3D_HUMAN	201838384
20220819_C29174_004_S406337_SEP53BP1-3HA_A_Group_1	SEP53BP1	sp|O43143|DHX15_HUMAN	38645696
20220819_C29174_004_S406337_SEP53BP1-3HA_A_Group_1	SEP53BP1	sp|O43175|SERA_HUMAN	1493481470
20220819_C29174_004_S406337_SEP53BP1-3HA_A_Group_1	SEP53BP1	sp|O43242|PSMD3_HUMAN	327135680
20220819_C29174_004_S406337_SEP53BP1-3HA_A_Group_1	SEP53BP1	sp|O43290|SNUT1_HUMAN	109206912
20220819_C29174_004_S406337_SEP53BP1-3HA_A_Group_1	SEP53BP1	sp|O43324|MCA3_HUMAN	66966156
20220819_C29174_004_S406337_SEP53BP1-3HA_A_Group_1	SEP53BP1	sp|O43347|MSI1H_HUMAN	247421280
20220819_C29174_004_S406337_SEP53BP1-3HA_A_Group_1	SEP53BP1	sp|O43592|XPOT_HUMAN	216396480
20220819_C29174_004_S406337_SEP53BP1-3HA_A_Group_1	SEP53BP1	sp|O43615|TIM44_HUMAN	337089248
20220819_C29174_004_S406337_SEP53BP1-3HA_A_Group_1	SEP53BP1	sp|O43790|KRT86_HUMAN	1401612930
20220819_C29174_004_S406337_SEP53BP1-3HA_A_Group_1	SEP53BP1	sp|O43809|CPSF5_HUMAN	613764670
20220819_C29174_004_S406337_SEP53BP1-3HA_A_Group_1	SEP53BP1	sp|O43819|SCO2_HUMAN	175083936
20220819_C29174_004_S406337_SEP53BP1-3HA_A_Group_1	SEP53BP1	sp|O43823|AKAP8_HUMAN	43392212
20220819_C29174_004_S406337_SEP53BP1-3HA_A_Group_1	SEP53BP1	sp|O43824|GTPB6_HUMAN	240690336
20220819_C29174_004_S406337_SEP53BP1-3HA_A_Group_1	SEP53BP1	sp|O43837|IDH3B_HUMAN	82898368
20220819_C29174_004_S406337_SEP53BP1-3HA_A_Group_1	SEP53BP1	sp|O43852|CALU_HUMAN	107305248
20220819_C29174_004_S406337_SEP53BP1-3HA_A_Group_1	SEP53BP1	sp|O60264|SMCA5_HUMAN	20012040
20220819_C29174_004_S406337_SEP53BP1-3HA_A_Group_1	SEP53BP1	sp|O60563|CCNT1_HUMAN	609960000
20220819_C29174_004_S406337_SEP53BP1-3HA_A_Group_1	SEP53BP1	sp|O60762|DPM1_HUMAN	341842048
20220819_C29174_004_S406337_SEP53BP1-3HA_A_Group_1	SEP53BP1	sp|O60783|RT14_HUMAN	137663552
20220819_C29174_004_S406337_SEP53BP1-3HA_A_Group_1	SEP53BP1	sp|O60814|H2B1K_HUMAN	8426501100
20220819_C29174_004_S406337_SEP53BP1-3HA_A_Group_1	SEP53BP1	sp|O60884|DNJA2_HUMAN	909027580
20220819_C29174_004_S406337_SEP53BP1-3HA_A_Group_1	SEP53BP1	sp|O75190|DNJB6_HUMAN	1225043710
20220819_C29174_004_S406337_SEP53BP1-3HA_A_Group_1	SEP53BP1	sp|O75251|NDUS7_HUMAN	1020972160
20220819_C29174_004_S406337_SEP53BP1-3HA_A_Group_1	SEP53BP1	sp|O75306|NDUS2_HUMAN	375698560
20220819_C29174_004_S406337_SEP53BP1-3HA_A_Group_1	SEP53BP1	sp|O75319|DUS11_HUMAN	137336736
20220819_C29174_004_S406337_SEP53BP1-3HA_A_Group_1	SEP53BP1	sp|O75323|NIPS2_HUMAN	138883760
20220819_C29174_004_S406337_SEP53BP1-3HA_A_Group_1	SEP53BP1	sp|O75367|H2AY_HUMAN	31812228
20220819_C29174_004_S406337_SEP53BP1-3HA_A_Group_1	SEP53BP1	sp|O75400|PR40A_HUMAN	1116900220
20220819_C29174_004_S406337_SEP53BP1-3HA_A_Group_1	SEP53BP1	sp|O75489|NDUS3_HUMAN	32508008
20220819_C29174_004_S406337_SEP53BP1-3HA_A_Group_1	SEP53BP1	sp|O75531|BAF_HUMAN	503145920
20220819_C29174_004_S406337_SEP53BP1-3HA_A_Group_1	SEP53BP1	sp|O75533|SF3B1_HUMAN	29298056
20220819_C29174_004_S406337_SEP53BP1-3HA_A_Group_1	SEP53BP1	sp|O75534|CSDE1_HUMAN	115744624
20220819_C29174_004_S406337_SEP53BP1-3HA_A_Group_1	SEP53BP1	sp|O75616|ERAL1_HUMAN	83352816
20220819_C29174_004_S406337_SEP53BP1-3HA_A_Group_1	SEP53BP1	sp|O75815|BCAR3_HUMAN	50542632
20220819_C29174_004_S406337_SEP53BP1-3HA_A_Group_1	SEP53BP1	sp|O75832|PSD10_HUMAN	207811504
20220819_C29174_004_S406337_SEP53BP1-3HA_A_Group_1	SEP53BP1	sp|O76071|CIAO1_HUMAN	63705584
20220819_C29174_004_S406337_SEP53BP1-3HA_A_Group_1	SEP53BP1	sp|O94761|RECQ4_HUMAN	32944218
20220819_C29174_004_S406337_SEP53BP1-3HA_A_Group_1	SEP53BP1	sp|O94979|SC31A_HUMAN	90604776
20220819_C29174_004_S406337_SEP53BP1-3HA_A_Group_1	SEP53BP1	sp|O95071|UBR5_HUMAN	153221824
20220819_C29174_004_S406337_SEP53BP1-3HA_A_Group_1	SEP53BP1	sp|O95104|SCAF4_HUMAN	954421630
20220819_C29174_004_S406337_SEP53BP1-3HA_A_Group_1	SEP53BP1	sp|O95232|LC7L3_HUMAN	6997074900
20220819_C29174_004_S406337_SEP53BP1-3HA_A_Group_1	SEP53BP1	sp|O95298|NDUC2_HUMAN	29793032
20220819_C29174_004_S406337_SEP53BP1-3HA_A_Group_1	SEP53BP1	sp|O95347|SMC2_HUMAN	95184016
20220819_C29174_004_S406337_SEP53BP1-3HA_A_Group_1	SEP53BP1	sp|O95409|ZIC2_HUMAN	163449248
20220819_C29174_004_S406337_SEP53BP1-3HA_A_Group_1	SEP53BP1	sp|O95470|SGPL1_HUMAN	120319840
20220819_C29174_004_S406337_SEP53BP1-3HA_A_Group_1	SEP53BP1	sp|O95714|HERC2_HUMAN	10444516
20220819_C29174_004_S406337_SEP53BP1-3HA_A_Group_1	SEP53BP1	sp|O95816|BAG2_HUMAN	2465581570
20220819_C29174_004_S406337_SEP53BP1-3HA_A_Group_1	SEP53BP1	sp|O95831|AIFM1_HUMAN	245269360
20220819_C29174_004_S406337_SEP53BP1-3HA_A_Group_1	SEP53BP1	sp|P00338|LDHA_HUMAN	61785320
20220819_C29174_004_S406337_SEP53BP1-3HA_A_Group_1	SEP53BP1	sp|P00366|DHE3_BOVIN	116977280
20220819_C29174_004_S406337_SEP53BP1-3HA_A_Group_1	SEP53BP1	sp|P00374|DYR_HUMAN	10809000
20220819_C29174_004_S406337_SEP53BP1-3HA_A_Group_1	SEP53BP1	sp|P00450|CERU_HUMAN	183060528
20220819_C29174_004_S406337_SEP53BP1-3HA_A_Group_1	SEP53BP1	sp|P00491|PNPH_HUMAN	36161812
20220819_C29174_004_S406337_SEP53BP1-3HA_A_Group_1	SEP53BP1	sp|P00558|PGK1_HUMAN	66882200
20220819_C29174_004_S406337_SEP53BP1-3HA_A_Group_1	SEP53BP1	sp|P00736|C1R_HUMAN	1161386880
20220819_C29174_004_S406337_SEP53BP1-3HA_A_Group_1	SEP53BP1	sp|P00747|PLMN_HUMAN	1015438460
20220819_C29174_004_S406337_SEP53BP1-3HA_A_Group_1	SEP53BP1	sp|P00761|TRYP_PIG	61543014000
20220819_C29174_004_S406337_SEP53BP1-3HA_A_Group_1	SEP53BP1	sp|P01023|A2MG_HUMAN	1195522820
20220819_C29174_004_S406337_SEP53BP1-3HA_A_Group_1	SEP53BP1	sp|P01024|CO3_HUMAN	1890549760
20220819_C29174_004_S406337_SEP53BP1-3HA_A_Group_1	SEP53BP1	sp|P01031|CO5_HUMAN	47175896
20220819_C29174_004_S406337_SEP53BP1-3HA_A_Group_1	SEP53BP1	sp|P01859|IGHG2_HUMAN	8427610600
20220819_C29174_004_S406337_SEP53BP1-3HA_A_Group_1	SEP53BP1	sp|P02042|HBD_HUMAN	891037890
20220819_C29174_004_S406337_SEP53BP1-3HA_A_Group_1	SEP53BP1	sp|P02533|K1C14_HUMAN	13313237000
20220819_C29174_004_S406337_SEP53BP1-3HA_A_Group_1	SEP53BP1	sp|P02538|K2C6A_HUMAN	10212040700
20220819_C29174_004_S406337_SEP53BP1-3HA_A_Group_1	SEP53BP1	sp|P02545|LMNA_HUMAN	73322640
20220819_C29174_004_S406337_SEP53BP1-3HA_A_Group_1	SEP53BP1	sp|P02675|FIBB_HUMAN	456189376
20220819_C29174_004_S406337_SEP53BP1-3HA_A_Group_1	SEP53BP1	sp|P02679|FIBG_HUMAN	321196896
20220819_C29174_004_S406337_SEP53BP1-3HA_A_Group_1	SEP53BP1	sp|P02751|FINC_HUMAN	876166850
20220819_C29174_004_S406337_SEP53BP1-3HA_A_Group_1	SEP53BP1	sp|P02768|ALBU_HUMAN	1898447620
20220819_C29174_004_S406337_SEP53BP1-3HA_A_Group_1	SEP53BP1	sp|P02769|ALBU_BOVIN	907018110
20220819_C29174_004_S406337_SEP53BP1-3HA_A_Group_1	SEP53BP1	sp|P04040|CATA_HUMAN	129675352
20220819_C29174_004_S406337_SEP53BP1-3HA_A_Group_1	SEP53BP1	sp|P04049|RAF1_HUMAN	298551488
20220819_C29174_004_S406337_SEP53BP1-3HA_A_Group_1	SEP53BP1	sp|P04075|ALDOA_HUMAN	75788408
20220819_C29174_004_S406337_SEP53BP1-3HA_A_Group_1	SEP53BP1	sp|P04259|K2C6B_HUMAN	22698586100
20220819_C29174_004_S406337_SEP53BP1-3HA_A_Group_1	SEP53BP1	sp|P04264|K2C1_HUMAN	116504674000
20220819_C29174_004_S406337_SEP53BP1-3HA_A_Group_1	SEP53BP1	sp|P04350|TBB4A_HUMAN	469186464
20220819_C29174_004_S406337_SEP53BP1-3HA_A_Group_1	SEP53BP1	sp|P04406|G3P_HUMAN	1210719100
20220819_C29174_004_S406337_SEP53BP1-3HA_A_Group_1	SEP53BP1	sp|P04637|P53_HUMAN	130282592
20220819_C29174_004_S406337_SEP53BP1-3HA_A_Group_1	SEP53BP1	sp|P04792|HSPB1_HUMAN	1091058940
20220819_C29174_004_S406337_SEP53BP1-3HA_A_Group_1	SEP53BP1	sp|P04843|RPN1_HUMAN	102980288
20220819_C29174_004_S406337_SEP53BP1-3HA_A_Group_1	SEP53BP1	sp|P05023|AT1A1_HUMAN	136715744
20220819_C29174_004_S406337_SEP53BP1-3HA_A_Group_1	SEP53BP1	sp|P05089|ARGI1_HUMAN	175886288
20220819_C29174_004_S406337_SEP53BP1-3HA_A_Group_1	SEP53BP1	sp|P05109|S10A8_HUMAN	19685184
20220819_C29174_004_S406337_SEP53BP1-3HA_A_Group_1	SEP53BP1	sp|P05141|ADT2_HUMAN	3098244100
20220819_C29174_004_S406337_SEP53BP1-3HA_A_Group_1	SEP53BP1	sp|P05155|IC1_HUMAN	127706040
20220819_C29174_004_S406337_SEP53BP1-3HA_A_Group_1	SEP53BP1	sp|P05387|RLA2_HUMAN	463174336
20220819_C29174_004_S406337_SEP53BP1-3HA_A_Group_1	SEP53BP1	sp|P05388|RLA0_HUMAN	482101472
20220819_C29174_004_S406337_SEP53BP1-3HA_A_Group_1	SEP53BP1	sp|P05783|K1C18_HUMAN	117409112
20220819_C29174_004_S406337_SEP53BP1-3HA_A_Group_1	SEP53BP1	sp|P05787|K2C8_HUMAN	375790432
20220819_C29174_004_S406337_SEP53BP1-3HA_A_Group_1	SEP53BP1	sp|P06312|KV401_HUMAN	1336027520
20220819_C29174_004_S406337_SEP53BP1-3HA_A_Group_1	SEP53BP1	sp|P06493|CDK1_HUMAN	927150850
20220819_C29174_004_S406337_SEP53BP1-3HA_A_Group_1	SEP53BP1	sp|P06576|ATPB_HUMAN	484676128
20220819_C29174_004_S406337_SEP53BP1-3HA_A_Group_1	SEP53BP1	sp|P06733|ENOA_HUMAN	575647490
20220819_C29174_004_S406337_SEP53BP1-3HA_A_Group_1	SEP53BP1	sp|P06737|PYGL_HUMAN	111124120
20220819_C29174_004_S406337_SEP53BP1-3HA_A_Group_1	SEP53BP1	sp|P06748|NPM_HUMAN	483603840
20220819_C29174_004_S406337_SEP53BP1-3HA_A_Group_1	SEP53BP1	sp|P07195|LDHB_HUMAN	42559908
20220819_C29174_004_S406337_SEP53BP1-3HA_A_Group_1	SEP53BP1	sp|P07196|NFL_HUMAN	174438048
20220819_C29174_004_S406337_SEP53BP1-3HA_A_Group_1	SEP53BP1	sp|P07197|NFM_HUMAN	730724740
20220819_C29174_004_S406337_SEP53BP1-3HA_A_Group_1	SEP53BP1	sp|P07355|ANXA2_HUMAN	166290144
20220819_C29174_004_S406337_SEP53BP1-3HA_A_Group_1	SEP53BP1	sp|P07437|TBB5_HUMAN	21398237200
20220819_C29174_004_S406337_SEP53BP1-3HA_A_Group_1	SEP53BP1	sp|P07477|TRY1_HUMAN	632714880
20220819_C29174_004_S406337_SEP53BP1-3HA_A_Group_1	SEP53BP1	sp|P07741|APT_HUMAN	53674096
20220819_C29174_004_S406337_SEP53BP1-3HA_A_Group_1	SEP53BP1	sp|P07814|SYEP_HUMAN	279230912
20220819_C29174_004_S406337_SEP53BP1-3HA_A_Group_1	SEP53BP1	sp|P07900|HS90A_HUMAN	206384672
20220819_C29174_004_S406337_SEP53BP1-3HA_A_Group_1	SEP53BP1	sp|P07910|HNRPC_HUMAN	618706820
20220819_C29174_004_S406337_SEP53BP1-3HA_A_Group_1	SEP53BP1	sp|P08237|PFKAM_HUMAN	34016712
20220819_C29174_004_S406337_SEP53BP1-3HA_A_Group_1	SEP53BP1	sp|P08238|HS90B_HUMAN	1216935300
20220819_C29174_004_S406337_SEP53BP1-3HA_A_Group_1	SEP53BP1	sp|P08243|ASNS_HUMAN	154127776
20220819_C29174_004_S406337_SEP53BP1-3HA_A_Group_1	SEP53BP1	sp|P08559|ODPA_HUMAN	29620996
20220819_C29174_004_S406337_SEP53BP1-3HA_A_Group_1	SEP53BP1	sp|P08621|RU17_HUMAN	254964112
20220819_C29174_004_S406337_SEP53BP1-3HA_A_Group_1	SEP53BP1	sp|P08670|VIME_HUMAN	26536415200
20220819_C29174_004_S406337_SEP53BP1-3HA_A_Group_1	SEP53BP1	sp|P08708|RS17_HUMAN	4432354800
20220819_C29174_004_S406337_SEP53BP1-3HA_A_Group_1	SEP53BP1	sp|P08779|K1C16_HUMAN	30514522100
20220819_C29174_004_S406337_SEP53BP1-3HA_A_Group_1	SEP53BP1	sp|P08865|RSSA_HUMAN	744008700
20220819_C29174_004_S406337_SEP53BP1-3HA_A_Group_1	SEP53BP1	sp|P09211|GSTP1_HUMAN	412681312
20220819_C29174_004_S406337_SEP53BP1-3HA_A_Group_1	SEP53BP1	sp|P09543|CN37_HUMAN	392273184
20220819_C29174_004_S406337_SEP53BP1-3HA_A_Group_1	SEP53BP1	sp|P09651|ROA1_HUMAN	28694230
20220819_C29174_004_S406337_SEP53BP1-3HA_A_Group_1	SEP53BP1	sp|P09874|PARP1_HUMAN	159150048
20220819_C29174_004_S406337_SEP53BP1-3HA_A_Group_1	SEP53BP1	sp|P0C0L4|CO4A_HUMAN	948516030
20220819_C29174_004_S406337_SEP53BP1-3HA_A_Group_1	SEP53BP1	sp|P0C0S5|H2AZ_HUMAN	5001636400
20220819_C29174_004_S406337_SEP53BP1-3HA_A_Group_1	SEP53BP1	sp|P0DMV8|HS71A_HUMAN	2778287870
20220819_C29174_004_S406337_SEP53BP1-3HA_A_Group_1	SEP53BP1	sp|P0DP23|CALM1_HUMAN	63308576
20220819_C29174_004_S406337_SEP53BP1-3HA_A_Group_1	SEP53BP1	sp|P10398|ARAF_HUMAN	378024288
20220819_C29174_004_S406337_SEP53BP1-3HA_A_Group_1	SEP53BP1	sp|P10412|H14_HUMAN	2717392130
20220819_C29174_004_S406337_SEP53BP1-3HA_A_Group_1	SEP53BP1	sp|P10599|THIO_HUMAN	854386880
20220819_C29174_004_S406337_SEP53BP1-3HA_A_Group_1	SEP53BP1	sp|P10809|CH60_HUMAN	607030850
20220819_C29174_004_S406337_SEP53BP1-3HA_A_Group_1	SEP53BP1	sp|P11021|BIP_HUMAN	825498300
20220819_C29174_004_S406337_SEP53BP1-3HA_A_Group_1	SEP53BP1	sp|P11142|HSP7C_HUMAN	3855483390
20220819_C29174_004_S406337_SEP53BP1-3HA_A_Group_1	SEP53BP1	sp|P11172|UMPS_HUMAN	226461184
20220819_C29174_004_S406337_SEP53BP1-3HA_A_Group_1	SEP53BP1	sp|P11177|ODPB_HUMAN	83765696
20220819_C29174_004_S406337_SEP53BP1-3HA_A_Group_1	SEP53BP1	sp|P11310|ACADM_HUMAN	304841056
20220819_C29174_004_S406337_SEP53BP1-3HA_A_Group_1	SEP53BP1	sp|P11387|TOP1_HUMAN	4821072400
20220819_C29174_004_S406337_SEP53BP1-3HA_A_Group_1	SEP53BP1	sp|P11441|UBL4A_HUMAN	295868928
20220819_C29174_004_S406337_SEP53BP1-3HA_A_Group_1	SEP53BP1	sp|P11498|PYC_HUMAN	30748968
20220819_C29174_004_S406337_SEP53BP1-3HA_A_Group_1	SEP53BP1	sp|P11586|C1TC_HUMAN	3177479420
20220819_C29174_004_S406337_SEP53BP1-3HA_A_Group_1	SEP53BP1	sp|P11802|CDK4_HUMAN	57970380
20220819_C29174_004_S406337_SEP53BP1-3HA_A_Group_1	SEP53BP1	sp|P11940|PABP1_HUMAN	2048815360
20220819_C29174_004_S406337_SEP53BP1-3HA_A_Group_1	SEP53BP1	sp|P12004|PCNA_HUMAN	762034500
20220819_C29174_004_S406337_SEP53BP1-3HA_A_Group_1	SEP53BP1	sp|P12035|K2C3_HUMAN	131991088
20220819_C29174_004_S406337_SEP53BP1-3HA_A_Group_1	SEP53BP1	sp|P12236|ADT3_HUMAN	114707896
20220819_C29174_004_S406337_SEP53BP1-3HA_A_Group_1	SEP53BP1	sp|P12956|XRCC6_HUMAN	712862460
20220819_C29174_004_S406337_SEP53BP1-3HA_A_Group_1	SEP53BP1	sp|P13010|XRCC5_HUMAN	820955390
20220819_C29174_004_S406337_SEP53BP1-3HA_A_Group_1	SEP53BP1	sp|P13073|COX41_HUMAN	244520656
20220819_C29174_004_S406337_SEP53BP1-3HA_A_Group_1	SEP53BP1	sp|P13639|EF2_HUMAN	749499070
20220819_C29174_004_S406337_SEP53BP1-3HA_A_Group_1	SEP53BP1	sp|P13646|K1C13_HUMAN	30875872
20220819_C29174_004_S406337_SEP53BP1-3HA_A_Group_1	SEP53BP1	sp|P13647|K2C5_HUMAN	7305207800
20220819_C29174_004_S406337_SEP53BP1-3HA_A_Group_1	SEP53BP1	sp|P13995|MTDC_HUMAN	485513984
20220819_C29174_004_S406337_SEP53BP1-3HA_A_Group_1	SEP53BP1	sp|P14618|KPYM_HUMAN	930126460
20220819_C29174_004_S406337_SEP53BP1-3HA_A_Group_1	SEP53BP1	sp|P14625|ENPL_HUMAN	142104160
20220819_C29174_004_S406337_SEP53BP1-3HA_A_Group_1	SEP53BP1	sp|P14678|RSMB_HUMAN	414074496
20220819_C29174_004_S406337_SEP53BP1-3HA_A_Group_1	SEP53BP1	sp|P14866|HNRPL_HUMAN	1.85912e+06
20220819_C29174_004_S406337_SEP53BP1-3HA_A_Group_1	SEP53BP1	sp|P14868|SYDC_HUMAN	392045120
20220819_C29174_004_S406337_SEP53BP1-3HA_A_Group_1	SEP53BP1	sp|P14923|PLAK_HUMAN	1402743680
20220819_C29174_004_S406337_SEP53BP1-3HA_A_Group_1	SEP53BP1	sp|P15531|NDKA_HUMAN	49063508
20220819_C29174_004_S406337_SEP53BP1-3HA_A_Group_1	SEP53BP1	sp|P15880|RS2_HUMAN	13905451000
20220819_C29174_004_S406337_SEP53BP1-3HA_A_Group_1	SEP53BP1	sp|P15924|DESP_HUMAN	1421202690
20220819_C29174_004_S406337_SEP53BP1-3HA_A_Group_1	SEP53BP1	sp|P15927|RFA2_HUMAN	198587520
20220819_C29174_004_S406337_SEP53BP1-3HA_A_Group_1	SEP53BP1	sp|P16403|H12_HUMAN	175017472
20220819_C29174_004_S406337_SEP53BP1-3HA_A_Group_1	SEP53BP1	sp|P16615|AT2A2_HUMAN	269022048
20220819_C29174_004_S406337_SEP53BP1-3HA_A_Group_1	SEP53BP1	sp|P16989|YBOX3_HUMAN	141770176
20220819_C29174_004_S406337_SEP53BP1-3HA_A_Group_1	SEP53BP1	sp|P17028|ZNF24_HUMAN	49982700
20220819_C29174_004_S406337_SEP53BP1-3HA_A_Group_1	SEP53BP1	sp|P17066|HSP76_HUMAN	16505725
20220819_C29174_004_S406337_SEP53BP1-3HA_A_Group_1	SEP53BP1	sp|P17482|HXB9_HUMAN	130562512
20220819_C29174_004_S406337_SEP53BP1-3HA_A_Group_1	SEP53BP1	sp|P17812|PYRG1_HUMAN	790424580
20220819_C29174_004_S406337_SEP53BP1-3HA_A_Group_1	SEP53BP1	sp|P17844|DDX5_HUMAN	943789630
20220819_C29174_004_S406337_SEP53BP1-3HA_A_Group_1	SEP53BP1	sp|P17858|PFKAL_HUMAN	862116420
20220819_C29174_004_S406337_SEP53BP1-3HA_A_Group_1	SEP53BP1	sp|P17980|PRS6A_HUMAN	295022816
20220819_C29174_004_S406337_SEP53BP1-3HA_A_Group_1	SEP53BP1	sp|P17987|TCPA_HUMAN	1491259780
20220819_C29174_004_S406337_SEP53BP1-3HA_A_Group_1	SEP53BP1	sp|P18077|RL35A_HUMAN	448801056
20220819_C29174_004_S406337_SEP53BP1-3HA_A_Group_1	SEP53BP1	sp|P18085|ARF4_HUMAN	487600384
20220819_C29174_004_S406337_SEP53BP1-3HA_A_Group_1	SEP53BP1	sp|P18124|RL7_HUMAN	415805888
20220819_C29174_004_S406337_SEP53BP1-3HA_A_Group_1	SEP53BP1	sp|P18583|SON_HUMAN	348842240
20220819_C29174_004_S406337_SEP53BP1-3HA_A_Group_1	SEP53BP1	sp|P18621|RL17_HUMAN	30094542800
20220819_C29174_004_S406337_SEP53BP1-3HA_A_Group_1	SEP53BP1	sp|P19012|K1C15_HUMAN	662752060
20220819_C29174_004_S406337_SEP53BP1-3HA_A_Group_1	SEP53BP1	sp|P19338|NUCL_HUMAN	90509104
20220819_C29174_004_S406337_SEP53BP1-3HA_A_Group_1	SEP53BP1	sp|P19387|RPB3_HUMAN	88115720
20220819_C29174_004_S406337_SEP53BP1-3HA_A_Group_1	SEP53BP1	sp|P19388|RPAB1_HUMAN	97686464
20220819_C29174_004_S406337_SEP53BP1-3HA_A_Group_1	SEP53BP1	sp|P19474|RO52_HUMAN	690414590
20220819_C29174_004_S406337_SEP53BP1-3HA_A_Group_1	SEP53BP1	sp|P20226|TBP_HUMAN	79635912
20220819_C29174_004_S406337_SEP53BP1-3HA_A_Group_1	SEP53BP1	sp|P20618|PSB1_HUMAN	84088784
20220819_C29174_004_S406337_SEP53BP1-3HA_A_Group_1	SEP53BP1	sp|P20700|LMNB1_HUMAN	120990600
20220819_C29174_004_S406337_SEP53BP1-3HA_A_Group_1	SEP53BP1	sp|P20719|HXA5_HUMAN	285999488
20220819_C29174_004_S406337_SEP53BP1-3HA_A_Group_1	SEP53BP1	sp|P20930|FILA_HUMAN	304846784
20220819_C29174_004_S406337_SEP53BP1-3HA_A_Group_1	SEP53BP1	sp|P21127|CD11B_HUMAN	121102792
20220819_C29174_004_S406337_SEP53BP1-3HA_A_Group_1	SEP53BP1	sp|P21333|FLNA_HUMAN	15995463
20220819_C29174_004_S406337_SEP53BP1-3HA_A_Group_1	SEP53BP1	sp|P21817|RYR1_HUMAN	275422688
20220819_C29174_004_S406337_SEP53BP1-3HA_A_Group_1	SEP53BP1	sp|P21980|TGM2_HUMAN	40036344
20220819_C29174_004_S406337_SEP53BP1-3HA_A_Group_1	SEP53BP1	sp|P22061|PIMT_HUMAN	909007230
20220819_C29174_004_S406337_SEP53BP1-3HA_A_Group_1	SEP53BP1	sp|P22087|FBRL_HUMAN	751795650
20220819_C29174_004_S406337_SEP53BP1-3HA_A_Group_1	SEP53BP1	sp|P22102|PUR2_HUMAN	1975880700
20220819_C29174_004_S406337_SEP53BP1-3HA_A_Group_1	SEP53BP1	sp|P22392|NDKB_HUMAN	384212512
20220819_C29174_004_S406337_SEP53BP1-3HA_A_Group_1	SEP53BP1	sp|P22626|ROA2_HUMAN	112510864
20220819_C29174_004_S406337_SEP53BP1-3HA_A_Group_1	SEP53BP1	sp|P22695|QCR2_HUMAN	662867580
20220819_C29174_004_S406337_SEP53BP1-3HA_A_Group_1	SEP53BP1	sp|P23258|TBG1_HUMAN	624401920
20220819_C29174_004_S406337_SEP53BP1-3HA_A_Group_1	SEP53BP1	sp|P23396|RS3_HUMAN	16973571100
20220819_C29174_004_S406337_SEP53BP1-3HA_A_Group_1	SEP53BP1	sp|P23528|COF1_HUMAN	529724288
20220819_C29174_004_S406337_SEP53BP1-3HA_A_Group_1	SEP53BP1	sp|P24928|RPB1_HUMAN	133699784
20220819_C29174_004_S406337_SEP53BP1-3HA_A_Group_1	SEP53BP1	sp|P25205|MCM3_HUMAN	203037008
20220819_C29174_004_S406337_SEP53BP1-3HA_A_Group_1	SEP53BP1	sp|P25398|RS12_HUMAN	6008834000
20220819_C29174_004_S406337_SEP53BP1-3HA_A_Group_1	SEP53BP1	sp|P25490|TYY1_HUMAN	258865984
20220819_C29174_004_S406337_SEP53BP1-3HA_A_Group_1	SEP53BP1	sp|P25685|DNJB1_HUMAN	1311211140
20220819_C29174_004_S406337_SEP53BP1-3HA_A_Group_1	SEP53BP1	sp|P25686|DNJB2_HUMAN	51517000
20220819_C29174_004_S406337_SEP53BP1-3HA_A_Group_1	SEP53BP1	sp|P25705|ATPA_HUMAN	886577150
20220819_C29174_004_S406337_SEP53BP1-3HA_A_Group_1	SEP53BP1	sp|P25786|PSA1_HUMAN	326914880
20220819_C29174_004_S406337_SEP53BP1-3HA_A_Group_1	SEP53BP1	sp|P25787|PSA2_HUMAN	81041536
20220819_C29174_004_S406337_SEP53BP1-3HA_A_Group_1	SEP53BP1	sp|P25788|PSA3_HUMAN	148920144
20220819_C29174_004_S406337_SEP53BP1-3HA_A_Group_1	SEP53BP1	sp|P25789|PSA4_HUMAN	338493440
20220819_C29174_004_S406337_SEP53BP1-3HA_A_Group_1	SEP53BP1	sp|P26196|DDX6_HUMAN	44700384
20220819_C29174_004_S406337_SEP53BP1-3HA_A_Group_1	SEP53BP1	sp|P26368|U2AF2_HUMAN	7266795000
20220819_C29174_004_S406337_SEP53BP1-3HA_A_Group_1	SEP53BP1	sp|P26373|RL13_HUMAN	3172954110
20220819_C29174_004_S406337_SEP53BP1-3HA_A_Group_1	SEP53BP1	sp|P26641|EF1G_HUMAN	809170620
20220819_C29174_004_S406337_SEP53BP1-3HA_A_Group_1	SEP53BP1	sp|P27348|1433T_HUMAN	127038144
20220819_C29174_004_S406337_SEP53BP1-3HA_A_Group_1	SEP53BP1	sp|P27694|RFA1_HUMAN	179280352
20220819_C29174_004_S406337_SEP53BP1-3HA_A_Group_1	SEP53BP1	sp|P27708|PYR1_HUMAN	657383680
20220819_C29174_004_S406337_SEP53BP1-3HA_A_Group_1	SEP53BP1	sp|P27824|CALX_HUMAN	62221748
20220819_C29174_004_S406337_SEP53BP1-3HA_A_Group_1	SEP53BP1	sp|P28066|PSA5_HUMAN	323377760
20220819_C29174_004_S406337_SEP53BP1-3HA_A_Group_1	SEP53BP1	sp|P28070|PSB4_HUMAN	280289344
20220819_C29174_004_S406337_SEP53BP1-3HA_A_Group_1	SEP53BP1	sp|P28074|PSB5_HUMAN	135472672
20220819_C29174_004_S406337_SEP53BP1-3HA_A_Group_1	SEP53BP1	sp|P28340|DPOD1_HUMAN	211779808
20220819_C29174_004_S406337_SEP53BP1-3HA_A_Group_1	SEP53BP1	sp|P29372|3MG_HUMAN	226083248
20220819_C29174_004_S406337_SEP53BP1-3HA_A_Group_1	SEP53BP1	sp|P29401|TKT_HUMAN	156310368
20220819_C29174_004_S406337_SEP53BP1-3HA_A_Group_1	SEP53BP1	sp|P29597|TYK2_HUMAN	153518576
20220819_C29174_004_S406337_SEP53BP1-3HA_A_Group_1	SEP53BP1	sp|P29966|MARCS_HUMAN	17308420
20220819_C29174_004_S406337_SEP53BP1-3HA_A_Group_1	SEP53BP1	sp|P30050|RL12_HUMAN	339891296
20220819_C29174_004_S406337_SEP53BP1-3HA_A_Group_1	SEP53BP1	sp|P30414|NKTR_HUMAN	73314816
20220819_C29174_004_S406337_SEP53BP1-3HA_A_Group_1	SEP53BP1	sp|P30520|PURA2_HUMAN	2530450180
20220819_C29174_004_S406337_SEP53BP1-3HA_A_Group_1	SEP53BP1	sp|P30837|AL1B1_HUMAN	281568128
20220819_C29174_004_S406337_SEP53BP1-3HA_A_Group_1	SEP53BP1	sp|P30876|RPB2_HUMAN	269083104
20220819_C29174_004_S406337_SEP53BP1-3HA_A_Group_1	SEP53BP1	sp|P31153|METK2_HUMAN	580274240
20220819_C29174_004_S406337_SEP53BP1-3HA_A_Group_1	SEP53BP1	sp|P31270|HXA11_HUMAN	57893644
20220819_C29174_004_S406337_SEP53BP1-3HA_A_Group_1	SEP53BP1	sp|P31689|DNJA1_HUMAN	2938248700
20220819_C29174_004_S406337_SEP53BP1-3HA_A_Group_1	SEP53BP1	sp|P31943|HNRH1_HUMAN	985594560
20220819_C29174_004_S406337_SEP53BP1-3HA_A_Group_1	SEP53BP1	sp|P31949|S10AB_HUMAN	96208120
20220819_C29174_004_S406337_SEP53BP1-3HA_A_Group_1	SEP53BP1	sp|P32119|PRDX2_HUMAN	288196288
20220819_C29174_004_S406337_SEP53BP1-3HA_A_Group_1	SEP53BP1	sp|P32322|P5CR1_HUMAN	38767252
20220819_C29174_004_S406337_SEP53BP1-3HA_A_Group_1	SEP53BP1	sp|P32969|RL9_HUMAN	990410050
20220819_C29174_004_S406337_SEP53BP1-3HA_A_Group_1	SEP53BP1	sp|P33981|TTK_HUMAN	23138774
20220819_C29174_004_S406337_SEP53BP1-3HA_A_Group_1	SEP53BP1	sp|P33991|MCM4_HUMAN	445546752
20220819_C29174_004_S406337_SEP53BP1-3HA_A_Group_1	SEP53BP1	sp|P33992|MCM5_HUMAN	651771520
20220819_C29174_004_S406337_SEP53BP1-3HA_A_Group_1	SEP53BP1	sp|P33993|MCM7_HUMAN	1531777920
20220819_C29174_004_S406337_SEP53BP1-3HA_A_Group_1	SEP53BP1	sp|P34897|GLYM_HUMAN	43073036
20220819_C29174_004_S406337_SEP53BP1-3HA_A_Group_1	SEP53BP1	sp|P34932|HSP74_HUMAN	66404660
20220819_C29174_004_S406337_SEP53BP1-3HA_A_Group_1	SEP53BP1	sp|P35244|RFA3_HUMAN	120522160
20220819_C29174_004_S406337_SEP53BP1-3HA_A_Group_1	SEP53BP1	sp|P35268|RL22_HUMAN	937939070
20220819_C29174_004_S406337_SEP53BP1-3HA_A_Group_1	SEP53BP1	sp|P35453|HXD13_HUMAN	185276224
20220819_C29174_004_S406337_SEP53BP1-3HA_A_Group_1	SEP53BP1	sp|P35527|K1C9_HUMAN	86198256000
20220819_C29174_004_S406337_SEP53BP1-3HA_A_Group_1	SEP53BP1	sp|P35637|FUS_HUMAN	147869968
20220819_C29174_004_S406337_SEP53BP1-3HA_A_Group_1	SEP53BP1	sp|P35908|K22E_HUMAN	17070157800
20220819_C29174_004_S406337_SEP53BP1-3HA_A_Group_1	SEP53BP1	sp|P35998|PRS7_HUMAN	360639296
20220819_C29174_004_S406337_SEP53BP1-3HA_A_Group_1	SEP53BP1	sp|P36542|ATPG_HUMAN	752276860
20220819_C29174_004_S406337_SEP53BP1-3HA_A_Group_1	SEP53BP1	sp|P36578|RL4_HUMAN	656419970
20220819_C29174_004_S406337_SEP53BP1-3HA_A_Group_1	SEP53BP1	sp|P36873|PP1G_HUMAN	129217968
20220819_C29174_004_S406337_SEP53BP1-3HA_A_Group_1	SEP53BP1	sp|P37108|SRP14_HUMAN	271912480
20220819_C29174_004_S406337_SEP53BP1-3HA_A_Group_1	SEP53BP1	sp|P38159|RBMX_HUMAN	28813696
20220819_C29174_004_S406337_SEP53BP1-3HA_A_Group_1	SEP53BP1	sp|P38606|VATA_HUMAN	101217160
20220819_C29174_004_S406337_SEP53BP1-3HA_A_Group_1	SEP53BP1	sp|P38646|GRP75_HUMAN	274356896
20220819_C29174_004_S406337_SEP53BP1-3HA_A_Group_1	SEP53BP1	sp|P38919|IF4A3_HUMAN	197561824
20220819_C29174_004_S406337_SEP53BP1-3HA_A_Group_1	SEP53BP1	sp|P39019|RS19_HUMAN	914900540
20220819_C29174_004_S406337_SEP53BP1-3HA_A_Group_1	SEP53BP1	sp|P39023|RL3_HUMAN	331686880
20220819_C29174_004_S406337_SEP53BP1-3HA_A_Group_1	SEP53BP1	sp|P40227|TCPZ_HUMAN	1080872700
20220819_C29174_004_S406337_SEP53BP1-3HA_A_Group_1	SEP53BP1	sp|P40429|RL13A_HUMAN	382981120
20220819_C29174_004_S406337_SEP53BP1-3HA_A_Group_1	SEP53BP1	sp|P40616|ARL1_HUMAN	501455264
20220819_C29174_004_S406337_SEP53BP1-3HA_A_Group_1	SEP53BP1	sp|P40937|RFC5_HUMAN	140650880
20220819_C29174_004_S406337_SEP53BP1-3HA_A_Group_1	SEP53BP1	sp|P40938|RFC3_HUMAN	169751392
20220819_C29174_004_S406337_SEP53BP1-3HA_A_Group_1	SEP53BP1	sp|P40939|ECHA_HUMAN	132999048
20220819_C29174_004_S406337_SEP53BP1-3HA_A_Group_1	SEP53BP1	sp|P41091|IF2G_HUMAN	200978544
20220819_C29174_004_S406337_SEP53BP1-3HA_A_Group_1	SEP53BP1	sp|P41227|NAA10_HUMAN	163880912
20220819_C29174_004_S406337_SEP53BP1-3HA_A_Group_1	SEP53BP1	sp|P41250|GARS_HUMAN	90442872
20220819_C29174_004_S406337_SEP53BP1-3HA_A_Group_1	SEP53BP1	sp|P41252|SYIC_HUMAN	267199168
20220819_C29174_004_S406337_SEP53BP1-3HA_A_Group_1	SEP53BP1	sp|P42677|RS27_HUMAN	7170874400
20220819_C29174_004_S406337_SEP53BP1-3HA_A_Group_1	SEP53BP1	sp|P42694|HELZ_HUMAN	35987492
20220819_C29174_004_S406337_SEP53BP1-3HA_A_Group_1	SEP53BP1	sp|P42695|CNDD3_HUMAN	54305832
20220819_C29174_004_S406337_SEP53BP1-3HA_A_Group_1	SEP53BP1	sp|P42704|LPPRC_HUMAN	188611136
20220819_C29174_004_S406337_SEP53BP1-3HA_A_Group_1	SEP53BP1	sp|P42766|RL35_HUMAN	19048040400
20220819_C29174_004_S406337_SEP53BP1-3HA_A_Group_1	SEP53BP1	sp|P43243|MATR3_HUMAN	290378400
20220819_C29174_004_S406337_SEP53BP1-3HA_A_Group_1	SEP53BP1	sp|P43490|NAMPT_HUMAN	486968288
20220819_C29174_004_S406337_SEP53BP1-3HA_A_Group_1	SEP53BP1	sp|P43686|PRS6B_HUMAN	466557312
20220819_C29174_004_S406337_SEP53BP1-3HA_A_Group_1	SEP53BP1	sp|P46379|BAG6_HUMAN	632987970
20220819_C29174_004_S406337_SEP53BP1-3HA_A_Group_1	SEP53BP1	sp|P46439|GSTM5_HUMAN	261094672
20220819_C29174_004_S406337_SEP53BP1-3HA_A_Group_1	SEP53BP1	sp|P46776|RL27A_HUMAN	30837833700
20220819_C29174_004_S406337_SEP53BP1-3HA_A_Group_1	SEP53BP1	sp|P46777|RL5_HUMAN	132494504
20220819_C29174_004_S406337_SEP53BP1-3HA_A_Group_1	SEP53BP1	sp|P46778|RL21_HUMAN	3104883200
20220819_C29174_004_S406337_SEP53BP1-3HA_A_Group_1	SEP53BP1	sp|P46779|RL28_HUMAN	3643779580
20220819_C29174_004_S406337_SEP53BP1-3HA_A_Group_1	SEP53BP1	sp|P46781|RS9_HUMAN	10200584200
20220819_C29174_004_S406337_SEP53BP1-3HA_A_Group_1	SEP53BP1	sp|P46782|RS5_HUMAN	4692748300
20220819_C29174_004_S406337_SEP53BP1-3HA_A_Group_1	SEP53BP1	sp|P46783|RS10_HUMAN	2430008580
20220819_C29174_004_S406337_SEP53BP1-3HA_A_Group_1	SEP53BP1	sp|P46977|STT3A_HUMAN	121910960
20220819_C29174_004_S406337_SEP53BP1-3HA_A_Group_1	SEP53BP1	sp|P47897|SYQ_HUMAN	175716672
20220819_C29174_004_S406337_SEP53BP1-3HA_A_Group_1	SEP53BP1	sp|P47914|RL29_HUMAN	747722940
20220819_C29174_004_S406337_SEP53BP1-3HA_A_Group_1	SEP53BP1	sp|P47929|LEG7_HUMAN	234936384
20220819_C29174_004_S406337_SEP53BP1-3HA_A_Group_1	SEP53BP1	sp|P48507|GSH0_HUMAN	104917920
20220819_C29174_004_S406337_SEP53BP1-3HA_A_Group_1	SEP53BP1	sp|P48634|PRC2A_HUMAN	11793460
20220819_C29174_004_S406337_SEP53BP1-3HA_A_Group_1	SEP53BP1	sp|P48643|TCPE_HUMAN	1208353410
20220819_C29174_004_S406337_SEP53BP1-3HA_A_Group_1	SEP53BP1	sp|P48729|KC1A_HUMAN	12339674
20220819_C29174_004_S406337_SEP53BP1-3HA_A_Group_1	SEP53BP1	sp|P49207|RL34_HUMAN	845005440
20220819_C29174_004_S406337_SEP53BP1-3HA_A_Group_1	SEP53BP1	sp|P49327|FAS_HUMAN	292568032
20220819_C29174_004_S406337_SEP53BP1-3HA_A_Group_1	SEP53BP1	sp|P49368|TCPG_HUMAN	1341979140
20220819_C29174_004_S406337_SEP53BP1-3HA_A_Group_1	SEP53BP1	sp|P49411|EFTU_HUMAN	3587152640
20220819_C29174_004_S406337_SEP53BP1-3HA_A_Group_1	SEP53BP1	sp|P49458|SRP09_HUMAN	291659392
20220819_C29174_004_S406337_SEP53BP1-3HA_A_Group_1	SEP53BP1	sp|P49674|KC1E_HUMAN	273998912
20220819_C29174_004_S406337_SEP53BP1-3HA_A_Group_1	SEP53BP1	sp|P49721|PSB2_HUMAN	472790784
20220819_C29174_004_S406337_SEP53BP1-3HA_A_Group_1	SEP53BP1	sp|P49756|RBM25_HUMAN	149074560
20220819_C29174_004_S406337_SEP53BP1-3HA_A_Group_1	SEP53BP1	sp|P50395|GDIB_HUMAN	387385024
20220819_C29174_004_S406337_SEP53BP1-3HA_A_Group_1	SEP53BP1	sp|P50402|EMD_HUMAN	2749977090
20220819_C29174_004_S406337_SEP53BP1-3HA_A_Group_1	SEP53BP1	sp|P50454|SERPH_HUMAN	451406624
20220819_C29174_004_S406337_SEP53BP1-3HA_A_Group_1	SEP53BP1	sp|P50570|DYN2_HUMAN	343952096
20220819_C29174_004_S406337_SEP53BP1-3HA_A_Group_1	SEP53BP1	sp|P50750|CDK9_HUMAN	7076952
20220819_C29174_004_S406337_SEP53BP1-3HA_A_Group_1	SEP53BP1	sp|P50914|RL14_HUMAN	118981912
20220819_C29174_004_S406337_SEP53BP1-3HA_A_Group_1	SEP53BP1	sp|P50990|TCPQ_HUMAN	806132860
20220819_C29174_004_S406337_SEP53BP1-3HA_A_Group_1	SEP53BP1	sp|P50991|TCPD_HUMAN	1045564740
20220819_C29174_004_S406337_SEP53BP1-3HA_A_Group_1	SEP53BP1	sp|P51114|FXR1_HUMAN	148511040
20220819_C29174_004_S406337_SEP53BP1-3HA_A_Group_1	SEP53BP1	sp|P51530|DNA2_HUMAN	53084992
20220819_C29174_004_S406337_SEP53BP1-3HA_A_Group_1	SEP53BP1	sp|P51553|IDH3G_HUMAN	55099520
20220819_C29174_004_S406337_SEP53BP1-3HA_A_Group_1	SEP53BP1	sp|P51570|GALK1_HUMAN	213845824
20220819_C29174_004_S406337_SEP53BP1-3HA_A_Group_1	SEP53BP1	sp|P51571|SSRD_HUMAN	131532008
20220819_C29174_004_S406337_SEP53BP1-3HA_A_Group_1	SEP53BP1	sp|P51608|MECP2_HUMAN	20652736
20220819_C29174_004_S406337_SEP53BP1-3HA_A_Group_1	SEP53BP1	sp|P51648|AL3A2_HUMAN	34800716
20220819_C29174_004_S406337_SEP53BP1-3HA_A_Group_1	SEP53BP1	sp|P51659|DHB4_HUMAN	126001952
20220819_C29174_004_S406337_SEP53BP1-3HA_A_Group_1	SEP53BP1	sp|P51665|PSMD7_HUMAN	177792896
20220819_C29174_004_S406337_SEP53BP1-3HA_A_Group_1	SEP53BP1	sp|P51991|ROA3_HUMAN	36158704
20220819_C29174_004_S406337_SEP53BP1-3HA_A_Group_1	SEP53BP1	sp|P52272|HNRPM_HUMAN	787509760
20220819_C29174_004_S406337_SEP53BP1-3HA_A_Group_1	SEP53BP1	sp|P52292|IMA1_HUMAN	35760088
20220819_C29174_004_S406337_SEP53BP1-3HA_A_Group_1	SEP53BP1	sp|P52434|RPAB3_HUMAN	29535246
20220819_C29174_004_S406337_SEP53BP1-3HA_A_Group_1	SEP53BP1	sp|P52597|HNRPF_HUMAN	244024768
20220819_C29174_004_S406337_SEP53BP1-3HA_A_Group_1	SEP53BP1	sp|P52701|MSH6_HUMAN	65433876
20220819_C29174_004_S406337_SEP53BP1-3HA_A_Group_1	SEP53BP1	sp|P52789|HXK2_HUMAN	69215680
20220819_C29174_004_S406337_SEP53BP1-3HA_A_Group_1	SEP53BP1	sp|P52907|CAZA1_HUMAN	209305456
20220819_C29174_004_S406337_SEP53BP1-3HA_A_Group_1	SEP53BP1	sp|P52926|HMGA2_HUMAN	79956432
20220819_C29174_004_S406337_SEP53BP1-3HA_A_Group_1	SEP53BP1	sp|P53350|PLK1_HUMAN	216151120
20220819_C29174_004_S406337_SEP53BP1-3HA_A_Group_1	SEP53BP1	sp|P53396|ACLY_HUMAN	21623320
20220819_C29174_004_S406337_SEP53BP1-3HA_A_Group_1	SEP53BP1	sp|P53597|SUCA_HUMAN	690139650
20220819_C29174_004_S406337_SEP53BP1-3HA_A_Group_1	SEP53BP1	sp|P53618|COPB_HUMAN	87110016
20220819_C29174_004_S406337_SEP53BP1-3HA_A_Group_1	SEP53BP1	sp|P53621|COPA_HUMAN	186577184
20220819_C29174_004_S406337_SEP53BP1-3HA_A_Group_1	SEP53BP1	sp|P53680|AP2S1_HUMAN	253711680
20220819_C29174_004_S406337_SEP53BP1-3HA_A_Group_1	SEP53BP1	sp|P53999|TCP4_HUMAN	134222976
20220819_C29174_004_S406337_SEP53BP1-3HA_A_Group_1	SEP53BP1	sp|P54136|SYRC_HUMAN	94349896
20220819_C29174_004_S406337_SEP53BP1-3HA_A_Group_1	SEP53BP1	sp|P54727|RD23B_HUMAN	386768608
20220819_C29174_004_S406337_SEP53BP1-3HA_A_Group_1	SEP53BP1	sp|P54886|P5CS_HUMAN	232305760
20220819_C29174_004_S406337_SEP53BP1-3HA_A_Group_1	SEP53BP1	sp|P55036|PSMD4_HUMAN	479961920
20220819_C29174_004_S406337_SEP53BP1-3HA_A_Group_1	SEP53BP1	sp|P55060|XPO2_HUMAN	205941728
20220819_C29174_004_S406337_SEP53BP1-3HA_A_Group_1	SEP53BP1	sp|P55081|MFAP1_HUMAN	299663296
20220819_C29174_004_S406337_SEP53BP1-3HA_A_Group_1	SEP53BP1	sp|P55316|FOXG1_HUMAN	169973824
20220819_C29174_004_S406337_SEP53BP1-3HA_A_Group_1	SEP53BP1	sp|P55884|EIF3B_HUMAN	8904490
20220819_C29174_004_S406337_SEP53BP1-3HA_A_Group_1	SEP53BP1	sp|P56182|RRP1_HUMAN	40892112
20220819_C29174_004_S406337_SEP53BP1-3HA_A_Group_1	SEP53BP1	sp|P56192|SYMC_HUMAN	306728640
20220819_C29174_004_S406337_SEP53BP1-3HA_A_Group_1	SEP53BP1	sp|P56270|MAZ_HUMAN	1054180740
20220819_C29174_004_S406337_SEP53BP1-3HA_A_Group_1	SEP53BP1	sp|P56945|BCAR1_HUMAN	5596939300
20220819_C29174_004_S406337_SEP53BP1-3HA_A_Group_1	SEP53BP1	sp|P57088|TMM33_HUMAN	224675136
20220819_C29174_004_S406337_SEP53BP1-3HA_A_Group_1	SEP53BP1	sp|P57678|GEMI4_HUMAN	315835712
20220819_C29174_004_S406337_SEP53BP1-3HA_A_Group_1	SEP53BP1	sp|P59190|RAB15_HUMAN	60360704
20220819_C29174_004_S406337_SEP53BP1-3HA_A_Group_1	SEP53BP1	sp|P59998|ARPC4_HUMAN	113181136
20220819_C29174_004_S406337_SEP53BP1-3HA_A_Group_1	SEP53BP1	sp|P60174|TPIS_HUMAN	50741040
20220819_C29174_004_S406337_SEP53BP1-3HA_A_Group_1	SEP53BP1	sp|P60228|EIF3E_HUMAN	51836824
20220819_C29174_004_S406337_SEP53BP1-3HA_A_Group_1	SEP53BP1	sp|P60468|SC61B_HUMAN	300016832
20220819_C29174_004_S406337_SEP53BP1-3HA_A_Group_1	SEP53BP1	sp|P60660|MYL6_HUMAN	58954936
20220819_C29174_004_S406337_SEP53BP1-3HA_A_Group_1	SEP53BP1	sp|P60709|ACTB_HUMAN	17656934400
20220819_C29174_004_S406337_SEP53BP1-3HA_A_Group_1	SEP53BP1	sp|P60842|IF4A1_HUMAN	389948352
20220819_C29174_004_S406337_SEP53BP1-3HA_A_Group_1	SEP53BP1	sp|P60866|RS20_HUMAN	14568490000
20220819_C29174_004_S406337_SEP53BP1-3HA_A_Group_1	SEP53BP1	sp|P60891|PRPS1_HUMAN	413242464
20220819_C29174_004_S406337_SEP53BP1-3HA_A_Group_1	SEP53BP1	sp|P60900|PSA6_HUMAN	245225024
20220819_C29174_004_S406337_SEP53BP1-3HA_A_Group_1	SEP53BP1	sp|P60981|DEST_HUMAN	186668480
20220819_C29174_004_S406337_SEP53BP1-3HA_A_Group_1	SEP53BP1	sp|P61106|RAB14_HUMAN	18598710
20220819_C29174_004_S406337_SEP53BP1-3HA_A_Group_1	SEP53BP1	sp|P61158|ARP3_HUMAN	122405792
20220819_C29174_004_S406337_SEP53BP1-3HA_A_Group_1	SEP53BP1	sp|P61160|ARP2_HUMAN	571568450
20220819_C29174_004_S406337_SEP53BP1-3HA_A_Group_1	SEP53BP1	sp|P61204|ARF3_HUMAN	93708224
20220819_C29174_004_S406337_SEP53BP1-3HA_A_Group_1	SEP53BP1	sp|P61221|ABCE1_HUMAN	87194016
20220819_C29174_004_S406337_SEP53BP1-3HA_A_Group_1	SEP53BP1	sp|P61247|RS3A_HUMAN	2741638140
20220819_C29174_004_S406337_SEP53BP1-3HA_A_Group_1	SEP53BP1	sp|P61254|RL26_HUMAN	4961486800
20220819_C29174_004_S406337_SEP53BP1-3HA_A_Group_1	SEP53BP1	sp|P61313|RL15_HUMAN	482585952
20220819_C29174_004_S406337_SEP53BP1-3HA_A_Group_1	SEP53BP1	sp|P61326|MGN_HUMAN	62250368
20220819_C29174_004_S406337_SEP53BP1-3HA_A_Group_1	SEP53BP1	sp|P61353|RL27_HUMAN	1948562940
20220819_C29174_004_S406337_SEP53BP1-3HA_A_Group_1	SEP53BP1	sp|P61513|RL37A_HUMAN	721171710
20220819_C29174_004_S406337_SEP53BP1-3HA_A_Group_1	SEP53BP1	sp|P61586|RHOA_HUMAN	4.11283e+06
20220819_C29174_004_S406337_SEP53BP1-3HA_A_Group_1	SEP53BP1	sp|P61619|S61A1_HUMAN	846232190
20220819_C29174_004_S406337_SEP53BP1-3HA_A_Group_1	SEP53BP1	sp|P61758|PFD3_HUMAN	101905136
20220819_C29174_004_S406337_SEP53BP1-3HA_A_Group_1	SEP53BP1	sp|P61927|RL37_HUMAN	20507958
20220819_C29174_004_S406337_SEP53BP1-3HA_A_Group_1	SEP53BP1	sp|P61978|HNRPK_HUMAN	254193728
20220819_C29174_004_S406337_SEP53BP1-3HA_A_Group_1	SEP53BP1	sp|P61981|1433G_HUMAN	42813448
20220819_C29174_004_S406337_SEP53BP1-3HA_A_Group_1	SEP53BP1	sp|P62081|RS7_HUMAN	4749463600
20220819_C29174_004_S406337_SEP53BP1-3HA_A_Group_1	SEP53BP1	sp|P62140|PP1B_HUMAN	28513080
20220819_C29174_004_S406337_SEP53BP1-3HA_A_Group_1	SEP53BP1	sp|P62191|PRS4_HUMAN	421636960
20220819_C29174_004_S406337_SEP53BP1-3HA_A_Group_1	SEP53BP1	sp|P62195|PRS8_HUMAN	344018688
20220819_C29174_004_S406337_SEP53BP1-3HA_A_Group_1	SEP53BP1	sp|P62241|RS8_HUMAN	16760698900
20220819_C29174_004_S406337_SEP53BP1-3HA_A_Group_1	SEP53BP1	sp|P62244|RS15A_HUMAN	8177445400
20220819_C29174_004_S406337_SEP53BP1-3HA_A_Group_1	SEP53BP1	sp|P62249|RS16_HUMAN	26609926100
20220819_C29174_004_S406337_SEP53BP1-3HA_A_Group_1	SEP53BP1	sp|P62258|1433E_HUMAN	68229888
20220819_C29174_004_S406337_SEP53BP1-3HA_A_Group_1	SEP53BP1	sp|P62263|RS14_HUMAN	27804428300
20220819_C29174_004_S406337_SEP53BP1-3HA_A_Group_1	SEP53BP1	sp|P62266|RS23_HUMAN	60819050000
20220819_C29174_004_S406337_SEP53BP1-3HA_A_Group_1	SEP53BP1	sp|P62269|RS18_HUMAN	55549383000
20220819_C29174_004_S406337_SEP53BP1-3HA_A_Group_1	SEP53BP1	sp|P62273|RS29_HUMAN	16009641000
20220819_C29174_004_S406337_SEP53BP1-3HA_A_Group_1	SEP53BP1	sp|P62277|RS13_HUMAN	9785933800
20220819_C29174_004_S406337_SEP53BP1-3HA_A_Group_1	SEP53BP1	sp|P62280|RS11_HUMAN	20309915600
20220819_C29174_004_S406337_SEP53BP1-3HA_A_Group_1	SEP53BP1	sp|P62306|RUXF_HUMAN	122609056
20220819_C29174_004_S406337_SEP53BP1-3HA_A_Group_1	SEP53BP1	sp|P62316|SMD2_HUMAN	163805216
20220819_C29174_004_S406337_SEP53BP1-3HA_A_Group_1	SEP53BP1	sp|P62333|PRS10_HUMAN	508436224
20220819_C29174_004_S406337_SEP53BP1-3HA_A_Group_1	SEP53BP1	sp|P62424|RL7A_HUMAN	472914304
20220819_C29174_004_S406337_SEP53BP1-3HA_A_Group_1	SEP53BP1	sp|P62701|RS4X_HUMAN	14638104600
20220819_C29174_004_S406337_SEP53BP1-3HA_A_Group_1	SEP53BP1	sp|P62750|RL23A_HUMAN	4019203580
20220819_C29174_004_S406337_SEP53BP1-3HA_A_Group_1	SEP53BP1	sp|P62753|RS6_HUMAN	7930953700
20220819_C29174_004_S406337_SEP53BP1-3HA_A_Group_1	SEP53BP1	sp|P62805|H4_HUMAN	6859594200
20220819_C29174_004_S406337_SEP53BP1-3HA_A_Group_1	SEP53BP1	sp|P62826|RAN_HUMAN	647070850
20220819_C29174_004_S406337_SEP53BP1-3HA_A_Group_1	SEP53BP1	sp|P62829|RL23_HUMAN	33960767500
20220819_C29174_004_S406337_SEP53BP1-3HA_A_Group_1	SEP53BP1	sp|P62847|RS24_HUMAN	5602685400
20220819_C29174_004_S406337_SEP53BP1-3HA_A_Group_1	SEP53BP1	sp|P62851|RS25_HUMAN	10757612500
20220819_C29174_004_S406337_SEP53BP1-3HA_A_Group_1	SEP53BP1	sp|P62854|RS26_HUMAN	14254503900
20220819_C29174_004_S406337_SEP53BP1-3HA_A_Group_1	SEP53BP1	sp|P62857|RS28_HUMAN	744991550
20220819_C29174_004_S406337_SEP53BP1-3HA_A_Group_1	SEP53BP1	sp|P62861|RS30_HUMAN	15368381400
20220819_C29174_004_S406337_SEP53BP1-3HA_A_Group_1	SEP53BP1	sp|P62873|GBB1_HUMAN	197709392
20220819_C29174_004_S406337_SEP53BP1-3HA_A_Group_1	SEP53BP1	sp|P62888|RL30_HUMAN	327363168
20220819_C29174_004_S406337_SEP53BP1-3HA_A_Group_1	SEP53BP1	sp|P62891|RL39_HUMAN	7186552300
20220819_C29174_004_S406337_SEP53BP1-3HA_A_Group_1	SEP53BP1	sp|P62899|RL31_HUMAN	1296841470
20220819_C29174_004_S406337_SEP53BP1-3HA_A_Group_1	SEP53BP1	sp|P62906|RL10A_HUMAN	760849150
20220819_C29174_004_S406337_SEP53BP1-3HA_A_Group_1	SEP53BP1	sp|P62910|RL32_HUMAN	1543460350
20220819_C29174_004_S406337_SEP53BP1-3HA_A_Group_1	SEP53BP1	sp|P62913|RL11_HUMAN	12602954800
20220819_C29174_004_S406337_SEP53BP1-3HA_A_Group_1	SEP53BP1	sp|P62917|RL8_HUMAN	691458430
20220819_C29174_004_S406337_SEP53BP1-3HA_A_Group_1	SEP53BP1	sp|P62937|PPIA_HUMAN	348404512
20220819_C29174_004_S406337_SEP53BP1-3HA_A_Group_1	SEP53BP1	sp|P62979|RS27A_HUMAN	14940387300
20220819_C29174_004_S406337_SEP53BP1-3HA_A_Group_1	SEP53BP1	sp|P63092|GNAS2_HUMAN	258807296
20220819_C29174_004_S406337_SEP53BP1-3HA_A_Group_1	SEP53BP1	sp|P63151|2ABA_HUMAN	149449040
20220819_C29174_004_S406337_SEP53BP1-3HA_A_Group_1	SEP53BP1	sp|P63167|DYL1_HUMAN	532117824
20220819_C29174_004_S406337_SEP53BP1-3HA_A_Group_1	SEP53BP1	sp|P63173|RL38_HUMAN	6530498600
20220819_C29174_004_S406337_SEP53BP1-3HA_A_Group_1	SEP53BP1	sp|P63208|SKP1_HUMAN	212267680
20220819_C29174_004_S406337_SEP53BP1-3HA_A_Group_1	SEP53BP1	sp|P63241|IF5A1_HUMAN	313167680
20220819_C29174_004_S406337_SEP53BP1-3HA_A_Group_1	SEP53BP1	sp|P63244|RACK1_HUMAN	14630692900
20220819_C29174_004_S406337_SEP53BP1-3HA_A_Group_1	SEP53BP1	sp|P67809|YBOX1_HUMAN	705842750
20220819_C29174_004_S406337_SEP53BP1-3HA_A_Group_1	SEP53BP1	sp|P68032|ACTC_HUMAN	6426729500
20220819_C29174_004_S406337_SEP53BP1-3HA_A_Group_1	SEP53BP1	sp|P68104|EF1A1_HUMAN	7809611300
20220819_C29174_004_S406337_SEP53BP1-3HA_A_Group_1	SEP53BP1	sp|P68363|TBA1B_HUMAN	21894860800
20220819_C29174_004_S406337_SEP53BP1-3HA_A_Group_1	SEP53BP1	sp|P68366|TBA4A_HUMAN	41575668
20220819_C29174_004_S406337_SEP53BP1-3HA_A_Group_1	SEP53BP1	sp|P68371|TBB4B_HUMAN	5385887200
20220819_C29174_004_S406337_SEP53BP1-3HA_A_Group_1	SEP53BP1	sp|P68400|CSK21_HUMAN	161702816
20220819_C29174_004_S406337_SEP53BP1-3HA_A_Group_1	SEP53BP1	sp|P68431|H31_HUMAN	3707970820
20220819_C29174_004_S406337_SEP53BP1-3HA_A_Group_1	SEP53BP1	sp|P69905|HBA_HUMAN	201116624
20220819_C29174_004_S406337_SEP53BP1-3HA_A_Group_1	SEP53BP1	sp|P78344|IF4G2_HUMAN	86143296
20220819_C29174_004_S406337_SEP53BP1-3HA_A_Group_1	SEP53BP1	sp|P78371|TCPB_HUMAN	1037931140
20220819_C29174_004_S406337_SEP53BP1-3HA_A_Group_1	SEP53BP1	sp|P78527|PRKDC_HUMAN	14121901100
20220819_C29174_004_S406337_SEP53BP1-3HA_A_Group_1	SEP53BP1	sp|P81605|DCD_HUMAN	260430832
20220819_C29174_004_S406337_SEP53BP1-3HA_A_Group_1	SEP53BP1	sp|P82914|RT15_HUMAN	181721152
20220819_C29174_004_S406337_SEP53BP1-3HA_A_Group_1	SEP53BP1	sp|P82930|RT34_HUMAN	145371024
20220819_C29174_004_S406337_SEP53BP1-3HA_A_Group_1	SEP53BP1	sp|P83731|RL24_HUMAN	2858323970
[truncated: 1,354 more rows]

## Sheet: prey
proteinID	proteinLength	geneNames
sp|A0A075B6S2|KVD29_HUMAN	120	sp|A0A075B6S2|KVD29_HUMAN
sp|A6ZKI3|RTL8C_HUMAN	113	sp|A6ZKI3|RTL8C_HUMAN
sp|A8MW92|P20L1_HUMAN	1017	sp|A8MW92|P20L1_HUMAN
sp|E9PRG8|CK098_HUMAN	123	sp|E9PRG8|CK098_HUMAN
sp|O00165|HAX1_HUMAN	279	sp|O00165|HAX1_HUMAN
sp|O00422|SAP18_HUMAN	153	sp|O00422|SAP18_HUMAN
sp|O00425|IF2B3_HUMAN	579	sp|O00425|IF2B3_HUMAN
sp|O00483|NDUA4_HUMAN	81	sp|O00483|NDUA4_HUMAN
sp|O00488|ZN593_HUMAN	134	sp|O00488|ZN593_HUMAN
sp|O00541|PESC_HUMAN	588	sp|O00541|PESC_HUMAN
sp|O00571|DDX3X_HUMAN	662	sp|O00571|DDX3X_HUMAN
sp|O00743|PPP6_HUMAN	305	sp|O00743|PPP6_HUMAN
sp|O00767|SCD_HUMAN	359	sp|O00767|SCD_HUMAN
sp|O14545|TRAD1_HUMAN	582	sp|O14545|TRAD1_HUMAN
sp|O14602|IF1AY_HUMAN	144	sp|O14602|IF1AY_HUMAN
sp|O14646|CHD1_HUMAN	1710	sp|O14646|CHD1_HUMAN
sp|O14654|IRS4_HUMAN	1257	sp|O14654|IRS4_HUMAN
sp|O14735|CDIPT_HUMAN	213	sp|O14735|CDIPT_HUMAN
sp|O14818|PSA7_HUMAN	248	sp|O14818|PSA7_HUMAN
sp|O14965|AURKA_HUMAN	403	sp|O14965|AURKA_HUMAN
sp|O14980|XPO1_HUMAN	1071	sp|O14980|XPO1_HUMAN
sp|O15042|SR140_HUMAN	1029	sp|O15042|SR140_HUMAN
sp|O15119|TBX3_HUMAN	743	sp|O15119|TBX3_HUMAN
sp|O15144|ARPC2_HUMAN	300	sp|O15144|ARPC2_HUMAN
sp|O15235|RT12_HUMAN	138	sp|O15235|RT12_HUMAN
sp|O15269|SPTC1_HUMAN	473	sp|O15269|SPTC1_HUMAN
sp|O15371|EIF3D_HUMAN	548	sp|O15371|EIF3D_HUMAN
sp|O43143|DHX15_HUMAN	795	sp|O43143|DHX15_HUMAN
sp|O43175|SERA_HUMAN	533	sp|O43175|SERA_HUMAN
sp|O43242|PSMD3_HUMAN	534	sp|O43242|PSMD3_HUMAN
sp|O43290|SNUT1_HUMAN	800	sp|O43290|SNUT1_HUMAN
sp|O43592|XPOT_HUMAN	962	sp|O43592|XPOT_HUMAN
sp|O43615|TIM44_HUMAN	452	sp|O43615|TIM44_HUMAN
sp|O43790|KRT86_HUMAN	486	sp|O43790|KRT86_HUMAN
sp|O43809|CPSF5_HUMAN	227	sp|O43809|CPSF5_HUMAN
sp|O43819|SCO2_HUMAN	266	sp|O43819|SCO2_HUMAN
sp|O43823|AKAP8_HUMAN	692	sp|O43823|AKAP8_HUMAN
sp|O43824|GTPB6_HUMAN	516	sp|O43824|GTPB6_HUMAN
sp|O43837|IDH3B_HUMAN	385	sp|O43837|IDH3B_HUMAN
sp|O43852|CALU_HUMAN	315	sp|O43852|CALU_HUMAN
sp|O60264|SMCA5_HUMAN	1052	sp|O60264|SMCA5_HUMAN
sp|O60563|CCNT1_HUMAN	726	sp|O60563|CCNT1_HUMAN
sp|O60762|DPM1_HUMAN	260	sp|O60762|DPM1_HUMAN
sp|O60783|RT14_HUMAN	128	sp|O60783|RT14_HUMAN
sp|O60814|H2B1K_HUMAN	126	sp|O60814|H2B1K_HUMAN
sp|O60884|DNJA2_HUMAN	412	sp|O60884|DNJA2_HUMAN
sp|O75030|MITF_HUMAN	526	sp|O75030|MITF_HUMAN
sp|O75190|DNJB6_HUMAN	326	sp|O75190|DNJB6_HUMAN
sp|O75251|NDUS7_HUMAN	213	sp|O75251|NDUS7_HUMAN
sp|O75306|NDUS2_HUMAN	463	sp|O75306|NDUS2_HUMAN
sp|O75319|DUS11_HUMAN	377	sp|O75319|DUS11_HUMAN
sp|O75367|H2AY_HUMAN	372	sp|O75367|H2AY_HUMAN
sp|O75400|PR40A_HUMAN	957	sp|O75400|PR40A_HUMAN
sp|O75444|MAF_HUMAN	373	sp|O75444|MAF_HUMAN
sp|O75531|BAF_HUMAN	89	sp|O75531|BAF_HUMAN
sp|O75533|SF3B1_HUMAN	1304	sp|O75533|SF3B1_HUMAN
sp|O75534|CSDE1_HUMAN	798	sp|O75534|CSDE1_HUMAN
sp|O75616|ERAL1_HUMAN	437	sp|O75616|ERAL1_HUMAN
sp|O75832|PSD10_HUMAN	226	sp|O75832|PSD10_HUMAN
sp|O94880|PHF14_HUMAN	888	sp|O94880|PHF14_HUMAN
sp|O94916|NFAT5_HUMAN	1531	sp|O94916|NFAT5_HUMAN
sp|O95104|SCAF4_HUMAN	1147	sp|O95104|SCAF4_HUMAN
sp|O95232|LC7L3_HUMAN	432	sp|O95232|LC7L3_HUMAN
sp|O95409|ZIC2_HUMAN	532	sp|O95409|ZIC2_HUMAN
sp|O95470|SGPL1_HUMAN	568	sp|O95470|SGPL1_HUMAN
sp|O95714|HERC2_HUMAN	4834	sp|O95714|HERC2_HUMAN
sp|O95831|AIFM1_HUMAN	613	sp|O95831|AIFM1_HUMAN
sp|P00366|DHE3_BOVIN	558	sp|P00366|DHE3_BOVIN
sp|P00450|CERU_HUMAN	1065	sp|P00450|CERU_HUMAN
sp|P00558|PGK1_HUMAN	417	sp|P00558|PGK1_HUMAN
sp|P00736|C1R_HUMAN	705	sp|P00736|C1R_HUMAN
sp|P00747|PLMN_HUMAN	810	sp|P00747|PLMN_HUMAN
sp|P00761|TRYP_PIG	231	sp|P00761|TRYP_PIG
sp|P01023|A2MG_HUMAN	1474	sp|P01023|A2MG_HUMAN
sp|P01024|CO3_HUMAN	1663	sp|P01024|CO3_HUMAN
sp|P01031|CO5_HUMAN	1676	sp|P01031|CO5_HUMAN
sp|P01859|IGHG2_HUMAN	326	sp|P01859|IGHG2_HUMAN
sp|P02042|HBD_HUMAN	147	sp|P02042|HBD_HUMAN
sp|P02533|K1C14_HUMAN	472	sp|P02533|K1C14_HUMAN
sp|P02538|K2C6A_HUMAN	564	sp|P02538|K2C6A_HUMAN
sp|P02545|LMNA_HUMAN	664	sp|P02545|LMNA_HUMAN
sp|P02675|FIBB_HUMAN	491	sp|P02675|FIBB_HUMAN
sp|P02679|FIBG_HUMAN	453	sp|P02679|FIBG_HUMAN
sp|P02751|FINC_HUMAN	2477	sp|P02751|FINC_HUMAN
sp|P02768|ALBU_HUMAN	609	sp|P02768|ALBU_HUMAN
sp|P02769|ALBU_BOVIN	607	sp|P02769|ALBU_BOVIN
sp|P04040|CATA_HUMAN	527	sp|P04040|CATA_HUMAN
sp|P04049|RAF1_HUMAN	648	sp|P04049|RAF1_HUMAN
sp|P04075|ALDOA_HUMAN	364	sp|P04075|ALDOA_HUMAN
sp|P04259|K2C6B_HUMAN	564	sp|P04259|K2C6B_HUMAN
sp|P04264|K2C1_HUMAN	644	sp|P04264|K2C1_HUMAN
sp|P04350|TBB4A_HUMAN	444	sp|P04350|TBB4A_HUMAN
sp|P04406|G3P_HUMAN	335	sp|P04406|G3P_HUMAN
sp|P04637|P53_HUMAN	393	sp|P04637|P53_HUMAN
sp|P04792|HSPB1_HUMAN	205	sp|P04792|HSPB1_HUMAN
sp|P04843|RPN1_HUMAN	607	sp|P04843|RPN1_HUMAN
sp|P05089|ARGI1_HUMAN	322	sp|P05089|ARGI1_HUMAN
sp|P05109|S10A8_HUMAN	93	sp|P05109|S10A8_HUMAN
sp|P05141|ADT2_HUMAN	298	sp|P05141|ADT2_HUMAN
sp|P05155|IC1_HUMAN	500	sp|P05155|IC1_HUMAN
sp|P05388|RLA0_HUMAN	317	sp|P05388|RLA0_HUMAN
sp|P05787|K2C8_HUMAN	483	sp|P05787|K2C8_HUMAN
sp|P06312|KV401_HUMAN	121	sp|P06312|KV401_HUMAN
sp|P06493|CDK1_HUMAN	297	sp|P06493|CDK1_HUMAN
sp|P06576|ATPB_HUMAN	529	sp|P06576|ATPB_HUMAN
sp|P06733|ENOA_HUMAN	434	sp|P06733|ENOA_HUMAN
sp|P06737|PYGL_HUMAN	847	sp|P06737|PYGL_HUMAN
sp|P06748|NPM_HUMAN	294	sp|P06748|NPM_HUMAN
sp|P06899|H2B1J_HUMAN	126	sp|P06899|H2B1J_HUMAN
sp|P07195|LDHB_HUMAN	334	sp|P07195|LDHB_HUMAN
sp|P07196|NFL_HUMAN	543	sp|P07196|NFL_HUMAN
sp|P07197|NFM_HUMAN	916	sp|P07197|NFM_HUMAN
sp|P07355|ANXA2_HUMAN	339	sp|P07355|ANXA2_HUMAN
sp|P07437|TBB5_HUMAN	444	sp|P07437|TBB5_HUMAN
sp|P07477|TRY1_HUMAN	247	sp|P07477|TRY1_HUMAN
sp|P07741|APT_HUMAN	180	sp|P07741|APT_HUMAN
sp|P07814|SYEP_HUMAN	1512	sp|P07814|SYEP_HUMAN
sp|P07900|HS90A_HUMAN	732	sp|P07900|HS90A_HUMAN
sp|P07910|HNRPC_HUMAN	306	sp|P07910|HNRPC_HUMAN
sp|P08238|HS90B_HUMAN	724	sp|P08238|HS90B_HUMAN
sp|P08621|RU17_HUMAN	437	sp|P08621|RU17_HUMAN
sp|P08670|VIME_HUMAN	466	sp|P08670|VIME_HUMAN
sp|P08708|RS17_HUMAN	135	sp|P08708|RS17_HUMAN
sp|P08779|K1C16_HUMAN	473	sp|P08779|K1C16_HUMAN
sp|P08865|RSSA_HUMAN	295	sp|P08865|RSSA_HUMAN
sp|P09211|GSTP1_HUMAN	210	sp|P09211|GSTP1_HUMAN
sp|P09543|CN37_HUMAN	421	sp|P09543|CN37_HUMAN
sp|P09651|ROA1_HUMAN	372	sp|P09651|ROA1_HUMAN
sp|P09874|PARP1_HUMAN	1014	sp|P09874|PARP1_HUMAN
sp|P0C0L4|CO4A_HUMAN	1744	sp|P0C0L4|CO4A_HUMAN
sp|P0C0S5|H2AZ_HUMAN	128	sp|P0C0S5|H2AZ_HUMAN
sp|P0DMV8|HS71A_HUMAN	641	sp|P0DMV8|HS71A_HUMAN
sp|P0DP23|CALM1_HUMAN	149	sp|P0DP23|CALM1_HUMAN
sp|P10398|ARAF_HUMAN	606	sp|P10398|ARAF_HUMAN
sp|P10412|H14_HUMAN	219	sp|P10412|H14_HUMAN
sp|P10599|THIO_HUMAN	105	sp|P10599|THIO_HUMAN
sp|P10809|CH60_HUMAN	573	sp|P10809|CH60_HUMAN
sp|P11021|BIP_HUMAN	654	sp|P11021|BIP_HUMAN
sp|P11142|HSP7C_HUMAN	646	sp|P11142|HSP7C_HUMAN
sp|P11172|UMPS_HUMAN	480	sp|P11172|UMPS_HUMAN
sp|P11310|ACADM_HUMAN	421	sp|P11310|ACADM_HUMAN
sp|P11387|TOP1_HUMAN	765	sp|P11387|TOP1_HUMAN
sp|P11498|PYC_HUMAN	1178	sp|P11498|PYC_HUMAN
sp|P11586|C1TC_HUMAN	935	sp|P11586|C1TC_HUMAN
sp|P11940|PABP1_HUMAN	636	sp|P11940|PABP1_HUMAN
sp|P12004|PCNA_HUMAN	261	sp|P12004|PCNA_HUMAN
sp|P12035|K2C3_HUMAN	628	sp|P12035|K2C3_HUMAN
sp|P12236|ADT3_HUMAN	298	sp|P12236|ADT3_HUMAN
sp|P12956|XRCC6_HUMAN	609	sp|P12956|XRCC6_HUMAN
sp|P13010|XRCC5_HUMAN	732	sp|P13010|XRCC5_HUMAN
sp|P13073|COX41_HUMAN	169	sp|P13073|COX41_HUMAN
sp|P13639|EF2_HUMAN	858	sp|P13639|EF2_HUMAN
sp|P13646|K1C13_HUMAN	458	sp|P13646|K1C13_HUMAN
sp|P13647|K2C5_HUMAN	590	sp|P13647|K2C5_HUMAN
sp|P13804|ETFA_HUMAN	333	sp|P13804|ETFA_HUMAN
sp|P13995|MTDC_HUMAN	350	sp|P13995|MTDC_HUMAN
sp|P14618|KPYM_HUMAN	531	sp|P14618|KPYM_HUMAN
sp|P14625|ENPL_HUMAN	803	sp|P14625|ENPL_HUMAN
sp|P14866|HNRPL_HUMAN	589	sp|P14866|HNRPL_HUMAN
sp|P14868|SYDC_HUMAN	501	sp|P14868|SYDC_HUMAN
sp|P14923|PLAK_HUMAN	745	sp|P14923|PLAK_HUMAN
sp|P15531|NDKA_HUMAN	152	sp|P15531|NDKA_HUMAN
sp|P15880|RS2_HUMAN	293	sp|P15880|RS2_HUMAN
sp|P15924|DESP_HUMAN	2871	sp|P15924|DESP_HUMAN
sp|P15927|RFA2_HUMAN	270	sp|P15927|RFA2_HUMAN
sp|P16403|H12_HUMAN	213	sp|P16403|H12_HUMAN
sp|P16615|AT2A2_HUMAN	1042	sp|P16615|AT2A2_HUMAN
sp|P16989|YBOX3_HUMAN	372	sp|P16989|YBOX3_HUMAN
sp|P17028|ZNF24_HUMAN	368	sp|P17028|ZNF24_HUMAN
sp|P17676|CEBPB_HUMAN	345	sp|P17676|CEBPB_HUMAN
sp|P17812|PYRG1_HUMAN	591	sp|P17812|PYRG1_HUMAN
sp|P17844|DDX5_HUMAN	614	sp|P17844|DDX5_HUMAN
sp|P17858|PFKAL_HUMAN	780	sp|P17858|PFKAL_HUMAN
sp|P17980|PRS6A_HUMAN	439	sp|P17980|PRS6A_HUMAN
sp|P17987|TCPA_HUMAN	556	sp|P17987|TCPA_HUMAN
sp|P18077|RL35A_HUMAN	110	sp|P18077|RL35A_HUMAN
sp|P18085|ARF4_HUMAN	180	sp|P18085|ARF4_HUMAN
sp|P18124|RL7_HUMAN	248	sp|P18124|RL7_HUMAN
sp|P18583|SON_HUMAN	2426	sp|P18583|SON_HUMAN
sp|P18621|RL17_HUMAN	184	sp|P18621|RL17_HUMAN
sp|P19012|K1C15_HUMAN	456	sp|P19012|K1C15_HUMAN
sp|P19338|NUCL_HUMAN	710	sp|P19338|NUCL_HUMAN
sp|P19474|RO52_HUMAN	475	sp|P19474|RO52_HUMAN
sp|P19484|TFEB_HUMAN	476	sp|P19484|TFEB_HUMAN
sp|P19532|TFE3_HUMAN	575	sp|P19532|TFE3_HUMAN
sp|P20226|TBP_HUMAN	339	sp|P20226|TBP_HUMAN
sp|P20700|LMNB1_HUMAN	586	sp|P20700|LMNB1_HUMAN
sp|P20719|HXA5_HUMAN	270	sp|P20719|HXA5_HUMAN
sp|P20930|FILA_HUMAN	4061	sp|P20930|FILA_HUMAN
sp|P21127|CD11B_HUMAN	795	sp|P21127|CD11B_HUMAN
sp|P21333|FLNA_HUMAN	2647	sp|P21333|FLNA_HUMAN
sp|P21817|RYR1_HUMAN	5038	sp|P21817|RYR1_HUMAN
sp|P21980|TGM2_HUMAN	687	sp|P21980|TGM2_HUMAN
sp|P22061|PIMT_HUMAN	227	sp|P22061|PIMT_HUMAN
sp|P22087|FBRL_HUMAN	321	sp|P22087|FBRL_HUMAN
sp|P22392|NDKB_HUMAN	152	sp|P22392|NDKB_HUMAN
sp|P22626|ROA2_HUMAN	353	sp|P22626|ROA2_HUMAN
sp|P22695|QCR2_HUMAN	453	sp|P22695|QCR2_HUMAN
sp|P23246|SFPQ_HUMAN	707	sp|P23246|SFPQ_HUMAN
sp|P23258|TBG1_HUMAN	451	sp|P23258|TBG1_HUMAN
sp|P23396|RS3_HUMAN	243	sp|P23396|RS3_HUMAN
sp|P23528|COF1_HUMAN	166	sp|P23528|COF1_HUMAN
sp|P25205|MCM3_HUMAN	808	sp|P25205|MCM3_HUMAN
sp|P25311|ZA2G_HUMAN	298	sp|P25311|ZA2G_HUMAN
sp|P25398|RS12_HUMAN	132	sp|P25398|RS12_HUMAN
sp|P25490|TYY1_HUMAN	414	sp|P25490|TYY1_HUMAN
sp|P25685|DNJB1_HUMAN	340	sp|P25685|DNJB1_HUMAN
sp|P25705|ATPA_HUMAN	553	sp|P25705|ATPA_HUMAN
sp|P25786|PSA1_HUMAN	263	sp|P25786|PSA1_HUMAN
sp|P25787|PSA2_HUMAN	234	sp|P25787|PSA2_HUMAN
sp|P25788|PSA3_HUMAN	255	sp|P25788|PSA3_HUMAN
sp|P25789|PSA4_HUMAN	261	sp|P25789|PSA4_HUMAN
sp|P26368|U2AF2_HUMAN	475	sp|P26368|U2AF2_HUMAN
sp|P26373|RL13_HUMAN	211	sp|P26373|RL13_HUMAN
sp|P26641|EF1G_HUMAN	437	sp|P26641|EF1G_HUMAN
sp|P27348|1433T_HUMAN	245	sp|P27348|1433T_HUMAN
sp|P27694|RFA1_HUMAN	616	sp|P27694|RFA1_HUMAN
sp|P27708|PYR1_HUMAN	2225	sp|P27708|PYR1_HUMAN
sp|P28066|PSA5_HUMAN	241	sp|P28066|PSA5_HUMAN
sp|P28070|PSB4_HUMAN	264	sp|P28070|PSB4_HUMAN
sp|P28074|PSB5_HUMAN	263	sp|P28074|PSB5_HUMAN
sp|P28340|DPOD1_HUMAN	1107	sp|P28340|DPOD1_HUMAN
sp|P29372|3MG_HUMAN	298	sp|P29372|3MG_HUMAN
sp|P29401|TKT_HUMAN	623	sp|P29401|TKT_HUMAN
sp|P29597|TYK2_HUMAN	1187	sp|P29597|TYK2_HUMAN
sp|P29966|MARCS_HUMAN	332	sp|P29966|MARCS_HUMAN
sp|P30153|2AAA_HUMAN	589	sp|P30153|2AAA_HUMAN
sp|P30520|PURA2_HUMAN	456	sp|P30520|PURA2_HUMAN
sp|P30837|AL1B1_HUMAN	517	sp|P30837|AL1B1_HUMAN
sp|P30876|RPB2_HUMAN	1174	sp|P30876|RPB2_HUMAN
sp|P31153|METK2_HUMAN	395	sp|P31153|METK2_HUMAN
sp|P31270|HXA11_HUMAN	313	sp|P31270|HXA11_HUMAN
sp|P31689|DNJA1_HUMAN	397	sp|P31689|DNJA1_HUMAN
sp|P31943|HNRH1_HUMAN	449	sp|P31943|HNRH1_HUMAN
sp|P31949|S10AB_HUMAN	105	sp|P31949|S10AB_HUMAN
sp|P32119|PRDX2_HUMAN	198	sp|P32119|PRDX2_HUMAN
sp|P32969|RL9_HUMAN	192	sp|P32969|RL9_HUMAN
sp|P33991|MCM4_HUMAN	863	sp|P33991|MCM4_HUMAN
sp|P33992|MCM5_HUMAN	734	sp|P33992|MCM5_HUMAN
sp|P33993|MCM7_HUMAN	719	sp|P33993|MCM7_HUMAN
sp|P34897|GLYM_HUMAN	504	sp|P34897|GLYM_HUMAN
sp|P34932|HSP74_HUMAN	840	sp|P34932|HSP74_HUMAN
sp|P35244|RFA3_HUMAN	121	sp|P35244|RFA3_HUMAN
sp|P35268|RL22_HUMAN	128	sp|P35268|RL22_HUMAN
sp|P35453|HXD13_HUMAN	343	sp|P35453|HXD13_HUMAN
sp|P35527|K1C9_HUMAN	623	sp|P35527|K1C9_HUMAN
sp|P35637|FUS_HUMAN	526	sp|P35637|FUS_HUMAN
sp|P35908|K22E_HUMAN	639	sp|P35908|K22E_HUMAN
sp|P36542|ATPG_HUMAN	298	sp|P36542|ATPG_HUMAN
sp|P36578|RL4_HUMAN	427	sp|P36578|RL4_HUMAN
sp|P36873|PP1G_HUMAN	323	sp|P36873|PP1G_HUMAN
sp|P37108|SRP14_HUMAN	136	sp|P37108|SRP14_HUMAN
sp|P38159|RBMX_HUMAN	391	sp|P38159|RBMX_HUMAN
sp|P38606|VATA_HUMAN	617	sp|P38606|VATA_HUMAN
sp|P38646|GRP75_HUMAN	679	sp|P38646|GRP75_HUMAN
sp|P38919|IF4A3_HUMAN	411	sp|P38919|IF4A3_HUMAN
sp|P39019|RS19_HUMAN	145	sp|P39019|RS19_HUMAN
sp|P39023|RL3_HUMAN	403	sp|P39023|RL3_HUMAN
sp|P40227|TCPZ_HUMAN	531	sp|P40227|TCPZ_HUMAN
sp|P40429|RL13A_HUMAN	203	sp|P40429|RL13A_HUMAN
sp|P40616|ARL1_HUMAN	181	sp|P40616|ARL1_HUMAN
sp|P40937|RFC5_HUMAN	340	sp|P40937|RFC5_HUMAN
sp|P40939|ECHA_HUMAN	763	sp|P40939|ECHA_HUMAN
sp|P41091|IF2G_HUMAN	472	sp|P41091|IF2G_HUMAN
sp|P41250|GARS_HUMAN	739	sp|P41250|GARS_HUMAN
sp|P41252|SYIC_HUMAN	1262	sp|P41252|SYIC_HUMAN
sp|P42677|RS27_HUMAN	84	sp|P42677|RS27_HUMAN
sp|P42695|CNDD3_HUMAN	1498	sp|P42695|CNDD3_HUMAN
sp|P42766|RL35_HUMAN	123	sp|P42766|RL35_HUMAN
sp|P43243|MATR3_HUMAN	847	sp|P43243|MATR3_HUMAN
sp|P43490|NAMPT_HUMAN	491	sp|P43490|NAMPT_HUMAN
sp|P43686|PRS6B_HUMAN	418	sp|P43686|PRS6B_HUMAN
sp|P46439|GSTM5_HUMAN	218	sp|P46439|GSTM5_HUMAN
sp|P46776|RL27A_HUMAN	148	sp|P46776|RL27A_HUMAN
sp|P46777|RL5_HUMAN	297	sp|P46777|RL5_HUMAN
sp|P46778|RL21_HUMAN	160	sp|P46778|RL21_HUMAN
sp|P46779|RL28_HUMAN	137	sp|P46779|RL28_HUMAN
sp|P46781|RS9_HUMAN	194	sp|P46781|RS9_HUMAN
sp|P46782|RS5_HUMAN	204	sp|P46782|RS5_HUMAN
sp|P46783|RS10_HUMAN	165	sp|P46783|RS10_HUMAN
sp|P46977|STT3A_HUMAN	705	sp|P46977|STT3A_HUMAN
sp|P47897|SYQ_HUMAN	775	sp|P47897|SYQ_HUMAN
sp|P47914|RL29_HUMAN	159	sp|P47914|RL29_HUMAN
sp|P47929|LEG7_HUMAN	136	sp|P47929|LEG7_HUMAN
sp|P48507|GSH0_HUMAN	274	sp|P48507|GSH0_HUMAN
sp|P48643|TCPE_HUMAN	541	sp|P48643|TCPE_HUMAN
sp|P49207|RL34_HUMAN	117	sp|P49207|RL34_HUMAN
sp|P49327|FAS_HUMAN	2511	sp|P49327|FAS_HUMAN
sp|P49368|TCPG_HUMAN	545	sp|P49368|TCPG_HUMAN
sp|P49411|EFTU_HUMAN	452	sp|P49411|EFTU_HUMAN
sp|P49458|SRP09_HUMAN	86	sp|P49458|SRP09_HUMAN
sp|P49674|KC1E_HUMAN	416	sp|P49674|KC1E_HUMAN
sp|P49756|RBM25_HUMAN	843	sp|P49756|RBM25_HUMAN
sp|P50395|GDIB_HUMAN	445	sp|P50395|GDIB_HUMAN
sp|P50402|EMD_HUMAN	254	sp|P50402|EMD_HUMAN
sp|P50454|SERPH_HUMAN	418	sp|P50454|SERPH_HUMAN
sp|P50570|DYN2_HUMAN	870	sp|P50570|DYN2_HUMAN
sp|P50914|RL14_HUMAN	215	sp|P50914|RL14_HUMAN
sp|P50990|TCPQ_HUMAN	548	sp|P50990|TCPQ_HUMAN
sp|P51114|FXR1_HUMAN	621	sp|P51114|FXR1_HUMAN
sp|P51570|GALK1_HUMAN	392	sp|P51570|GALK1_HUMAN
sp|P51571|SSRD_HUMAN	173	sp|P51571|SSRD_HUMAN
sp|P51608|MECP2_HUMAN	486	sp|P51608|MECP2_HUMAN
sp|P51659|DHB4_HUMAN	736	sp|P51659|DHB4_HUMAN
sp|P51665|PSMD7_HUMAN	324	sp|P51665|PSMD7_HUMAN
sp|P51991|ROA3_HUMAN	378	sp|P51991|ROA3_HUMAN
sp|P52272|HNRPM_HUMAN	730	sp|P52272|HNRPM_HUMAN
sp|P52597|HNRPF_HUMAN	415	sp|P52597|HNRPF_HUMAN
sp|P52907|CAZA1_HUMAN	286	sp|P52907|CAZA1_HUMAN
sp|P52926|HMGA2_HUMAN	109	sp|P52926|HMGA2_HUMAN
sp|P53350|PLK1_HUMAN	603	sp|P53350|PLK1_HUMAN
sp|P53396|ACLY_HUMAN	1101	sp|P53396|ACLY_HUMAN
sp|P53597|SUCA_HUMAN	346	sp|P53597|SUCA_HUMAN
sp|P53618|COPB_HUMAN	953	sp|P53618|COPB_HUMAN
sp|P53621|COPA_HUMAN	1224	sp|P53621|COPA_HUMAN
sp|P53999|TCP4_HUMAN	127	sp|P53999|TCP4_HUMAN
sp|P54136|SYRC_HUMAN	660	sp|P54136|SYRC_HUMAN
sp|P54727|RD23B_HUMAN	409	sp|P54727|RD23B_HUMAN
sp|P54886|P5CS_HUMAN	795	sp|P54886|P5CS_HUMAN
sp|P55060|XPO2_HUMAN	971	sp|P55060|XPO2_HUMAN
sp|P55081|MFAP1_HUMAN	439	sp|P55081|MFAP1_HUMAN
sp|P55316|FOXG1_HUMAN	489	sp|P55316|FOXG1_HUMAN
sp|P55884|EIF3B_HUMAN	814	sp|P55884|EIF3B_HUMAN
sp|P56182|RRP1_HUMAN	461	sp|P56182|RRP1_HUMAN
sp|P56192|SYMC_HUMAN	900	sp|P56192|SYMC_HUMAN
sp|P56270|MAZ_HUMAN	477	sp|P56270|MAZ_HUMAN
sp|P56945|BCAR1_HUMAN	870	sp|P56945|BCAR1_HUMAN
sp|P57088|TMM33_HUMAN	247	sp|P57088|TMM33_HUMAN
sp|P59190|RAB15_HUMAN	212	sp|P59190|RAB15_HUMAN
sp|P59998|ARPC4_HUMAN	168	sp|P59998|ARPC4_HUMAN
sp|P60174|TPIS_HUMAN	249	sp|P60174|TPIS_HUMAN
sp|P60468|SC61B_HUMAN	96	sp|P60468|SC61B_HUMAN
sp|P60709|ACTB_HUMAN	375	sp|P60709|ACTB_HUMAN
sp|P60842|IF4A1_HUMAN	406	sp|P60842|IF4A1_HUMAN
sp|P60866|RS20_HUMAN	119	sp|P60866|RS20_HUMAN
sp|P60891|PRPS1_HUMAN	318	sp|P60891|PRPS1_HUMAN
sp|P60900|PSA6_HUMAN	246	sp|P60900|PSA6_HUMAN
sp|P60981|DEST_HUMAN	165	sp|P60981|DEST_HUMAN
sp|P61106|RAB14_HUMAN	215	sp|P61106|RAB14_HUMAN
sp|P61158|ARP3_HUMAN	418	sp|P61158|ARP3_HUMAN
sp|P61160|ARP2_HUMAN	394	sp|P61160|ARP2_HUMAN
sp|P61204|ARF3_HUMAN	181	sp|P61204|ARF3_HUMAN
sp|P61221|ABCE1_HUMAN	599	sp|P61221|ABCE1_HUMAN
sp|P61247|RS3A_HUMAN	264	sp|P61247|RS3A_HUMAN
sp|P61254|RL26_HUMAN	145	sp|P61254|RL26_HUMAN
sp|P61313|RL15_HUMAN	204	sp|P61313|RL15_HUMAN
sp|P61353|RL27_HUMAN	136	sp|P61353|RL27_HUMAN
sp|P61513|RL37A_HUMAN	92	sp|P61513|RL37A_HUMAN
sp|P61586|RHOA_HUMAN	193	sp|P61586|RHOA_HUMAN
sp|P61619|S61A1_HUMAN	476	sp|P61619|S61A1_HUMAN
sp|P61927|RL37_HUMAN	97	sp|P61927|RL37_HUMAN
sp|P61978|HNRPK_HUMAN	463	sp|P61978|HNRPK_HUMAN
sp|P61981|1433G_HUMAN	247	sp|P61981|1433G_HUMAN
sp|P62081|RS7_HUMAN	194	sp|P62081|RS7_HUMAN
sp|P62191|PRS4_HUMAN	440	sp|P62191|PRS4_HUMAN
sp|P62195|PRS8_HUMAN	406	sp|P62195|PRS8_HUMAN
sp|P62241|RS8_HUMAN	208	sp|P62241|RS8_HUMAN
sp|P62244|RS15A_HUMAN	130	sp|P62244|RS15A_HUMAN
sp|P62249|RS16_HUMAN	146	sp|P62249|RS16_HUMAN
sp|P62258|1433E_HUMAN	255	sp|P62258|1433E_HUMAN
sp|P62263|RS14_HUMAN	151	sp|P62263|RS14_HUMAN
sp|P62266|RS23_HUMAN	143	sp|P62266|RS23_HUMAN
sp|P62269|RS18_HUMAN	152	sp|P62269|RS18_HUMAN
sp|P62273|RS29_HUMAN	56	sp|P62273|RS29_HUMAN
sp|P62277|RS13_HUMAN	151	sp|P62277|RS13_HUMAN
sp|P62280|RS11_HUMAN	158	sp|P62280|RS11_HUMAN
sp|P62306|RUXF_HUMAN	86	sp|P62306|RUXF_HUMAN
sp|P62316|SMD2_HUMAN	118	sp|P62316|SMD2_HUMAN
sp|P62424|RL7A_HUMAN	266	sp|P62424|RL7A_HUMAN
sp|P62701|RS4X_HUMAN	263	sp|P62701|RS4X_HUMAN
sp|P62750|RL23A_HUMAN	156	sp|P62750|RL23A_HUMAN
sp|P62753|RS6_HUMAN	249	sp|P62753|RS6_HUMAN
sp|P62805|H4_HUMAN	103	sp|P62805|H4_HUMAN
sp|P62826|RAN_HUMAN	216	sp|P62826|RAN_HUMAN
sp|P62829|RL23_HUMAN	140	sp|P62829|RL23_HUMAN
sp|P62847|RS24_HUMAN	133	sp|P62847|RS24_HUMAN
sp|P62851|RS25_HUMAN	125	sp|P62851|RS25_HUMAN
sp|P62854|RS26_HUMAN	115	sp|P62854|RS26_HUMAN
sp|P62857|RS28_HUMAN	69	sp|P62857|RS28_HUMAN
sp|P62861|RS30_HUMAN	133	sp|P62861|RS30_HUMAN
sp|P62888|RL30_HUMAN	115	sp|P62888|RL30_HUMAN
sp|P62891|RL39_HUMAN	51	sp|P62891|RL39_HUMAN
sp|P62899|RL31_HUMAN	125	sp|P62899|RL31_HUMAN
sp|P62906|RL10A_HUMAN	217	sp|P62906|RL10A_HUMAN
sp|P62910|RL32_HUMAN	135	sp|P62910|RL32_HUMAN
sp|P62913|RL11_HUMAN	178	sp|P62913|RL11_HUMAN
sp|P62917|RL8_HUMAN	257	sp|P62917|RL8_HUMAN
sp|P62937|PPIA_HUMAN	165	sp|P62937|PPIA_HUMAN
sp|P62979|RS27A_HUMAN	156	sp|P62979|RS27A_HUMAN
sp|P63151|2ABA_HUMAN	447	sp|P63151|2ABA_HUMAN
sp|P63173|RL38_HUMAN	70	sp|P63173|RL38_HUMAN
sp|P63208|SKP1_HUMAN	163	sp|P63208|SKP1_HUMAN
sp|P63241|IF5A1_HUMAN	154	sp|P63241|IF5A1_HUMAN
sp|P63244|RACK1_HUMAN	317	sp|P63244|RACK1_HUMAN
sp|P67809|YBOX1_HUMAN	324	sp|P67809|YBOX1_HUMAN
sp|P68032|ACTC_HUMAN	377	sp|P68032|ACTC_HUMAN
sp|P68104|EF1A1_HUMAN	462	sp|P68104|EF1A1_HUMAN
sp|P68363|TBA1B_HUMAN	451	sp|P68363|TBA1B_HUMAN
sp|P68371|TBB4B_HUMAN	445	sp|P68371|TBB4B_HUMAN
sp|P68400|CSK21_HUMAN	391	sp|P68400|CSK21_HUMAN
sp|P68431|H31_HUMAN	136	sp|P68431|H31_HUMAN
sp|P69905|HBA_HUMAN	142	sp|P69905|HBA_HUMAN
sp|P78527|PRKDC_HUMAN	4128	sp|P78527|PRKDC_HUMAN
sp|P81605|DCD_HUMAN	110	sp|P81605|DCD_HUMAN
sp|P82914|RT15_HUMAN	257	sp|P82914|RT15_HUMAN
sp|P83731|RL24_HUMAN	157	sp|P83731|RL24_HUMAN
sp|P83881|RL36A_HUMAN	106	sp|P83881|RL36A_HUMAN
sp|P84090|ERH_HUMAN	104	sp|P84090|ERH_HUMAN
sp|P84098|RL19_HUMAN	196	sp|P84098|RL19_HUMAN
sp|P84103|SRSF3_HUMAN	164	sp|P84103|SRSF3_HUMAN
sp|Q00059|TFAM_HUMAN	246	sp|Q00059|TFAM_HUMAN
sp|Q00325|MPCP_HUMAN	362	sp|Q00325|MPCP_HUMAN
sp|Q00403|TF2B_HUMAN	316	sp|Q00403|TF2B_HUMAN
sp|Q00535|CDK5_HUMAN	292	sp|Q00535|CDK5_HUMAN
sp|Q00587|BORG5_HUMAN	391	sp|Q00587|BORG5_HUMAN
sp|Q00839|HNRPU_HUMAN	825	sp|Q00839|HNRPU_HUMAN
sp|Q01081|U2AF1_HUMAN	240	sp|Q01081|U2AF1_HUMAN
sp|Q01130|SRSF2_HUMAN	221	sp|Q01130|SRSF2_HUMAN
sp|Q01469|FABP5_HUMAN	135	sp|Q01469|FABP5_HUMAN
sp|Q01658|NC2B_HUMAN	176	sp|Q01658|NC2B_HUMAN
sp|Q01813|PFKAP_HUMAN	784	sp|Q01813|PFKAP_HUMAN
sp|Q02040|AK17A_HUMAN	695	sp|Q02040|AK17A_HUMAN
sp|Q02413|DSG1_HUMAN	1049	sp|Q02413|DSG1_HUMAN
sp|Q02543|RL18A_HUMAN	176	sp|Q02543|RL18A_HUMAN
sp|Q02878|RL6_HUMAN	288	sp|Q02878|RL6_HUMAN
sp|Q03252|LMNB2_HUMAN	620	sp|Q03252|LMNB2_HUMAN
sp|Q04695|K1C17_HUMAN	432	sp|Q04695|K1C17_HUMAN
sp|Q04837|SSBP_HUMAN	148	sp|Q04837|SSBP_HUMAN
sp|Q05519|SRS11_HUMAN	484	sp|Q05519|SRS11_HUMAN
sp|Q06787|FMR1_HUMAN	632	sp|Q06787|FMR1_HUMAN
sp|Q06830|PRDX1_HUMAN	199	sp|Q06830|PRDX1_HUMAN
sp|Q07020|RL18_HUMAN	188	sp|Q07020|RL18_HUMAN
sp|Q07955|SRSF1_HUMAN	248	sp|Q07955|SRSF1_HUMAN
sp|Q08170|SRSF4_HUMAN	494	sp|Q08170|SRSF4_HUMAN
sp|Q08188|TGM3_HUMAN	693	sp|Q08188|TGM3_HUMAN
sp|Q08211|DHX9_HUMAN	1270	sp|Q08211|DHX9_HUMAN
sp|Q08554|DSC1_HUMAN	894	sp|Q08554|DSC1_HUMAN
sp|Q08J23|NSUN2_HUMAN	767	sp|Q08J23|NSUN2_HUMAN
sp|Q09028|RBBP4_HUMAN	425	sp|Q09028|RBBP4_HUMAN
sp|Q12772|SRBP2_HUMAN	1141	sp|Q12772|SRBP2_HUMAN
sp|Q12834|CDC20_HUMAN	499	sp|Q12834|CDC20_HUMAN
sp|Q12872|SFSWA_HUMAN	951	sp|Q12872|SFSWA_HUMAN
sp|Q12904|AIMP1_HUMAN	312	sp|Q12904|AIMP1_HUMAN
sp|Q12906|ILF3_HUMAN	894	sp|Q12906|ILF3_HUMAN
sp|Q12986|NFX1_HUMAN	1120	sp|Q12986|NFX1_HUMAN
sp|Q13148|TADBP_HUMAN	414	sp|Q13148|TADBP_HUMAN
sp|Q13151|ROA0_HUMAN	305	sp|Q13151|ROA0_HUMAN
sp|Q13200|PSMD2_HUMAN	908	sp|Q13200|PSMD2_HUMAN
sp|Q13207|TBX2_HUMAN	712	sp|Q13207|TBX2_HUMAN
sp|Q13243|SRSF5_HUMAN	272	sp|Q13243|SRSF5_HUMAN
sp|Q13257|MD2L1_HUMAN	205	sp|Q13257|MD2L1_HUMAN
sp|Q13263|TIF1B_HUMAN	835	sp|Q13263|TIF1B_HUMAN
sp|Q13347|EIF3I_HUMAN	325	sp|Q13347|EIF3I_HUMAN
sp|Q13356|PPIL2_HUMAN	520	sp|Q13356|PPIL2_HUMAN
sp|Q13427|PPIG_HUMAN	754	sp|Q13427|PPIG_HUMAN
sp|Q13428|TCOF_HUMAN	1488	sp|Q13428|TCOF_HUMAN
sp|Q13435|SF3B2_HUMAN	895	sp|Q13435|SF3B2_HUMAN
sp|Q13523|PRP4B_HUMAN	1007	sp|Q13523|PRP4B_HUMAN
sp|Q13595|TRA2A_HUMAN	282	sp|Q13595|TRA2A_HUMAN
sp|Q13596|SNX1_HUMAN	522	sp|Q13596|SNX1_HUMAN
sp|Q13813|SPTN1_HUMAN	2472	sp|Q13813|SPTN1_HUMAN
sp|Q13835|PKP1_HUMAN	747	sp|Q13835|PKP1_HUMAN
sp|Q13867|BLMH_HUMAN	455	sp|Q13867|BLMH_HUMAN
sp|Q13885|TBB2A_HUMAN	445	sp|Q13885|TBB2A_HUMAN
sp|Q13888|TF2H2_HUMAN	395	sp|Q13888|TF2H2_HUMAN
sp|Q14126|DSG2_HUMAN	1118	sp|Q14126|DSG2_HUMAN
sp|Q14151|SAFB2_HUMAN	953	sp|Q14151|SAFB2_HUMAN
sp|Q14204|DYHC1_HUMAN	4646	sp|Q14204|DYHC1_HUMAN
sp|Q14232|EI2BA_HUMAN	305	sp|Q14232|EI2BA_HUMAN
sp|Q14244|MAP7_HUMAN	749	sp|Q14244|MAP7_HUMAN
sp|Q14257|RCN2_HUMAN	317	sp|Q14257|RCN2_HUMAN
sp|Q14498|RBM39_HUMAN	530	sp|Q14498|RBM39_HUMAN
sp|Q14562|DHX8_HUMAN	1220	sp|Q14562|DHX8_HUMAN
sp|Q14566|MCM6_HUMAN	821	sp|Q14566|MCM6_HUMAN
sp|Q14624|ITIH4_HUMAN	930	sp|Q14624|ITIH4_HUMAN
sp|Q14657|LAGE3_HUMAN	143	sp|Q14657|LAGE3_HUMAN
sp|Q14671|PUM1_HUMAN	1186	sp|Q14671|PUM1_HUMAN
sp|Q14684|RRP1B_HUMAN	758	sp|Q14684|RRP1B_HUMAN
sp|Q14694|UBP10_HUMAN	798	sp|Q14694|UBP10_HUMAN
sp|Q14697|GANAB_HUMAN	944	sp|Q14697|GANAB_HUMAN
sp|Q14839|CHD4_HUMAN	1912	sp|Q14839|CHD4_HUMAN
sp|Q14919|NC2A_HUMAN	205	sp|Q14919|NC2A_HUMAN
sp|Q14974|IMB1_HUMAN	876	sp|Q14974|IMB1_HUMAN
sp|Q15008|PSMD6_HUMAN	389	sp|Q15008|PSMD6_HUMAN
sp|Q15046|SYK_HUMAN	597	sp|Q15046|SYK_HUMAN
sp|Q15084|PDIA6_HUMAN	440	sp|Q15084|PDIA6_HUMAN
sp|Q15149|PLEC_HUMAN	4684	sp|Q15149|PLEC_HUMAN
sp|Q15185|TEBP_HUMAN	160	sp|Q15185|TEBP_HUMAN
sp|Q15233|NONO_HUMAN	471	sp|Q15233|NONO_HUMAN
sp|Q15287|RNPS1_HUMAN	305	sp|Q15287|RNPS1_HUMAN
sp|Q15293|RCN1_HUMAN	331	sp|Q15293|RCN1_HUMAN
sp|Q15365|PCBP1_HUMAN	356	sp|Q15365|PCBP1_HUMAN
sp|Q15366|PCBP2_HUMAN	365	sp|Q15366|PCBP2_HUMAN
sp|Q15369|ELOC_HUMAN	112	sp|Q15369|ELOC_HUMAN
sp|Q15370|ELOB_HUMAN	118	sp|Q15370|ELOB_HUMAN
sp|Q15392|DHC24_HUMAN	516	sp|Q15392|DHC24_HUMAN
sp|Q15393|SF3B3_HUMAN	1217	sp|Q15393|SF3B3_HUMAN
sp|Q15424|SAFB1_HUMAN	915	sp|Q15424|SAFB1_HUMAN
sp|Q15517|CDSN_HUMAN	529	sp|Q15517|CDSN_HUMAN
sp|Q15645|PCH2_HUMAN	432	sp|Q15645|PCH2_HUMAN
sp|Q15654|TRIP6_HUMAN	476	sp|Q15654|TRIP6_HUMAN
sp|Q15717|ELAV1_HUMAN	326	sp|Q15717|ELAV1_HUMAN
sp|Q15758|AAAT_HUMAN	541	sp|Q15758|AAAT_HUMAN
sp|Q15773|MLF2_HUMAN	248	sp|Q15773|MLF2_HUMAN
sp|Q15911|ZFHX3_HUMAN	3703	sp|Q15911|ZFHX3_HUMAN
sp|Q16352|AINX_HUMAN	499	sp|Q16352|AINX_HUMAN
sp|Q16527|CSRP2_HUMAN	193	sp|Q16527|CSRP2_HUMAN
sp|Q16531|DDB1_HUMAN	1140	sp|Q16531|DDB1_HUMAN
sp|Q16629|SRSF7_HUMAN	238	sp|Q16629|SRSF7_HUMAN
sp|Q16630|CPSF6_HUMAN	551	sp|Q16630|CPSF6_HUMAN
sp|Q2NL82|TSR1_HUMAN	804	sp|Q2NL82|TSR1_HUMAN
sp|Q2TBE0|C19L2_HUMAN	894	sp|Q2TBE0|C19L2_HUMAN
sp|Q3KQU3|MA7D1_HUMAN	841	sp|Q3KQU3|MA7D1_HUMAN
sp|Q4VCS5|AMOT_HUMAN	1084	sp|Q4VCS5|AMOT_HUMAN
sp|Q53GQ0|DHB12_HUMAN	312	sp|Q53GQ0|DHB12_HUMAN
sp|Q5BKY9|F133B_HUMAN	247	sp|Q5BKY9|F133B_HUMAN
sp|Q5D862|FILA2_HUMAN	2391	sp|Q5D862|FILA2_HUMAN
sp|Q5JPH6|SYEM_HUMAN	523	sp|Q5JPH6|SYEM_HUMAN
sp|Q5SQN1|SNP47_HUMAN	464	sp|Q5SQN1|SNP47_HUMAN
sp|Q5SRE5|NU188_HUMAN	1749	sp|Q5SRE5|NU188_HUMAN
sp|Q5SY16|NOL9_HUMAN	702	sp|Q5SY16|NOL9_HUMAN
sp|Q5T280|CI114_HUMAN	376	sp|Q5T280|CI114_HUMAN
sp|Q5T749|KPRP_HUMAN	579	sp|Q5T749|KPRP_HUMAN
sp|Q5T8P6|RBM26_HUMAN	1007	sp|Q5T8P6|RBM26_HUMAN
sp|Q5TEC6|H37_HUMAN	136	sp|Q5TEC6|H37_HUMAN
sp|Q5VT25|MRCKA_HUMAN	1732	sp|Q5VT25|MRCKA_HUMAN
sp|Q5VTL8|PR38B_HUMAN	546	sp|Q5VTL8|PR38B_HUMAN
sp|Q5VWZ2|LYPL1_HUMAN	237	sp|Q5VWZ2|LYPL1_HUMAN
sp|Q66PJ3|AR6P4_HUMAN	237	sp|Q66PJ3|AR6P4_HUMAN
sp|Q6DD87|ZN787_HUMAN	382	sp|Q6DD87|ZN787_HUMAN
sp|Q6KB66|K2C80_HUMAN	452	sp|Q6KB66|K2C80_HUMAN
sp|Q6NSI4|RADX_HUMAN	855	sp|Q6NSI4|RADX_HUMAN
sp|Q6P087|RUSD3_HUMAN	351	sp|Q6P087|RUSD3_HUMAN
sp|Q6P1L8|RM14_HUMAN	145	sp|Q6P1L8|RM14_HUMAN
sp|Q6P1X5|TAF2_HUMAN	1199	sp|Q6P1X5|TAF2_HUMAN
sp|Q6P2I3|FAH2B_HUMAN	314	sp|Q6P2I3|FAH2B_HUMAN
sp|Q6P2Q9|PRP8_HUMAN	2335	sp|Q6P2Q9|PRP8_HUMAN
sp|Q6P5R6|RL22L_HUMAN	122	sp|Q6P5R6|RL22L_HUMAN
sp|Q6UB35|C1TM_HUMAN	978	sp|Q6UB35|C1TM_HUMAN
sp|Q6UN15|FIP1_HUMAN	594	sp|Q6UN15|FIP1_HUMAN
sp|Q6UWP8|SBSN_HUMAN	590	sp|Q6UWP8|SBSN_HUMAN
sp|Q6ZUT1|NKAP1_HUMAN	292	sp|Q6ZUT1|NKAP1_HUMAN
sp|Q71RC2|LARP4_HUMAN	724	sp|Q71RC2|LARP4_HUMAN
sp|Q71UM5|RS27L_HUMAN	84	sp|Q71UM5|RS27L_HUMAN
sp|Q7L014|DDX46_HUMAN	1031	sp|Q7L014|DDX46_HUMAN
sp|Q7L0Y3|TM10C_HUMAN	403	sp|Q7L0Y3|TM10C_HUMAN
sp|Q7L2E3|DHX30_HUMAN	1194	sp|Q7L2E3|DHX30_HUMAN
sp|Q7L3T8|SYPM_HUMAN	475	sp|Q7L3T8|SYPM_HUMAN
sp|Q7L4I2|RSRC2_HUMAN	434	sp|Q7L4I2|RSRC2_HUMAN
sp|Q7L8L6|FAKD5_HUMAN	764	sp|Q7L8L6|FAKD5_HUMAN
sp|Q7RTV0|PHF5A_HUMAN	110	sp|Q7RTV0|PHF5A_HUMAN
sp|Q7Z2T5|TRM1L_HUMAN	733	sp|Q7Z2T5|TRM1L_HUMAN
sp|Q7Z2W4|ZCCHV_HUMAN	902	sp|Q7Z2W4|ZCCHV_HUMAN
sp|Q7Z417|NUFP2_HUMAN	695	sp|Q7Z417|NUFP2_HUMAN
sp|Q7Z6E9|RBBP6_HUMAN	1792	sp|Q7Z6E9|RBBP6_HUMAN
sp|Q7Z6I8|CE024_HUMAN	188	sp|Q7Z6I8|CE024_HUMAN
sp|Q7Z794|K2C1B_HUMAN	578	sp|Q7Z794|K2C1B_HUMAN
sp|Q7Z7C8|TAF8_HUMAN	310	sp|Q7Z7C8|TAF8_HUMAN
sp|Q86U06|RBM23_HUMAN	439	sp|Q86U06|RBM23_HUMAN
sp|Q86UP2|KTN1_HUMAN	1357	sp|Q86UP2|KTN1_HUMAN
sp|Q86VM9|ZCH18_HUMAN	953	sp|Q86VM9|ZCH18_HUMAN
sp|Q86X95|CIR1_HUMAN	450	sp|Q86X95|CIR1_HUMAN
sp|Q86YZ3|HORN_HUMAN	2850	sp|Q86YZ3|HORN_HUMAN
sp|Q8IUE6|H2A2B_HUMAN	130	sp|Q8IUE6|H2A2B_HUMAN
sp|Q8IWK6|AGRA3_HUMAN	1321	sp|Q8IWK6|AGRA3_HUMAN
sp|Q8IWR0|Z3H7A_HUMAN	971	sp|Q8IWR0|Z3H7A_HUMAN
sp|Q8IWS0|PHF6_HUMAN	365	sp|Q8IWS0|PHF6_HUMAN
sp|Q8IWX8|CHERP_HUMAN	916	sp|Q8IWX8|CHERP_HUMAN
sp|Q8IXT5|RB12B_HUMAN	1001	sp|Q8IXT5|RB12B_HUMAN
sp|Q8IYB3|SRRM1_HUMAN	904	sp|Q8IYB3|SRRM1_HUMAN
sp|Q8N1F7|NUP93_HUMAN	819	sp|Q8N1F7|NUP93_HUMAN
sp|Q8N1N4|K2C78_HUMAN	520	sp|Q8N1N4|K2C78_HUMAN
sp|Q8N3C0|ASCC3_HUMAN	2202	sp|Q8N3C0|ASCC3_HUMAN
sp|Q8N5A5|ZGPAT_HUMAN	531	sp|Q8N5A5|ZGPAT_HUMAN
sp|Q8N5F7|NKAP_HUMAN	415	sp|Q8N5F7|NKAP_HUMAN
sp|Q8N5N7|RM50_HUMAN	158	sp|Q8N5N7|RM50_HUMAN
sp|Q8N684|CPSF7_HUMAN	471	sp|Q8N684|CPSF7_HUMAN
sp|Q8N9Q2|SR1IP_HUMAN	155	sp|Q8N9Q2|SR1IP_HUMAN
sp|Q8NAV1|PR38A_HUMAN	312	sp|Q8NAV1|PR38A_HUMAN
sp|Q8NC51|PAIRB_HUMAN	408	sp|Q8NC51|PAIRB_HUMAN
sp|Q8NC56|LEMD2_HUMAN	503	sp|Q8NC56|LEMD2_HUMAN
sp|Q8NDX6|ZN740_HUMAN	193	sp|Q8NDX6|ZN740_HUMAN
sp|Q8NI60|COQ8A_HUMAN	647	sp|Q8NI60|COQ8A_HUMAN
sp|Q8TA86|RP9_HUMAN	221	sp|Q8TA86|RP9_HUMAN
sp|Q8TAD8|SNIP1_HUMAN	396	sp|Q8TAD8|SNIP1_HUMAN
sp|Q8TDX7|NEK7_HUMAN	302	sp|Q8TDX7|NEK7_HUMAN
sp|Q8WTT2|NOC3L_HUMAN	800	sp|Q8WTT2|NOC3L_HUMAN
sp|Q8WUA2|PPIL4_HUMAN	492	sp|Q8WUA2|PPIL4_HUMAN
sp|Q8WUQ7|CATIN_HUMAN	758	sp|Q8WUQ7|CATIN_HUMAN
sp|Q8WVD3|RN138_HUMAN	245	sp|Q8WVD3|RN138_HUMAN
sp|Q8WVK2|SNR27_HUMAN	155	sp|Q8WVK2|SNR27_HUMAN
sp|Q8WVV4|POF1B_HUMAN	589	sp|Q8WVV4|POF1B_HUMAN
sp|Q8WWC4|MAIP1_HUMAN	291	sp|Q8WWC4|MAIP1_HUMAN
sp|Q8WXA9|SREK1_HUMAN	508	sp|Q8WXA9|SREK1_HUMAN
sp|Q92504|S39A7_HUMAN	469	sp|Q92504|S39A7_HUMAN
sp|Q92522|H1X_HUMAN	213	sp|Q92522|H1X_HUMAN
sp|Q92598|HS105_HUMAN	858	sp|Q92598|HS105_HUMAN
sp|Q92616|GCN1_HUMAN	2671	sp|Q92616|GCN1_HUMAN
sp|Q92804|RBP56_HUMAN	592	sp|Q92804|RBP56_HUMAN
sp|Q92841|DDX17_HUMAN	729	sp|Q92841|DDX17_HUMAN
sp|Q92900|RENT1_HUMAN	1129	sp|Q92900|RENT1_HUMAN
sp|Q92908|GATA6_HUMAN	595	sp|Q92908|GATA6_HUMAN
sp|Q92947|GCDH_HUMAN	438	sp|Q92947|GCDH_HUMAN
sp|Q969Q0|RL36L_HUMAN	106	sp|Q969Q0|RL36L_HUMAN
sp|Q96AX9|MIB2_HUMAN	955	sp|Q96AX9|MIB2_HUMAN
sp|Q96BR5|COA7_HUMAN	231	sp|Q96BR5|COA7_HUMAN
sp|Q96C36|P5CR2_HUMAN	320	sp|Q96C36|P5CR2_HUMAN
sp|Q96CW1|AP2M1_HUMAN	435	sp|Q96CW1|AP2M1_HUMAN
sp|Q96E39|RMXL1_HUMAN	390	sp|Q96E39|RMXL1_HUMAN
sp|Q96EK4|THA11_HUMAN	314	sp|Q96EK4|THA11_HUMAN
sp|Q96EY1|DNJA3_HUMAN	480	sp|Q96EY1|DNJA3_HUMAN
sp|Q96EY4|TMA16_HUMAN	203	sp|Q96EY4|TMA16_HUMAN
sp|Q96GD4|AURKB_HUMAN	344	sp|Q96GD4|AURKB_HUMAN
sp|Q96I25|SPF45_HUMAN	401	sp|Q96I25|SPF45_HUMAN
sp|Q96IZ7|RSRC1_HUMAN	334	sp|Q96IZ7|RSRC1_HUMAN
sp|Q96JJ7|TMX3_HUMAN	454	sp|Q96JJ7|TMX3_HUMAN
sp|Q96JM7|LMBL3_HUMAN	780	sp|Q96JM7|LMBL3_HUMAN
sp|Q96P63|SPB12_HUMAN	405	sp|Q96P63|SPB12_HUMAN
sp|Q96PK6|RBM14_HUMAN	669	sp|Q96PK6|RBM14_HUMAN
sp|Q99460|PSMD1_HUMAN	953	sp|Q99460|PSMD1_HUMAN
sp|Q99615|DNJC7_HUMAN	494	sp|Q99615|DNJC7_HUMAN
sp|Q99733|NP1L4_HUMAN	375	sp|Q99733|NP1L4_HUMAN
sp|Q99755|PI51A_HUMAN	562	sp|Q99755|PI51A_HUMAN
sp|Q99832|TCPH_HUMAN	543	sp|Q99832|TCPH_HUMAN
sp|Q99959|PKP2_HUMAN	881	sp|Q99959|PKP2_HUMAN
sp|Q9BPW8|NIPS1_HUMAN	284	sp|Q9BPW8|NIPS1_HUMAN
sp|Q9BPX6|MICU1_HUMAN	476	sp|Q9BPX6|MICU1_HUMAN
sp|Q9BQ48|RM34_HUMAN	92	sp|Q9BQ48|RM34_HUMAN
sp|Q9BQD7|ANKMT_HUMAN	235	sp|Q9BQD7|ANKMT_HUMAN
sp|Q9BRR8|GPTC1_HUMAN	931	sp|Q9BRR8|GPTC1_HUMAN
sp|Q9BRS2|RIOK1_HUMAN	568	sp|Q9BRS2|RIOK1_HUMAN
sp|Q9BRT6|LLPH_HUMAN	129	sp|Q9BRT6|LLPH_HUMAN
sp|Q9BRX2|PELO_HUMAN	385	sp|Q9BRX2|PELO_HUMAN
sp|Q9BSD7|NTPCR_HUMAN	190	sp|Q9BSD7|NTPCR_HUMAN
sp|Q9BT22|ALG1_HUMAN	464	sp|Q9BT22|ALG1_HUMAN
sp|Q9BU23|LMF2_HUMAN	707	sp|Q9BU23|LMF2_HUMAN
sp|Q9BU76|MMTA2_HUMAN	263	sp|Q9BU76|MMTA2_HUMAN
sp|Q9BUF5|TBB6_HUMAN	446	sp|Q9BUF5|TBB6_HUMAN
sp|Q9BUJ2|HNRL1_HUMAN	856	sp|Q9BUJ2|HNRL1_HUMAN
sp|Q9BV68|RN126_HUMAN	311	sp|Q9BV68|RN126_HUMAN
sp|Q9BVA1|TBB2B_HUMAN	445	sp|Q9BVA1|TBB2B_HUMAN
sp|Q9BVP2|GNL3_HUMAN	549	sp|Q9BVP2|GNL3_HUMAN
sp|Q9BVS4|RIOK2_HUMAN	552	sp|Q9BVS4|RIOK2_HUMAN
sp|Q9BW92|SYTM_HUMAN	718	sp|Q9BW92|SYTM_HUMAN
sp|Q9BX10|GTPB2_HUMAN	602	sp|Q9BX10|GTPB2_HUMAN
sp|Q9BXK1|KLF16_HUMAN	252	sp|Q9BXK1|KLF16_HUMAN
sp|Q9BXW7|HDHD5_HUMAN	423	sp|Q9BXW7|HDHD5_HUMAN
sp|Q9BXW9|FACD2_HUMAN	1451	sp|Q9BXW9|FACD2_HUMAN
sp|Q9BYD3|RM04_HUMAN	311	sp|Q9BYD3|RM04_HUMAN
sp|Q9BYG3|MK67I_HUMAN	293	sp|Q9BYG3|MK67I_HUMAN
sp|Q9BYT3|STK33_HUMAN	514	sp|Q9BYT3|STK33_HUMAN
sp|Q9BZE1|RM37_HUMAN	423	sp|Q9BZE1|RM37_HUMAN
sp|Q9BZE4|GTPB4_HUMAN	634	sp|Q9BZE4|GTPB4_HUMAN
sp|Q9H000|MKRN2_HUMAN	416	sp|Q9H000|MKRN2_HUMAN
sp|Q9H0A0|NAT10_HUMAN	1025	sp|Q9H0A0|NAT10_HUMAN
sp|Q9H0G5|NSRP1_HUMAN	558	sp|Q9H0G5|NSRP1_HUMAN
sp|Q9H0S4|DDX47_HUMAN	455	sp|Q9H0S4|DDX47_HUMAN
sp|Q9H0U9|TSYL1_HUMAN	437	sp|Q9H0U9|TSYL1_HUMAN
sp|Q9H2S9|IKZF4_HUMAN	585	sp|Q9H2S9|IKZF4_HUMAN
sp|Q9H307|PININ_HUMAN	717	sp|Q9H307|PININ_HUMAN
sp|Q9H444|CHM4B_HUMAN	224	sp|Q9H444|CHM4B_HUMAN
sp|Q9H4L5|OSBL3_HUMAN	887	sp|Q9H4L5|OSBL3_HUMAN
sp|Q9H583|HEAT1_HUMAN	2144	sp|Q9H583|HEAT1_HUMAN
sp|Q9H5Q4|TFB2M_HUMAN	396	sp|Q9H5Q4|TFB2M_HUMAN
sp|Q9H5V9|STEEP_HUMAN	222	sp|Q9H5V9|STEEP_HUMAN
sp|Q9H5Z1|DHX35_HUMAN	703	sp|Q9H5Z1|DHX35_HUMAN
sp|Q9H7Z3|NRDE2_HUMAN	1164	sp|Q9H7Z3|NRDE2_HUMAN
sp|Q9H8G2|CAAP1_HUMAN	361	sp|Q9H8G2|CAAP1_HUMAN
sp|Q9H8M2|BRD9_HUMAN	597	sp|Q9H8M2|BRD9_HUMAN
sp|Q9H9V9|JMJD4_HUMAN	463	sp|Q9H9V9|JMJD4_HUMAN
sp|Q9HCM4|E41L5_HUMAN	733	sp|Q9HCM4|E41L5_HUMAN
sp|Q9HD42|CHM1A_HUMAN	196	sp|Q9HD42|CHM1A_HUMAN
sp|Q9NPF4|OSGEP_HUMAN	335	sp|Q9NPF4|OSGEP_HUMAN
sp|Q9NQ29|LUC7L_HUMAN	371	sp|Q9NQ29|LUC7L_HUMAN
sp|Q9NQB0|TF7L2_HUMAN	619	sp|Q9NQB0|TF7L2_HUMAN
sp|Q9NTJ3|SMC4_HUMAN	1288	sp|Q9NTJ3|SMC4_HUMAN
sp|Q9NUI1|DECR2_HUMAN	292	sp|Q9NUI1|DECR2_HUMAN
sp|Q9NUL7|DDX28_HUMAN	540	sp|Q9NUL7|DDX28_HUMAN
sp|Q9NVI1|FANCI_HUMAN	1328	sp|Q9NVI1|FANCI_HUMAN
sp|Q9NVN8|GNL3L_HUMAN	582	sp|Q9NVN8|GNL3L_HUMAN
sp|Q9NVP1|DDX18_HUMAN	670	sp|Q9NVP1|DDX18_HUMAN
sp|Q9NW64|RBM22_HUMAN	420	sp|Q9NW64|RBM22_HUMAN
sp|Q9NWB6|ARGL1_HUMAN	273	sp|Q9NWB6|ARGL1_HUMAN
sp|Q9NWU5|RM22_HUMAN	206	sp|Q9NWU5|RM22_HUMAN
sp|Q9NX20|RM16_HUMAN	251	sp|Q9NX20|RM16_HUMAN
sp|Q9NX58|LYAR_HUMAN	379	sp|Q9NX58|LYAR_HUMAN
sp|Q9NXE8|CWC25_HUMAN	425	sp|Q9NXE8|CWC25_HUMAN
sp|Q9NXW2|DJB12_HUMAN	375	sp|Q9NXW2|DJB12_HUMAN
sp|Q9NYF8|BCLF1_HUMAN	920	sp|Q9NYF8|BCLF1_HUMAN
sp|Q9NZ01|TECR_HUMAN	308	sp|Q9NZ01|TECR_HUMAN
sp|Q9NZI8|IF2B1_HUMAN	577	sp|Q9NZI8|IF2B1_HUMAN
sp|Q9NZJ0|DTL_HUMAN	730	sp|Q9NZJ0|DTL_HUMAN
sp|Q9P015|RM15_HUMAN	296	sp|Q9P015|RM15_HUMAN
sp|Q9P035|HACD3_HUMAN	362	sp|Q9P035|HACD3_HUMAN
sp|Q9P2D1|CHD7_HUMAN	2997	sp|Q9P2D1|CHD7_HUMAN
sp|Q9P2E9|RRBP1_HUMAN	1410	sp|Q9P2E9|RRBP1_HUMAN
sp|Q9P2J5|SYLC_HUMAN	1176	sp|Q9P2J5|SYLC_HUMAN
sp|Q9P2N5|RBM27_HUMAN	1060	sp|Q9P2N5|RBM27_HUMAN
sp|Q9P2R3|ANFY1_HUMAN	1169	sp|Q9P2R3|ANFY1_HUMAN
sp|Q9P2R7|SUCB1_HUMAN	463	sp|Q9P2R7|SUCB1_HUMAN
sp|Q9UBB9|TFP11_HUMAN	837	sp|Q9UBB9|TFP11_HUMAN
sp|Q9UBD5|ORC3_HUMAN	711	sp|Q9UBD5|ORC3_HUMAN
sp|Q9UBS4|DJB11_HUMAN	358	sp|Q9UBS4|DJB11_HUMAN
sp|Q9UBX3|DIC_HUMAN	287	sp|Q9UBX3|DIC_HUMAN
sp|Q9UDY4|DNJB4_HUMAN	337	sp|Q9UDY4|DNJB4_HUMAN
sp|Q9UG63|ABCF2_HUMAN	623	sp|Q9UG63|ABCF2_HUMAN
sp|Q9UGI8|TES_HUMAN	421	sp|Q9UGI8|TES_HUMAN
sp|Q9UHB6|LIMA1_HUMAN	759	sp|Q9UHB6|LIMA1_HUMAN
sp|Q9UHI6|DDX20_HUMAN	824	sp|Q9UHI6|DDX20_HUMAN
sp|Q9UI30|TR112_HUMAN	125	sp|Q9UI30|TR112_HUMAN
sp|Q9UJK0|TSR3_HUMAN	312	sp|Q9UJK0|TSR3_HUMAN
sp|Q9UJV9|DDX41_HUMAN	622	sp|Q9UJV9|DDX41_HUMAN
sp|Q9UKJ3|GPTC8_HUMAN	1502	sp|Q9UKJ3|GPTC8_HUMAN
sp|Q9UKV3|ACINU_HUMAN	1341	sp|Q9UKV3|ACINU_HUMAN
sp|Q9ULX3|NOB1_HUMAN	412	sp|Q9ULX3|NOB1_HUMAN
sp|Q9ULX6|AKP8L_HUMAN	646	sp|Q9ULX6|AKP8L_HUMAN
sp|Q9UN37|VPS4A_HUMAN	437	sp|Q9UN37|VPS4A_HUMAN
sp|Q9UNF1|MAGD2_HUMAN	606	sp|Q9UNF1|MAGD2_HUMAN
sp|Q9UNQ2|DIM1_HUMAN	313	sp|Q9UNQ2|DIM1_HUMAN
sp|Q9UNX3|RL26L_HUMAN	145	sp|Q9UNX3|RL26L_HUMAN
sp|Q9UPW6|SATB2_HUMAN	733	sp|Q9UPW6|SATB2_HUMAN
sp|Q9UQ35|SRRM2_HUMAN	2752	sp|Q9UQ35|SRRM2_HUMAN
sp|Q9UQN3|CHM2B_HUMAN	213	sp|Q9UQN3|CHM2B_HUMAN
sp|Q9Y230|RUVB2_HUMAN	463	sp|Q9Y230|RUVB2_HUMAN
sp|Q9Y265|RUVB1_HUMAN	456	sp|Q9Y265|RUVB1_HUMAN
sp|Q9Y285|SYFA_HUMAN	508	sp|Q9Y285|SYFA_HUMAN
sp|Q9Y295|DRG1_HUMAN	367	sp|Q9Y295|DRG1_HUMAN
sp|Q9Y2L1|RRP44_HUMAN	958	sp|Q9Y2L1|RRP44_HUMAN
sp|Q9Y2W1|TR150_HUMAN	955	sp|Q9Y2W1|TR150_HUMAN
sp|Q9Y2X3|NOP58_HUMAN	529	sp|Q9Y2X3|NOP58_HUMAN
sp|Q9Y2X9|ZN281_HUMAN	895	sp|Q9Y2X9|ZN281_HUMAN
sp|Q9Y383|LC7L2_HUMAN	392	sp|Q9Y383|LC7L2_HUMAN
sp|Q9Y388|RBMX2_HUMAN	322	sp|Q9Y388|RBMX2_HUMAN
sp|Q9Y3A4|RRP7A_HUMAN	280	sp|Q9Y3A4|RRP7A_HUMAN
sp|Q9Y3C1|NOP16_HUMAN	178	sp|Q9Y3C1|NOP16_HUMAN
sp|Q9Y3E7|CHMP3_HUMAN	222	sp|Q9Y3E7|CHMP3_HUMAN
sp|Q9Y3I0|RTCB_HUMAN	505	sp|Q9Y3I0|RTCB_HUMAN
sp|Q9Y3Y2|CHTOP_HUMAN	248	sp|Q9Y3Y2|CHTOP_HUMAN
sp|Q9Y3Z3|SAMH1_HUMAN	626	sp|Q9Y3Z3|SAMH1_HUMAN
sp|Q9Y4R8|TELO2_HUMAN	837	sp|Q9Y4R8|TELO2_HUMAN
sp|Q9Y5A9|YTHD2_HUMAN	579	sp|Q9Y5A9|YTHD2_HUMAN
sp|Q9Y5B6|PAXB1_HUMAN	917	sp|Q9Y5B6|PAXB1_HUMAN
sp|Q9Y5B9|SP16H_HUMAN	1047	sp|Q9Y5B9|SP16H_HUMAN
sp|Q9Y5V3|MAGD1_HUMAN	778	sp|Q9Y5V3|MAGD1_HUMAN
sp|Q9Y5X3|SNX5_HUMAN	404	sp|Q9Y5X3|SNX5_HUMAN
sp|Q9Y697|NFS1_HUMAN	457	sp|Q9Y697|NFS1_HUMAN
sp|Q9Y6A4|CFA20_HUMAN	193	sp|Q9Y6A4|CFA20_HUMAN
tr|A0A0C4DFV9|A0A0C4DFV9_HUMAN	296	tr|A0A0C4DFV9|A0A0C4DFV9_HUMAN
tr|A0A0D9SEW3|A0A0D9SEW3_HUMAN	243	tr|A0A0D9SEW3|A0A0D9SEW3_HUMAN
tr|A0A0J9YVP6|A0A0J9YVP6_HUMAN	534	tr|A0A0J9YVP6|A0A0J9YVP6_HUMAN
tr|A0A140T913|A0A140T913_HUMAN	371	tr|A0A140T913|A0A140T913_HUMAN
tr|A0A1B0GTL5|A0A1B0GTL5_HUMAN	1324	tr|A0A1B0GTL5|A0A1B0GTL5_HUMAN
tr|A0A1B0GVI3|A0A1B0GVI3_HUMAN	624	tr|A0A1B0GVI3|A0A1B0GVI3_HUMAN
tr|A0A2R8Y6M6|A0A2R8Y6M6_HUMAN	870	tr|A0A2R8Y6M6|A0A2R8Y6M6_HUMAN
tr|A0A3B3IS06|A0A3B3IS06_HUMAN	1358	tr|A0A3B3IS06|A0A3B3IS06_HUMAN
tr|A0A499FIX8|A0A499FIX8_HUMAN	845	tr|A0A499FIX8|A0A499FIX8_HUMAN
tr|B1AHL2|B1AHL2_HUMAN	721	tr|B1AHL2|B1AHL2_HUMAN
tr|B1AK88|B1AK88_HUMAN	301	tr|B1AK88|B1AK88_HUMAN
tr|E7EVZ1|E7EVZ1_HUMAN	3590	tr|E7EVZ1|E7EVZ1_HUMAN
tr|F8W7C6|F8W7C6_HUMAN	163	tr|F8W7C6|F8W7C6_HUMAN
tr|G3XAC6|G3XAC6_HUMAN	423	tr|G3XAC6|G3XAC6_HUMAN
tr|I3L0M3|I3L0M3_HUMAN	94	tr|I3L0M3|I3L0M3_HUMAN
tr|K7EM56|K7EM56_HUMAN	112	tr|K7EM56|K7EM56_HUMAN
tr|Q5JXI8|Q5JXI8_HUMAN	257	tr|Q5JXI8|Q5JXI8_HUMAN
sp|O00233|PSMD9_HUMAN	223	sp|O00233|PSMD9_HUMAN
sp|O14730|RIOK3_HUMAN	519	sp|O14730|RIOK3_HUMAN
sp|O14733|MP2K7_HUMAN	419	sp|O14733|MP2K7_HUMAN
sp|O14734|ACOT8_HUMAN	319	sp|O14734|ACOT8_HUMAN
sp|O14744|ANM5_HUMAN	637	sp|O14744|ANM5_HUMAN
sp|O15145|ARPC3_HUMAN	178	sp|O15145|ARPC3_HUMAN
sp|O75323|NIPS2_HUMAN	286	sp|O75323|NIPS2_HUMAN
sp|O75815|BCAR3_HUMAN	825	sp|O75815|BCAR3_HUMAN
sp|O76071|CIAO1_HUMAN	339	sp|O76071|CIAO1_HUMAN
sp|O94979|SC31A_HUMAN	1220	sp|O94979|SC31A_HUMAN
sp|O95816|BAG2_HUMAN	211	sp|O95816|BAG2_HUMAN
sp|P05387|RLA2_HUMAN	115	sp|P05387|RLA2_HUMAN
sp|P05783|K1C18_HUMAN	430	sp|P05783|K1C18_HUMAN
sp|P08237|PFKAM_HUMAN	780	sp|P08237|PFKAM_HUMAN
sp|P08559|ODPA_HUMAN	390	sp|P08559|ODPA_HUMAN
sp|P14678|RSMB_HUMAN	240	sp|P14678|RSMB_HUMAN
sp|P20618|PSB1_HUMAN	241	sp|P20618|PSB1_HUMAN
sp|P22102|PUR2_HUMAN	1010	sp|P22102|PUR2_HUMAN
sp|P24928|RPB1_HUMAN	1970	sp|P24928|RPB1_HUMAN
sp|P30050|RL12_HUMAN	165	sp|P30050|RL12_HUMAN
sp|P32322|P5CR1_HUMAN	319	sp|P32322|P5CR1_HUMAN
sp|P40938|RFC3_HUMAN	356	sp|P40938|RFC3_HUMAN
sp|P41227|NAA10_HUMAN	235	sp|P41227|NAA10_HUMAN
sp|P42694|HELZ_HUMAN	1942	sp|P42694|HELZ_HUMAN
sp|P42704|LPPRC_HUMAN	1394	sp|P42704|LPPRC_HUMAN
sp|P48634|PRC2A_HUMAN	2157	sp|P48634|PRC2A_HUMAN
sp|P48729|KC1A_HUMAN	337	sp|P48729|KC1A_HUMAN
sp|P49721|PSB2_HUMAN	201	sp|P49721|PSB2_HUMAN
sp|P50750|CDK9_HUMAN	372	sp|P50750|CDK9_HUMAN
sp|P52434|RPAB3_HUMAN	150	sp|P52434|RPAB3_HUMAN
sp|P52789|HXK2_HUMAN	917	sp|P52789|HXK2_HUMAN
sp|P53680|AP2S1_HUMAN	142	sp|P53680|AP2S1_HUMAN
sp|P57678|GEMI4_HUMAN	1058	sp|P57678|GEMI4_HUMAN
sp|P61326|MGN_HUMAN	146	sp|P61326|MGN_HUMAN
sp|P61758|PFD3_HUMAN	197	sp|P61758|PFD3_HUMAN
sp|P62333|PRS10_HUMAN	389	sp|P62333|PRS10_HUMAN
sp|P63167|DYL1_HUMAN	89	sp|P63167|DYL1_HUMAN
sp|P68366|TBA4A_HUMAN	448	sp|P68366|TBA4A_HUMAN
sp|Q12788|TBL3_HUMAN	808	sp|Q12788|TBL3_HUMAN
sp|Q13547|HDAC1_HUMAN	482	sp|Q13547|HDAC1_HUMAN
sp|Q14119|VEZF1_HUMAN	521	sp|Q14119|VEZF1_HUMAN
sp|Q14444|CAPR1_HUMAN	709	sp|Q14444|CAPR1_HUMAN
sp|Q49AM3|TTC31_HUMAN	519	sp|Q49AM3|TTC31_HUMAN
sp|Q4U2R6|RM51_HUMAN	128	sp|Q4U2R6|RM51_HUMAN
sp|Q5H9R7|PP6R3_HUMAN	873	sp|Q5H9R7|PP6R3_HUMAN
sp|Q5T9A4|ATD3B_HUMAN	648	sp|Q5T9A4|ATD3B_HUMAN
sp|Q6AI08|HEAT6_HUMAN	1181	sp|Q6AI08|HEAT6_HUMAN
sp|Q86UD1|OAF_HUMAN	273	sp|Q86UD1|OAF_HUMAN
sp|Q86VI3|IQGA3_HUMAN	1631	sp|Q86VI3|IQGA3_HUMAN
sp|Q8N163|CCAR2_HUMAN	923	sp|Q8N163|CCAR2_HUMAN
sp|Q8N335|GPD1L_HUMAN	351	sp|Q8N335|GPD1L_HUMAN
sp|Q8N6R0|EFNMT_HUMAN	699	sp|Q8N6R0|EFNMT_HUMAN
sp|Q8N726|ARF_HUMAN	132	sp|Q8N726|ARF_HUMAN
sp|Q8WVX9|FACR1_HUMAN	515	sp|Q8WVX9|FACR1_HUMAN
sp|Q969X6|UTP4_HUMAN	686	sp|Q969X6|UTP4_HUMAN
sp|Q96G46|DUS3L_HUMAN	650	sp|Q96G46|DUS3L_HUMAN
sp|Q96J01|THOC3_HUMAN	351	sp|Q96J01|THOC3_HUMAN
sp|Q99697|PITX2_HUMAN	317	sp|Q99697|PITX2_HUMAN
sp|Q99942|RNF5_HUMAN	180	sp|Q99942|RNF5_HUMAN
sp|Q9BQ39|DDX50_HUMAN	737	sp|Q9BQ39|DDX50_HUMAN
sp|Q9BS26|ERP44_HUMAN	406	sp|Q9BS26|ERP44_HUMAN
sp|Q9C0J8|WDR33_HUMAN	1336	sp|Q9C0J8|WDR33_HUMAN
sp|Q9GZT3|SLIRP_HUMAN	109	sp|Q9GZT3|SLIRP_HUMAN
sp|Q9H3K6|BOLA2_HUMAN	86	sp|Q9H3K6|BOLA2_HUMAN
sp|Q9HCN8|SDF2L_HUMAN	221	sp|Q9HCN8|SDF2L_HUMAN
sp|Q9NR30|DDX21_HUMAN	783	sp|Q9NR30|DDX21_HUMAN
sp|Q9UBE0|SAE1_HUMAN	346	sp|Q9UBE0|SAE1_HUMAN
sp|Q9UHV9|PFD2_HUMAN	154	sp|Q9UHV9|PFD2_HUMAN
sp|Q9UQE7|SMC3_HUMAN	1217	sp|Q9UQE7|SMC3_HUMAN
sp|Q9Y4W2|LAS1L_HUMAN	734	sp|Q9Y4W2|LAS1L_HUMAN
sp|Q9Y6G9|DC1L1_HUMAN	523	sp|Q9Y6G9|DC1L1_HUMAN
sp|Q9Y6J9|TAF6L_HUMAN	622	sp|Q9Y6J9|TAF6L_HUMAN
tr|A0A7I2V4L7|A0A7I2V4L7_HUMAN	601	tr|A0A7I2V4L7|A0A7I2V4L7_HUMAN
sp|O00231|PSD11_HUMAN	422	sp|O00231|PSD11_HUMAN
sp|O00232|PSD12_HUMAN	456	sp|O00232|PSD12_HUMAN
sp|O00487|PSDE_HUMAN	310	sp|O00487|PSDE_HUMAN
sp|O15027|SC16A_HUMAN	2357	sp|O15027|SC16A_HUMAN
sp|O15234|CASC3_HUMAN	703	sp|O15234|CASC3_HUMAN
sp|O43324|MCA3_HUMAN	174	sp|O43324|MCA3_HUMAN
sp|O43347|MSI1H_HUMAN	362	sp|O43347|MSI1H_HUMAN
sp|O75489|NDUS3_HUMAN	264	sp|O75489|NDUS3_HUMAN
sp|O94761|RECQ4_HUMAN	1208	sp|O94761|RECQ4_HUMAN
sp|O95071|UBR5_HUMAN	2799	sp|O95071|UBR5_HUMAN
sp|O95298|NDUC2_HUMAN	119	sp|O95298|NDUC2_HUMAN
sp|O95347|SMC2_HUMAN	1197	sp|O95347|SMC2_HUMAN
sp|P00338|LDHA_HUMAN	332	sp|P00338|LDHA_HUMAN
sp|P00374|DYR_HUMAN	187	sp|P00374|DYR_HUMAN
sp|P00491|PNPH_HUMAN	289	sp|P00491|PNPH_HUMAN
sp|P05023|AT1A1_HUMAN	1023	sp|P05023|AT1A1_HUMAN
sp|P08243|ASNS_HUMAN	561	sp|P08243|ASNS_HUMAN
sp|P11177|ODPB_HUMAN	359	sp|P11177|ODPB_HUMAN
sp|P11441|UBL4A_HUMAN	157	sp|P11441|UBL4A_HUMAN
sp|P11802|CDK4_HUMAN	303	sp|P11802|CDK4_HUMAN
sp|P17066|HSP76_HUMAN	643	sp|P17066|HSP76_HUMAN
sp|P17482|HXB9_HUMAN	250	sp|P17482|HXB9_HUMAN
sp|P19387|RPB3_HUMAN	275	sp|P19387|RPB3_HUMAN
sp|P19388|RPAB1_HUMAN	210	sp|P19388|RPAB1_HUMAN
sp|P25686|DNJB2_HUMAN	324	sp|P25686|DNJB2_HUMAN
sp|P26196|DDX6_HUMAN	483	sp|P26196|DDX6_HUMAN
sp|P27824|CALX_HUMAN	592	sp|P27824|CALX_HUMAN
sp|P30414|NKTR_HUMAN	1462	sp|P30414|NKTR_HUMAN
sp|P33981|TTK_HUMAN	857	sp|P33981|TTK_HUMAN
sp|P35998|PRS7_HUMAN	433	sp|P35998|PRS7_HUMAN
sp|P46379|BAG6_HUMAN	1132	sp|P46379|BAG6_HUMAN
sp|P50991|TCPD_HUMAN	539	sp|P50991|TCPD_HUMAN
sp|P51530|DNA2_HUMAN	1060	sp|P51530|DNA2_HUMAN
sp|P51553|IDH3G_HUMAN	393	sp|P51553|IDH3G_HUMAN
sp|P51648|AL3A2_HUMAN	485	sp|P51648|AL3A2_HUMAN
sp|P52292|IMA1_HUMAN	529	sp|P52292|IMA1_HUMAN
sp|P52701|MSH6_HUMAN	1360	sp|P52701|MSH6_HUMAN
sp|P55036|PSMD4_HUMAN	377	sp|P55036|PSMD4_HUMAN
sp|P60228|EIF3E_HUMAN	445	sp|P60228|EIF3E_HUMAN
sp|P60660|MYL6_HUMAN	151	sp|P60660|MYL6_HUMAN
sp|P62140|PP1B_HUMAN	327	sp|P62140|PP1B_HUMAN
sp|P62873|GBB1_HUMAN	340	sp|P62873|GBB1_HUMAN
sp|P63092|GNAS2_HUMAN	394	sp|P63092|GNAS2_HUMAN
sp|P78344|IF4G2_HUMAN	907	sp|P78344|IF4G2_HUMAN
sp|P78371|TCPB_HUMAN	535	sp|P78371|TCPB_HUMAN
sp|P82930|RT34_HUMAN	218	sp|P82930|RT34_HUMAN
sp|Q04637|IF4G1_HUMAN	1599	sp|Q04637|IF4G1_HUMAN
sp|Q12905|ILF2_HUMAN	390	sp|Q12905|ILF2_HUMAN
sp|Q12923|PTN13_HUMAN	2485	sp|Q12923|PTN13_HUMAN
sp|Q13283|G3BP1_HUMAN	466	sp|Q13283|G3BP1_HUMAN
sp|Q13501|SQSTM_HUMAN	440	sp|Q13501|SQSTM_HUMAN
sp|Q14157|UBP2L_HUMAN	1087	sp|Q14157|UBP2L_HUMAN
sp|Q14683|SMC1A_HUMAN	1233	sp|Q14683|SMC1A_HUMAN
sp|Q15029|U5S1_HUMAN	972	sp|Q15029|U5S1_HUMAN
sp|Q15032|R3HD1_HUMAN	1099	sp|Q15032|R3HD1_HUMAN
sp|Q15555|MARE2_HUMAN	327	sp|Q15555|MARE2_HUMAN
sp|Q3ZCQ8|TIM50_HUMAN	353	sp|Q3ZCQ8|TIM50_HUMAN
sp|Q49A26|GLYR1_HUMAN	553	sp|Q49A26|GLYR1_HUMAN
sp|Q5HYK3|COQ5_HUMAN	327	sp|Q5HYK3|COQ5_HUMAN
sp|Q5VUD6|DIK1B_HUMAN	431	sp|Q5VUD6|DIK1B_HUMAN
sp|Q6P2E9|EDC4_HUMAN	1401	sp|Q6P2E9|EDC4_HUMAN
sp|Q6PKG0|LARP1_HUMAN	1096	sp|Q6PKG0|LARP1_HUMAN
sp|Q6ZNA4|RN111_HUMAN	994	sp|Q6ZNA4|RN111_HUMAN
sp|Q7KZF4|SND1_HUMAN	910	sp|Q7KZF4|SND1_HUMAN
sp|Q7L5D6|GET4_HUMAN	327	sp|Q7L5D6|GET4_HUMAN
sp|Q7Z6Z7|HUWE1_HUMAN	4374	sp|Q7Z6Z7|HUWE1_HUMAN
sp|Q7Z7A3|CTU1_HUMAN	348	sp|Q7Z7A3|CTU1_HUMAN
sp|Q86VP6|CAND1_HUMAN	1230	sp|Q86VP6|CAND1_HUMAN
sp|Q8N3R9|PALS1_HUMAN	675	sp|Q8N3R9|PALS1_HUMAN
sp|Q8NG27|PJA1_HUMAN	643	sp|Q8NG27|PJA1_HUMAN
sp|Q8WWM7|ATX2L_HUMAN	1075	sp|Q8WWM7|ATX2L_HUMAN
sp|Q92615|LAR4B_HUMAN	738	sp|Q92615|LAR4B_HUMAN
sp|Q92973|TNPO1_HUMAN	898	sp|Q92973|TNPO1_HUMAN
sp|Q93008|USP9X_HUMAN	2554	sp|Q93008|USP9X_HUMAN
sp|Q96EI5|TCAL4_HUMAN	215	sp|Q96EI5|TCAL4_HUMAN
sp|Q96F86|EDC3_HUMAN	508	sp|Q96F86|EDC3_HUMAN
sp|Q96HS1|PGAM5_HUMAN	289	sp|Q96HS1|PGAM5_HUMAN
sp|Q96I24|FUBP3_HUMAN	572	sp|Q96I24|FUBP3_HUMAN
sp|Q96P70|IPO9_HUMAN	1041	sp|Q96P70|IPO9_HUMAN
sp|Q96S55|WRIP1_HUMAN	665	sp|Q96S55|WRIP1_HUMAN
sp|Q96T76|MMS19_HUMAN	1030	sp|Q96T76|MMS19_HUMAN
sp|Q99436|PSB7_HUMAN	277	sp|Q99436|PSB7_HUMAN
sp|Q99700|ATX2_HUMAN	1313	sp|Q99700|ATX2_HUMAN
sp|Q99707|METH_HUMAN	1265	sp|Q99707|METH_HUMAN
sp|Q99741|CDC6_HUMAN	560	sp|Q99741|CDC6_HUMAN
sp|Q9BQ70|TCF25_HUMAN	676	sp|Q9BQ70|TCF25_HUMAN
sp|Q9BQA1|MEP50_HUMAN	342	sp|Q9BQA1|MEP50_HUMAN
sp|Q9BUZ4|TRAF4_HUMAN	470	sp|Q9BUZ4|TRAF4_HUMAN
sp|Q9BV20|MTNA_HUMAN	369	sp|Q9BV20|MTNA_HUMAN
sp|Q9BWH6|RPAP1_HUMAN	1393	sp|Q9BWH6|RPAP1_HUMAN
sp|Q9C0C7|AMRA1_HUMAN	1298	sp|Q9C0C7|AMRA1_HUMAN
sp|Q9H4I3|TRABD_HUMAN	376	sp|Q9H4I3|TRABD_HUMAN
sp|Q9HAV4|XPO5_HUMAN	1204	sp|Q9HAV4|XPO5_HUMAN
sp|Q9NNW5|WDR6_HUMAN	1121	sp|Q9NNW5|WDR6_HUMAN
sp|Q9NR50|EI2BG_HUMAN	452	sp|Q9NR50|EI2BG_HUMAN
sp|Q9NT22|EMIL3_HUMAN	766	sp|Q9NT22|EMIL3_HUMAN
sp|Q9NU22|MDN1_HUMAN	5596	sp|Q9NU22|MDN1_HUMAN
sp|Q9NXK8|FXL12_HUMAN	326	sp|Q9NXK8|FXL12_HUMAN
sp|Q9NZB2|F120A_HUMAN	1118	sp|Q9NZB2|F120A_HUMAN
sp|Q9UBB4|ATX10_HUMAN	475	sp|Q9UBB4|ATX10_HUMAN
sp|Q9UKM7|MA1B1_HUMAN	699	sp|Q9UKM7|MA1B1_HUMAN
sp|Q9UN86|G3BP2_HUMAN	482	sp|Q9UN86|G3BP2_HUMAN
sp|Q9UNM6|PSD13_HUMAN	376	sp|Q9UNM6|PSD13_HUMAN
sp|Q9Y3F4|STRAP_HUMAN	350	sp|Q9Y3F4|STRAP_HUMAN
sp|Q9Y4C2|TCAF1_HUMAN	921	sp|Q9Y4C2|TCAF1_HUMAN
sp|Q9Y520|PRC2C_HUMAN	2896	sp|Q9Y520|PRC2C_HUMAN
sp|Q9Y6K0|CEPT1_HUMAN	416	sp|Q9Y6K0|CEPT1_HUMAN
tr|E7EUU4|E7EUU4_HUMAN	1560	tr|E7EUU4|E7EUU4_HUMAN

## Sheet: bait
raw.file	bait	CorT
20220819_C29174_002_S407283_Vector_CTRL_B_Group_2	CTRL	C
20220819_C29174_003_S407282_Vector_CTRL_A_Group_2	CTRL	C
20220819_C29174_004_S406337_SEP53BP1-3HA_A_Group_1	SEP53BP1	T
20220819_C29174_005_S407281_SEP53BP1-3HA_B_Group_1	SEP53BP1	T

## Sheet: list
description	Bait	Prey	PreyGene	Intensity	IntensitySum	AvgIntensity	NumReplicates	ctrlIntensity	AvgP	MaxP	TopoAvgP	TopoMaxP	SaintScore	OddsScore	FoldChange	BFDR	boosted_by
26S proteasome non-ATPase regulatory subunit 12	SEP53BP1	sp|O00232|PSD12_HUMAN	sp|O00232|PSD12_HUMAN	0.472|0.563	1.035	0.517	2	.|.	0	0	0	0	0	-12.885	1.338	0.692
Histone deacetylase complex subunit SAP18	SEP53BP1	sp|O00422|SAP18_HUMAN	sp|O00422|SAP18_HUMAN	0.715|0.414	1.129	0.564	2	0.806|0.604	0	0	0	0	0	-14.76	0.809	0.851
Cytochrome c oxidase subunit NDUFA4	SEP53BP1	sp|O00483|NDUA4_HUMAN	sp|O00483|NDUA4_HUMAN	1.018|1.279	2.297	1.148	2	1.013|0.617	0.011	0.023	0.011	0.023	0.011	-11.713	1.453	0.604
26S proteasome non-ATPase regulatory subunit 14	SEP53BP1	sp|O00487|PSDE_HUMAN	sp|O00487|PSDE_HUMAN	0.681|0.796	1.477	0.739	2	.|.	0.094	0.094	0.094	0.094	0.094	-2.26	1.91	0.32
Serine/threonine-protein phosphatase 6 catalytic subunit	SEP53BP1	sp|O00743|PPP6_HUMAN	sp|O00743|PPP6_HUMAN	0.940|1.086	2.027	1.013	2	0.502|0.451	0.094	0.094	0.094	0.094	0.094	-2.26	2.13	0.302
Chromodomain-helicase-DNA-binding protein 1	SEP53BP1	sp|O14646|CHD1_HUMAN	sp|O14646|CHD1_HUMAN	.|0.233	0.619	0.31	2	0.373|0.450	0	0	0	0	0	-14.76	0.756	0.897
Insulin receptor substrate 4	SEP53BP1	sp|O14654|IRS4_HUMAN	sp|O14654|IRS4_HUMAN	2.287|2.185	4.472	2.236	2	1.477|1.527	0.001	0.002	0.001	0.002	0.001	-8.079	1.489	0.652
Dual specificity mitogen-activated protein kinase kinase 7	SEP53BP1	sp|O14733|MP2K7_HUMAN	sp|O14733|MP2K7_HUMAN	0.510|0.678	1.188	0.594	2	.|0.376	0.047	0.094	0.047	0.094	0.047	-11.165	1.582	0.524
28S ribosomal protein S12, mitochondrial	SEP53BP1	sp|O15235|RT12_HUMAN	sp|O15235|RT12_HUMAN	1.946|1.475	3.421	1.71	2	1.398|1.831	0	0	0	0	0	-14.76	1.069	0.784
Serine palmitoyltransferase 1	SEP53BP1	sp|O15269|SPTC1_HUMAN	sp|O15269|SPTC1_HUMAN	0.395|0.402	0.797	0.398	2	0.348|0.399	0	0	0	0	0	-14.638	1.069	0.828
Protein SCO2 homolog, mitochondrial	SEP53BP1	sp|O43819|SCO2_HUMAN	sp|O43819|SCO2_HUMAN	0.835|0.716	1.551	0.776	2	0.654|0.505	0	0	0	0	0	-12.466	1.35	0.694
Putative GTP-binding protein 6	SEP53BP1	sp|O43824|GTPB6_HUMAN	sp|O43824|GTPB6_HUMAN	0.989|0.844	1.833	0.917	2	0.952|1.012	0	0	0	0	0	-14.76	0.934	0.857
Isocitrate dehydrogenase [NAD] subunit beta, mitochondrial	SEP53BP1	sp|O43837|IDH3B_HUMAN	sp|O43837|IDH3B_HUMAN	0.562|0.535	1.097	0.548	2	0.303|.	0.06	0.094	0.06	0.094	0.06	-3.64	1.812	0.437
Cyclin-T1	SEP53BP1	sp|O60563|CCNT1_HUMAN	sp|O60563|CCNT1_HUMAN	1.620|1.164	2.784	1.392	2	1.501|1.692	0	0	0	0	0	-14.76	0.873	0.853
28S ribosomal protein S14, mitochondrial	SEP53BP1	sp|O60783|RT14_HUMAN	sp|O60783|RT14_HUMAN	0.735|0.559	1.294	0.647	2	0.654|0.673	0	0	0	0	0	-14.76	0.975	0.823
NADH dehydrogenase [ubiquinone] iron-sulfur protein 7, mitochondrial	SEP53BP1	sp|O75251|NDUS7_HUMAN	sp|O75251|NDUS7_HUMAN	2.130|0.944	3.074	1.537	2	1.631|1.613	0	0	0	0	0	-14.76	0.947	0.755
Transcription factor Maf	SEP53BP1	sp|O75444|MAF_HUMAN	sp|O75444|MAF_HUMAN	.|0.951	1.338	0.669	2	1.481|.	0	0	0	0	0	-14.76	0.452	0.899
Barrier-to-autointegration factor	SEP53BP1	sp|O75531|BAF_HUMAN	sp|O75531|BAF_HUMAN	1.463|3.752	5.215	2.607	2	5.111|1.985	0	0	0	0	0	-14.76	0.819	0.797
Splicing factor 3B subunit 1	SEP53BP1	sp|O75533|SF3B1_HUMAN	sp|O75533|SF3B1_HUMAN	0.323|0.240	0.563	0.281	2	0.143|.	0.476	0.951	0.476	0.951	0.476	-8.668	1.975	0.153
Breast cancer anti-estrogen resistance protein 3	SEP53BP1	sp|O75815|BCAR3_HUMAN	sp|O75815|BCAR3_HUMAN	0.432|.	0.819	0.409	2	.|0.692	0	0	0	0	0	-14.76	0.591	0.898
Probable cytosolic iron-sulfur protein assembly protein CIAO1	SEP53BP1	sp|O76071|CIAO1_HUMAN	sp|O76071|CIAO1_HUMAN	0.488|0.469	0.957	0.478	2	.|0.483	0	0	0	0	0	-14.76	0.991	0.856
Protein transport protein Sec31A	SEP53BP1	sp|O94979|SC31A_HUMAN	sp|O94979|SC31A_HUMAN	0.589|0.718	1.307	0.653	2	.|0.644	0	0	0	0	0	-14.76	1.014	0.819
Ceruloplasmin	SEP53BP1	sp|P00450|CERU_HUMAN	sp|P00450|CERU_HUMAN	0.855|0.666	1.522	0.761	2	0.922|0.880	0	0	0	0	0	-14.76	0.844	0.882
Plasminogen	SEP53BP1	sp|P00747|PLMN_HUMAN	sp|P00747|PLMN_HUMAN	2.124|2.092	4.216	2.108	2	2.443|2.508	0	0	0	0	0	-14.76	0.852	0.859
Complement C3	SEP53BP1	sp|P01024|CO3_HUMAN	sp|P01024|CO3_HUMAN	2.954|2.753	5.707	2.854	2	3.495|3.429	0	0	0	0	0	-14.76	0.824	0.859
Complement C5	SEP53BP1	sp|P01031|CO5_HUMAN	sp|P01031|CO5_HUMAN	0.416|0.413	0.829	0.415	2	0.550|0.468	0	0	0	0	0	-14.76	0.817	0.881
Immunoglobulin heavy constant gamma 2	SEP53BP1	sp|P01859|IGHG2_HUMAN	sp|P01859|IGHG2_HUMAN	6.533|5.830	12.363	6.181	2	6.451|7.015	0	0	0	0	0	-14.76	0.919	0.859
Fibrinogen beta chain	SEP53BP1	sp|P02675|FIBB_HUMAN	sp|P02675|FIBB_HUMAN	1.389|1.476	2.865	1.432	2	1.808|1.668	0	0	0	0	0	-14.76	0.825	0.859
Catalase	SEP53BP1	sp|P04040|CATA_HUMAN	sp|P04040|CATA_HUMAN	0.712|0.429	1.141	0.571	2	0.595|0.459	0	0	0	0	0	-14.76	1.091	0.737
Protein S100-A8	SEP53BP1	sp|P05109|S10A8_HUMAN	sp|P05109|S10A8_HUMAN	0.262|0.655	0.916	0.458	2	0.558|0.323	0	0.001	0	0.001	0	-14.76	1.08	0.669
Immunoglobulin kappa variable 4-1	SEP53BP1	sp|P06312|KV401_HUMAN	sp|P06312|KV401_HUMAN	2.457|4.875	7.332	3.666	2	5.365|4.065	0	0	0	0	0	-14.76	0.785	0.845
Pyruvate dehydrogenase E1 component subunit alpha, somatic form, mitochondrial	SEP53BP1	sp|P08559|ODPA_HUMAN	sp|P08559|ODPA_HUMAN	0.325|0.300	0.625	0.313	2	.|0.296	0	0	0	0	0	-14.753	1.057	0.83
Thioredoxin	SEP53BP1	sp|P10599|THIO_HUMAN	sp|P10599|THIO_HUMAN	1.938|1.904	3.841	1.921	2	2.071|1.559	0	0	0	0	0	-14.602	1.069	0.825
Pyruvate dehydrogenase E1 component subunit beta, mitochondrial	SEP53BP1	sp|P11177|ODPB_HUMAN	sp|P11177|ODPB_HUMAN	0.565|0.412	0.976	0.488	2	.|.	0	0	0	0	0	-14.576	1.262	0.689
Proliferating cell nuclear antigen	SEP53BP1	sp|P12004|PCNA_HUMAN	sp|P12004|PCNA_HUMAN	1.824|1.689	3.513	1.757	2	1.523|1.712	0	0	0	0	0	-14.663	1.088	0.812
Small nuclear ribonucleoprotein-associated proteins B and B'	SEP53BP1	sp|P14678|RSMB_HUMAN	sp|P14678|RSMB_HUMAN	1.319|1.294	2.613	1.306	2	.|0.968	0	0	0	0	0	-10.754	1.35	0.728
Proteasome subunit beta type-1	SEP53BP1	sp|P20618|PSB1_HUMAN	sp|P20618|PSB1_HUMAN	0.566|0.522	1.088	0.544	2	.|0.259	0.156	0.218	0.156	0.218	0.156	-2.26	2.099	0.209
Filaggrin	SEP53BP1	sp|P20930|FILA_HUMAN	sp|P20930|FILA_HUMAN	1.121|0.999	2.12	1.06	2	1.415|0.928	0	0	0	0	0	-14.76	0.925	0.893
DNA-directed RNA polymerase II subunit RPB1	SEP53BP1	sp|P24928|RPB1_HUMAN	sp|P24928|RPB1_HUMAN	0.724|0.892	1.616	0.808	2	.|0.099	1	1	1	1	1	10.097	8.189	0
40S ribosomal protein S12	SEP53BP1	sp|P25398|RS12_HUMAN	sp|P25398|RS12_HUMAN	5.459|5.199	10.658	5.329	2	4.896|5.238	0	0	0	0	0	-14.727	1.052	0.83
Probable ATP-dependent RNA helicase DDX6	SEP53BP1	sp|P26196|DDX6_HUMAN	sp|P26196|DDX6_HUMAN	0.405|0.371	0.775	0.388	2	.|.	0	0	0	0	0	-14.76	1.003	0.844
Elongation factor 1-gamma	SEP53BP1	sp|P26641|EF1G_HUMAN	sp|P26641|EF1G_HUMAN	1.883|2.493	4.376	2.188	2	1.860|0.917	0.047	0.094	0.047	0.094	0.047	-8.401	1.676	0.51
Proteasome subunit beta type-4	SEP53BP1	sp|P28070|PSB4_HUMAN	sp|P28070|PSB4_HUMAN	1.072|1.122	2.194	1.097	2	0.397|0.328	0.999	1	0.999	1	0.999	6.92	3.041	0
Myristoylated alanine-rich C-kinase substrate	SEP53BP1	sp|P29966|MARCS_HUMAN	sp|P29966|MARCS_HUMAN	0.244|0.160	0.404	0.202	2	0.203|0.284	0	0	0	0	0	-14.76	0.842	0.854
60S ribosomal protein L12	SEP53BP1	sp|P30050|RL12_HUMAN	sp|P30050|RL12_HUMAN	1.188|0.907	2.095	1.047	2	.|0.476	0.354	0.613	0.354	0.613	0.354	-2.26	2.2	0.169
NK-tumor recognition protein	SEP53BP1	sp|P30414|NKTR_HUMAN	sp|P30414|NKTR_HUMAN	0.526|0.369	0.895	0.447	2	.|.	0	0	0	0	0	-14.76	1.157	0.734
DnaJ homolog subfamily A member 1	SEP53BP1	sp|P31689|DNJA1_HUMAN	sp|P31689|DNJA1_HUMAN	3.734|4.532	8.266	4.133	2	1.909|2.220	0.094	0.094	0.094	0.094	0.094	-2.26	2.007	0.238
Protein S100-A11	SEP53BP1	sp|P31949|S10AB_HUMAN	sp|P31949|S10AB_HUMAN	0.608|0.890	1.497	0.749	2	0.321|.	0.545	0.996	0.545	0.996	0.545	-2.26	2.331	0.066
Dual specificity protein kinase TTK	SEP53BP1	sp|P33981|TTK_HUMAN	sp|P33981|TTK_HUMAN	0.285|0.297	0.582	0.291	2	.|.	0	0	0	0	0	-14.76	0.752	0.882
Heat shock 70 kDa protein 4	SEP53BP1	sp|P34932|HSP74_HUMAN	sp|P34932|HSP74_HUMAN	0.499|0.427	0.926	0.463	2	0.509|0.482	0	0	0	0	0	-14.76	0.935	0.857
Replication protein A 14 kDa subunit	SEP53BP1	sp|P35244|RFA3_HUMAN	sp|P35244|RFA3_HUMAN	0.685|0.792	1.477	0.738	2	1.245|0.575	0	0	0	0	0	-14.76	0.873	0.882
60S ribosomal protein L22	SEP53BP1	sp|P35268|RL22_HUMAN	sp|P35268|RL22_HUMAN	2.036|1.944	3.98	1.99	2	1.897|2.137	0	0	0	0	0	-14.76	0.988	0.855
RNA-binding protein FUS	SEP53BP1	sp|P35637|FUS_HUMAN	sp|P35637|FUS_HUMAN	0.764|1.545	2.309	1.154	2	5.248|0.774	0	0	0	0	0	-14.76	0.573	0.859
ATP synthase subunit gamma, mitochondrial	SEP53BP1	sp|P36542|ATPG_HUMAN	sp|P36542|ATPG_HUMAN	1.811|2.027	3.838	1.919	2	1.562|1.546	0	0	0	0	0	-13.648	1.235	0.756
Signal recognition particle 14 kDa protein	SEP53BP1	sp|P37108|SRP14_HUMAN	sp|P37108|SRP14_HUMAN	1.055|0.918	1.973	0.986	2	1.225|1.002	0	0	0	0	0	-14.76	0.891	0.893
Trifunctional enzyme subunit alpha, mitochondrial	SEP53BP1	sp|P40939|ECHA_HUMAN	sp|P40939|ECHA_HUMAN	0.722|0.954	1.676	0.838	2	1.133|.	0	0	0	0	0	-14.76	0.739	0.882
40S ribosomal protein S27	SEP53BP1	sp|P42677|RS27_HUMAN	sp|P42677|RS27_HUMAN	5.996|6.863	12.859	6.429	2	5.358|5.608	0	0	0	0	0	-14.377	1.173	0.775
Probable helicase with zinc finger domain	SEP53BP1	sp|P42694|HELZ_HUMAN	sp|P42694|HELZ_HUMAN	0.361|0.283	0.644	0.322	2	.|0.128	0.973	1	0.973	1	0.973	2.856	2.521	0.002
26S proteasome regulatory subunit 6B	SEP53BP1	sp|P43686|PRS6B_HUMAN	sp|P43686|PRS6B_HUMAN	1.405|1.437	2.843	1.421	2	0.546|0.454	0.994	0.996	0.994	0.996	0.994	4.766	2.854	0.001
60S ribosomal protein L29	SEP53BP1	sp|P47914|RL29_HUMAN	sp|P47914|RL29_HUMAN	1.805|1.663	3.468	1.734	2	1.788|1.880	0	0	0	0	0	-14.76	0.946	0.893
Galectin-7	SEP53BP1	sp|P47929|LEG7_HUMAN	sp|P47929|LEG7_HUMAN	0.976|1.661	2.637	1.319	2	1.043|0.642	0.047	0.094	0.047	0.094	0.047	-13.284	1.611	0.536
Glutamate--cysteine ligase regulatory subunit	SEP53BP1	sp|P48507|GSH0_HUMAN	sp|P48507|GSH0_HUMAN	0.636|0.634	1.27	0.635	2	0.541|0.636	0	0	0	0	0	-14.474	1.083	0.821
60S ribosomal protein L34	SEP53BP1	sp|P49207|RL34_HUMAN	sp|P49207|RL34_HUMAN	1.926|2.457	4.383	2.192	2	2.243|1.691	0	0	0	0	0	-14.76	1.125	0.774
60S ribosomal protein L14	SEP53BP1	sp|P50914|RL14_HUMAN	sp|P50914|RL14_HUMAN	0.680|0.703	1.383	0.692	2	0.532|0.471	0	0	0	0	0	-10.515	1.382	0.719
DNA mismatch repair protein Msh6	SEP53BP1	sp|P52701|MSH6_HUMAN	sp|P52701|MSH6_HUMAN	0.495|0.402	0.897	0.449	2	.|.	0	0	0	0	0	-14.687	1.16	0.765
Hexokinase-2	SEP53BP1	sp|P52789|HXK2_HUMAN	sp|P52789|HXK2_HUMAN	0.510|0.458	0.968	0.484	2	.|0.343	0	0	0	0	0	-11.684	1.413	0.71
Activated RNA polymerase II transcriptional coactivator p15	SEP53BP1	sp|P53999|TCP4_HUMAN	sp|P53999|TCP4_HUMAN	0.725|0.608	1.333	0.666	2	1.009|.	0	0	0	0	0	-14.76	0.66	0.882
Exportin-2	SEP53BP1	sp|P55060|XPO2_HUMAN	sp|P55060|XPO2_HUMAN	0.910|1.305	2.215	1.108	2	0.446|4.520	0	0	0	0	0	-14.76	0.78	0.893
Microfibrillar-associated protein 1	SEP53BP1	sp|P55081|MFAP1_HUMAN	sp|P55081|MFAP1_HUMAN	1.111|0.644	1.755	0.877	2	1.118|1.452	0	0	0	0	0	-14.76	0.689	0.859
Destrin	SEP53BP1	sp|P60981|DEST_HUMAN	sp|P60981|DEST_HUMAN	0.864|0.767	1.631	0.816	2	0.813|.	0	0	0	0	0	-14.76	1.004	0.837
Prefoldin subunit 3	SEP53BP1	sp|P61758|PFD3_HUMAN	sp|P61758|PFD3_HUMAN	0.627|0.567	1.194	0.597	2	.|0.243	0.899	0.988	0.899	0.988	0.899	1.446	2.457	0.007
40S ribosomal protein S8	SEP53BP1	sp|P62241|RS8_HUMAN	sp|P62241|RS8_HUMAN	9.412|10.394	19.806	9.903	2	10.051|10.350	0	0	0	0	0	-14.76	0.971	0.853
Small nuclear ribonucleoprotein F	SEP53BP1	sp|P62306|RUXF_HUMAN	sp|P62306|RUXF_HUMAN	0.691|0.653	1.344	0.672	2	0.654|0.629	0	0	0	0	0	-14.746	1.048	0.831
Small nuclear ribonucleoprotein Sm D2	SEP53BP1	sp|P62316|SMD2_HUMAN	sp|P62316|SMD2_HUMAN	0.806|0.874	1.68	0.84	2	0.861|0.623	0	0	0	0	0	-14.323	1.147	0.79
Histone H4	SEP53BP1	sp|P62805|H4_HUMAN	sp|P62805|H4_HUMAN	5.857|8.114	13.97	6.985	2	11.870|6.084	0	0	0	0	0	-14.76	0.822	0.859
40S ribosomal protein S25	SEP53BP1	sp|P62851|RS25_HUMAN	sp|P62851|RS25_HUMAN	7.437|6.562	13.999	7	2	6.640|7.719	0	0	0	0	0	-14.76	0.978	0.846
40S ribosomal protein S28	SEP53BP1	sp|P62857|RS28_HUMAN	sp|P62857|RS28_HUMAN	1.802|1.267	3.069	1.535	2	1.421|1.886	0	0	0	0	0	-14.76	0.937	0.824
60S ribosomal protein L39	SEP53BP1	sp|P62891|RL39_HUMAN	sp|P62891|RL39_HUMAN	6.003|16.120	22.124	11.062	2	10.601|16.669	0	0	0	0	0	-14.76	0.832	0.785
60S ribosomal protein L10a	SEP53BP1	sp|P62906|RL10A_HUMAN	sp|P62906|RL10A_HUMAN	1.822|1.564	3.386	1.693	2	1.418|1.119	0	0	0	0	0	-12.536	1.344	0.698
Dynein light chain 1, cytoplasmic	SEP53BP1	sp|P63167|DYL1_HUMAN	sp|P63167|DYL1_HUMAN	1.507|1.404	2.911	1.455	2	.|0.914	0.028	0.053	0.028	0.053	0.028	-6.018	1.592	0.583
Dermcidin	SEP53BP1	sp|P81605|DCD_HUMAN	sp|P81605|DCD_HUMAN	1.031|0.806	1.837	0.919	2	0.882|0.422	0.047	0.094	0.047	0.094	0.047	-11.079	1.505	0.521
28S ribosomal protein S15, mitochondrial	SEP53BP1	sp|P82914|RT15_HUMAN	sp|P82914|RT15_HUMAN	0.852|0.814	1.666	0.833	2	0.787|0.892	0	0	0	0	0	-14.76	0.994	0.854
28S ribosomal protein S34, mitochondrial	SEP53BP1	sp|P82930|RT34_HUMAN	sp|P82930|RT34_HUMAN	0.757|0.741	1.498	0.749	2	.|.	0.094	0.094	0.094	0.094	0.094	-2.26	1.936	0.32
60S ribosomal protein L24	SEP53BP1	sp|P83731|RL24_HUMAN	sp|P83731|RL24_HUMAN	3.679|4.265	7.945	3.972	2	3.656|4.053	0	0	0	0	0	-14.76	1.032	0.823
Transcription factor A, mitochondrial	SEP53BP1	sp|Q00059|TFAM_HUMAN	sp|Q00059|TFAM_HUMAN	0.692|0.772	1.465	0.732	2	0.638|0.447	0	0	0	0	0	-11.614	1.371	0.701
Transcription initiation factor IIB	SEP53BP1	sp|Q00403|TF2B_HUMAN	sp|Q00403|TF2B_HUMAN	0.407|0.407	0.814	0.407	2	0.361|0.428	0	0	0	0	0	-14.716	1.035	0.845
Protein Dr1	SEP53BP1	sp|Q01658|NC2B_HUMAN	sp|Q01658|NC2B_HUMAN	.|0.713	1.1	0.55	2	1.710|0.513	0	0	0	0	0	-14.76	0.587	0.898
Desmoglein-1	SEP53BP1	sp|Q02413|DSG1_HUMAN	sp|Q02413|DSG1_HUMAN	1.781|1.799	3.58	1.79	2	2.221|1.565	0	0	0	0	0	-14.76	0.96	0.859
Lamin-B2	SEP53BP1	sp|Q03252|LMNB2_HUMAN	sp|Q03252|LMNB2_HUMAN	0.711|0.869	1.579	0.79	2	1.144|0.299	0	0.001	0	0.001	0	-12.954	1.35	0.676
Single-stranded DNA-binding protein, mitochondrial	SEP53BP1	sp|Q04837|SSBP_HUMAN	sp|Q04837|SSBP_HUMAN	0.709|0.733	1.442	0.721	2	1.228|0.522	0	0	0	0	0	-14.76	0.9	0.882
Protein-glutamine gamma-glutamyltransferase E	SEP53BP1	sp|Q08188|TGM3_HUMAN	sp|Q08188|TGM3_HUMAN	0.627|0.343	0.97	0.485	2	0.903|0.445	0	0	0	0	0	-14.76	0.765	0.882
ATP-dependent RNA helicase A	SEP53BP1	sp|Q08211|DHX9_HUMAN	sp|Q08211|DHX9_HUMAN	1.422|1.424	2.846	1.423	2	1.602|1.162	0	0	0	0	0	-14.68	1.043	0.84
Transducin beta-like protein 3	SEP53BP1	sp|Q12788|TBL3_HUMAN	sp|Q12788|TBL3_HUMAN	0.621|0.645	1.266	0.633	2	.|0.549	0	0	0	0	0	-14.048	1.152	0.792
Cell division cycle protein 20 homolog	SEP53BP1	sp|Q12834|CDC20_HUMAN	sp|Q12834|CDC20_HUMAN	0.486|0.404	0.89	0.445	2	0.137|0.388	0.068	0.133	0.068	0.133	0.068	-5.53	1.928	0.43
Tyrosine-protein phosphatase non-receptor type 13	SEP53BP1	sp|Q12923|PTN13_HUMAN	sp|Q12923|PTN13_HUMAN	0.206|0.110	0.316	0.158	2	.|.	0	0	0	0	0	-14.76	0.409	0.882
Transcriptional repressor NF-X1	SEP53BP1	sp|Q12986|NFX1_HUMAN	sp|Q12986|NFX1_HUMAN	0.748|0.472	1.22	0.61	2	0.670|0.750	0	0	0	0	0	-14.76	0.861	0.842
Peptidyl-prolyl cis-trans isomerase G	SEP53BP1	sp|Q13427|PPIG_HUMAN	sp|Q13427|PPIG_HUMAN	0.426|0.373	0.799	0.4	2	0.427|0.514	0	0	0	0	0	-14.76	0.852	0.88
Spectrin alpha chain, non-erythrocytic 1	SEP53BP1	sp|Q13813|SPTN1_HUMAN	sp|Q13813|SPTN1_HUMAN	0.252|.	0.639	0.319	2	0.168|.	0	0	0	0	0	-10.652	1.906	0.74
Plakophilin-1	SEP53BP1	sp|Q13835|PKP1_HUMAN	sp|Q13835|PKP1_HUMAN	1.037|1.332	2.369	1.185	2	1.017|0.995	0	0	0	0	0	-14.716	1.177	0.753
Caprin-1	SEP53BP1	sp|Q14444|CAPR1_HUMAN	sp|Q14444|CAPR1_HUMAN	0.501|0.650	1.151	0.576	2	.|0.447	0	0	0	0	0	-14.206	1.288	0.708
DNA replication licensing factor MCM6	SEP53BP1	sp|Q14566|MCM6_HUMAN	sp|Q14566|MCM6_HUMAN	0.842|1.039	1.882	0.941	2	1.376|1.728	0	0	0	0	0	-14.76	0.61	0.893
EKC/KEOPS complex subunit LAGE3	SEP53BP1	sp|Q14657|LAGE3_HUMAN	sp|Q14657|LAGE3_HUMAN	0.669|0.587	1.255	0.628	2	0.467|0.436	0	0	0	0	0	-11.801	1.392	0.695
Ribosomal RNA processing protein 1 homolog B	SEP53BP1	sp|Q14684|RRP1B_HUMAN	sp|Q14684|RRP1B_HUMAN	0.584|0.434	1.019	0.509	2	0.591|0.501	0	0	0	0	0	-14.76	0.936	0.834
Protein disulfide-isomerase A6	SEP53BP1	sp|Q15084|PDIA6_HUMAN	sp|Q15084|PDIA6_HUMAN	.|0.394	0.78	0.39	2	0.485|0.515	0	0	0	0	0	-14.76	0.781	0.896
Prostaglandin E synthase 3	SEP53BP1	sp|Q15185|TEBP_HUMAN	sp|Q15185|TEBP_HUMAN	1.001|1.216	2.217	1.108	2	1.143|1.103	0	0	0	0	0	-14.76	0.987	0.83
Elongin-C	SEP53BP1	sp|Q15369|ELOC_HUMAN	sp|Q15369|ELOC_HUMAN	0.650|0.742	1.393	0.696	2	0.513|0.536	0	0	0	0	0	-12.612	1.328	0.718
Delta(24)-sterol reductase	SEP53BP1	sp|Q15392|DHC24_HUMAN	sp|Q15392|DHC24_HUMAN	0.690|0.791	1.481	0.741	2	0.458|.	0.047	0.094	0.047	0.094	0.047	-7.56	1.617	0.498
Scaffold attachment factor B1	SEP53BP1	sp|Q15424|SAFB1_HUMAN	sp|Q15424|SAFB1_HUMAN	0.180|0.316	0.497	0.248	2	0.617|0.178	0	0	0	0	0	-14.76	0.748	0.881
Corneodesmosin	SEP53BP1	sp|Q15517|CDSN_HUMAN	sp|Q15517|CDSN_HUMAN	1.127|1.389	2.516	1.258	2	1.519|1.026	0	0	0	0	0	-14.76	1.007	0.821
CWF19-like protein 2	SEP53BP1	sp|Q2TBE0|C19L2_HUMAN	sp|Q2TBE0|C19L2_HUMAN	1.201|0.749	1.95	0.975	2	0.974|1.133	0	0	0	0	0	-14.76	0.928	0.809
Tetratricopeptide repeat protein 31	SEP53BP1	sp|Q49AM3|TTC31_HUMAN	sp|Q49AM3|TTC31_HUMAN	0.218|0.178	0.396	0.198	2	.|0.094	0.501	0.993	0.501	0.993	0.501	-4.821	2.114	0.113
Filaggrin-2	SEP53BP1	sp|Q5D862|FILA2_HUMAN	sp|Q5D862|FILA2_HUMAN	1.455|1.348	2.803	1.401	2	1.939|1.300	0	0	0	0	0	-14.76	0.883	0.893
Probable glutamate--tRNA ligase, mitochondrial	SEP53BP1	sp|Q5JPH6|SYEM_HUMAN	sp|Q5JPH6|SYEM_HUMAN	0.678|0.714	1.392	0.696	2	0.413|0.445	0.01	0.018	0.01	0.018	0.01	-6.02	1.624	0.606
Nucleoporin NUP188	SEP53BP1	sp|Q5SRE5|NU188_HUMAN	sp|Q5SRE5|NU188_HUMAN	0.322|0.327	0.649	0.325	2	0.197|.	0	0	0	0	0	-8.233	1.648	0.674
Keratinocyte proline-rich protein	SEP53BP1	sp|Q5T749|KPRP_HUMAN	sp|Q5T749|KPRP_HUMAN	1.209|1.502	2.711	1.356	2	1.713|0.955	0	0	0	0	0	-14.76	1.06	0.799
Divergent protein kinase domain 1B	SEP53BP1	sp|Q5VUD6|DIK1B_HUMAN	sp|Q5VUD6|DIK1B_HUMAN	0.445|0.546	0.991	0.496	2	.|.	0	0	0	0	0	-13.834	1.281	0.716
HEAT repeat-containing protein 6	SEP53BP1	sp|Q6AI08|HEAT6_HUMAN	sp|Q6AI08|HEAT6_HUMAN	0.200|0.239	0.439	0.219	2	.|0.126	0.003	0.006	0.003	0.006	0.003	-10.247	1.746	0.637
Zinc finger protein 787	SEP53BP1	sp|Q6DD87|ZN787_HUMAN	sp|Q6DD87|ZN787_HUMAN	0.274|0.275	0.549	0.275	2	0.340|0.345	0	0	0	0	0	-14.76	0.802	0.882
39S ribosomal protein L14, mitochondrial	SEP53BP1	sp|Q6P1L8|RM14_HUMAN	sp|Q6P1L8|RM14_HUMAN	0.497|0.468	0.965	0.483	2	0.543|0.547	0	0	0	0	0	-14.76	0.885	0.879
Fumarylacetoacetate hydrolase domain-containing protein 2B	SEP53BP1	sp|Q6P2I3|FAH2B_HUMAN	sp|Q6P2I3|FAH2B_HUMAN	0.553|0.343	0.896	0.448	2	0.371|0.585	0	0	0	0	0	-14.76	0.961	0.797
60S ribosomal protein L22-like 1	SEP53BP1	sp|Q6P5R6|RL22L_HUMAN	sp|Q6P5R6|RL22L_HUMAN	4.278|3.747	8.025	4.013	2	3.753|3.544	0	0	0	0	0	-14.725	1.1	0.8
E3 ubiquitin-protein ligase Arkadia	SEP53BP1	sp|Q6ZNA4|RN111_HUMAN	sp|Q6ZNA4|RN111_HUMAN	0.493|0.328	0.821	0.411	2	.|.	0	0	0	0	0	-14.76	1.062	0.768
40S ribosomal protein S27-like	SEP53BP1	sp|Q71UM5|RS27L_HUMAN	sp|Q71UM5|RS27L_HUMAN	2.179|2.119	4.298	2.149	2	0.887|1.697	0.094	0.094	0.094	0.094	0.094	-2.26	1.752	0.398
ATP-dependent RNA helicase DHX30	SEP53BP1	sp|Q7L2E3|DHX30_HUMAN	sp|Q7L2E3|DHX30_HUMAN	0.688|0.714	1.402	0.701	2	0.973|.	0	0	0	0	0	-14.76	0.72	0.882
Probable proline--tRNA ligase, mitochondrial	SEP53BP1	sp|Q7L3T8|SYPM_HUMAN	sp|Q7L3T8|SYPM_HUMAN	0.845|0.806	1.651	0.825	2	0.821|0.847	0	0	0	0	0	-14.76	0.99	0.855
FAST kinase domain-containing protein 5, mitochondrial	SEP53BP1	sp|Q7L8L6|FAKD5_HUMAN	sp|Q7L8L6|FAKD5_HUMAN	0.753|0.811	1.565	0.782	2	0.528|0.519	0.001	0.003	0.001	0.003	0.001	-8.632	1.495	0.647
TRMT1-like protein	SEP53BP1	sp|Q7Z2T5|TRM1L_HUMAN	sp|Q7Z2T5|TRM1L_HUMAN	0.755|0.547	1.302	0.651	2	0.680|0.577	0	0	0	0	0	-14.76	1.04	0.788
FMR1-interacting protein NUFIP2	SEP53BP1	sp|Q7Z417|NUFP2_HUMAN	sp|Q7Z417|NUFP2_HUMAN	0.466|0.352	0.817	0.409	2	0.308|0.521	0	0	0	0	0	-14.76	1.021	0.807
Cytoplasmic tRNA 2-thiolation protein 1	SEP53BP1	sp|Q7Z7A3|CTU1_HUMAN	sp|Q7Z7A3|CTU1_HUMAN	0.609|0.546	1.155	0.577	2	.|.	0.003	0.007	0.003	0.007	0.003	-9.111	1.493	0.633
Ras GTPase-activating-like protein IQGAP3	SEP53BP1	sp|Q86VI3|IQGA3_HUMAN	sp|Q86VI3|IQGA3_HUMAN	0.381|0.400	0.781	0.39	2	.|0.444	0	0	0	0	0	-14.76	0.879	0.879
Hornerin	SEP53BP1	sp|Q86YZ3|HORN_HUMAN	sp|Q86YZ3|HORN_HUMAN	6.100|2.589	8.689	4.345	2	5.626|4.055	0	0	0	0	0	-14.76	0.91	0.767
Adhesion G protein-coupled receptor A3	SEP53BP1	sp|Q8IWK6|AGRA3_HUMAN	sp|Q8IWK6|AGRA3_HUMAN	0.559|1.355	1.914	0.957	2	1.177|0.620	0.005	0.01	0.005	0.01	0.005	-14.76	1.121	0.626
RNA-binding protein 12B	SEP53BP1	sp|Q8IXT5|RB12B_HUMAN	sp|Q8IXT5|RB12B_HUMAN	0.076|0.131	0.207	0.104	2	0.575|0.057	0	0	0	0	0	-14.76	0.573	0.879
Activating signal cointegrator 1 complex subunit 3	SEP53BP1	sp|Q8N3C0|ASCC3_HUMAN	sp|Q8N3C0|ASCC3_HUMAN	0.261|0.582	0.843	0.421	2	0.689|0.115	0.047	0.094	0.047	0.094	0.047	-14.76	1.498	0.567
Protein PALS1	SEP53BP1	sp|Q8N3R9|PALS1_HUMAN	sp|Q8N3R9|PALS1_HUMAN	0.300|0.146	0.446	0.223	2	.|.	0	0	0	0	0	-14.76	0.576	0.882
39S ribosomal protein L50, mitochondrial	SEP53BP1	sp|Q8N5N7|RM50_HUMAN	sp|Q8N5N7|RM50_HUMAN	0.766|0.630	1.396	0.698	2	0.678|1.079	0	0	0	0	0	-14.76	0.816	0.882
eEF1A lysine and N-terminal methyltransferase	SEP53BP1	sp|Q8N6R0|EFNMT_HUMAN	sp|Q8N6R0|EFNMT_HUMAN	.|0.419	0.805	0.403	2	.|0.502	0	0	0	0	0	-14.76	0.803	0.897
Tumor suppressor ARF	SEP53BP1	sp|Q8N726|ARF_HUMAN	sp|Q8N726|ARF_HUMAN	0.900|0.727	1.627	0.813	2	.|0.327	0.553	0.995	0.553	0.995	0.553	-2.088	2.487	0.04
Pre-mRNA-splicing factor 38A	SEP53BP1	sp|Q8NAV1|PR38A_HUMAN	sp|Q8NAV1|PR38A_HUMAN	1.519|1.273	2.792	1.396	2	1.671|1.791	0	0	0	0	0	-14.76	0.807	0.859
Plasminogen activator inhibitor 1 RNA-binding protein	SEP53BP1	sp|Q8NC51|PAIRB_HUMAN	sp|Q8NC51|PAIRB_HUMAN	0.570|0.628	1.197	0.599	2	0.559|0.457	0	0	0	0	0	-14.116	1.184	0.778
Zinc finger protein 740	SEP53BP1	sp|Q8NDX6|ZN740_HUMAN	sp|Q8NDX6|ZN740_HUMAN	0.513|0.535	1.048	0.524	2	0.471|0.516	0	0	0	0	0	-14.687	1.063	0.827
E3 ubiquitin-protein ligase Praja-1	SEP53BP1	sp|Q8NG27|PJA1_HUMAN	sp|Q8NG27|PJA1_HUMAN	0.209|0.295	0.504	0.252	2	.|.	0	0	0	0	0	-14.76	0.651	0.882
Atypical kinase COQ8A, mitochondrial	SEP53BP1	sp|Q8NI60|COQ8A_HUMAN	sp|Q8NI60|COQ8A_HUMAN	1.465|1.153	2.618	1.309	2	0.621|1.105	0.047	0.094	0.047	0.094	0.047	-9.566	1.58	0.515
Smad nuclear-interacting protein 1	SEP53BP1	sp|Q8TAD8|SNIP1_HUMAN	sp|Q8TAD8|SNIP1_HUMAN	0.475|0.508	0.984	0.492	2	0.474|0.688	0	0	0	0	0	-14.76	0.861	0.882
Nucleolar complex protein 3 homolog	SEP53BP1	sp|Q8WTT2|NOC3L_HUMAN	sp|Q8WTT2|NOC3L_HUMAN	0.551|0.699	1.25	0.625	2	0.423|0.560	0	0	0	0	0	-14.079	1.284	0.713
Peptidyl-prolyl cis-trans isomerase-like 4	SEP53BP1	sp|Q8WUA2|PPIL4_HUMAN	sp|Q8WUA2|PPIL4_HUMAN	1.446|0.936	2.382	1.191	2	0.990|1.378	0	0	0	0	0	-14.76	1.02	0.78
Protein POF1B	SEP53BP1	sp|Q8WVV4|POF1B_HUMAN	sp|Q8WVV4|POF1B_HUMAN	0.579|1.165	1.745	0.872	2	0.898|0.564	0.019	0.038	0.019	0.038	0.019	-14.76	1.225	0.591
Fatty acyl-CoA reductase 1	SEP53BP1	sp|Q8WVX9|FACR1_HUMAN	sp|Q8WVX9|FACR1_HUMAN	0.777|0.838	1.615	0.807	2	.|0.491	0.05	0.094	0.05	0.094	0.05	-5.363	1.645	0.458
Histone H1.10	SEP53BP1	sp|Q92522|H1X_HUMAN	sp|Q92522|H1X_HUMAN	0.388|0.254	0.642	0.321	2	0.294|0.334	0	0	0	0	0	-14.76	1.023	0.791
Heat shock protein 105 kDa	SEP53BP1	sp|Q92598|HS105_HUMAN	sp|Q92598|HS105_HUMAN	0.440|0.447	0.887	0.443	2	0.465|0.456	0	0	0	0	0	-14.76	0.963	0.882
Regulator of nonsense transcripts 1	SEP53BP1	sp|Q92900|RENT1_HUMAN	sp|Q92900|RENT1_HUMAN	0.965|0.757	1.723	0.861	2	0.248|.	1	1	1	1	1	8.017	3.475	0
Transcription factor GATA-6	SEP53BP1	sp|Q92908|GATA6_HUMAN	sp|Q92908|GATA6_HUMAN	0.926|0.725	1.651	0.826	2	0.886|1.065	0	0	0	0	0	-14.76	0.85	0.882
Cytochrome c oxidase assembly factor 7	SEP53BP1	sp|Q96BR5|COA7_HUMAN	sp|Q96BR5|COA7_HUMAN	0.423|0.447	0.87	0.435	2	0.514|0.596	0	0	0	0	0	-14.76	0.786	0.882
Serine/threonine-protein phosphatase PGAM5, mitochondrial	SEP53BP1	sp|Q96HS1|PGAM5_HUMAN	sp|Q96HS1|PGAM5_HUMAN	0.434|0.386	0.819	0.41	2	.|.	0	0	0	0	0	-14.76	1.059	0.817
Far upstream element-binding protein 3	SEP53BP1	sp|Q96I24|FUBP3_HUMAN	sp|Q96I24|FUBP3_HUMAN	0.516|0.478	0.995	0.497	2	.|.	0	0	0	0	0	-12.609	1.286	0.741
Protein disulfide-isomerase TMX3	SEP53BP1	sp|Q96JJ7|TMX3_HUMAN	sp|Q96JJ7|TMX3_HUMAN	0.529|0.637	1.165	0.583	2	0.140|0.148	1	1	1	1	1	10.045	4.048	0
Lethal(3)malignant brain tumor-like protein 3	SEP53BP1	sp|Q96JM7|LMBL3_HUMAN	sp|Q96JM7|LMBL3_HUMAN	0.189|.	0.575	0.288	2	0.224|0.201	0	0	0	0	0	-14.76	1.355	0.896
ATPase WRNIP1	SEP53BP1	sp|Q96S55|WRIP1_HUMAN	sp|Q96S55|WRIP1_HUMAN	0.510|0.512	1.022	0.511	2	.|.	0	0	0	0	0	-11.115	1.322	0.738
Cell division control protein 6 homolog	SEP53BP1	sp|Q99741|CDC6_HUMAN	sp|Q99741|CDC6_HUMAN	0.673|0.882	1.555	0.777	2	.|.	0.094	0.094	0.094	0.094	0.094	-2.26	2.01	0.32
Plakophilin-2	SEP53BP1	sp|Q99959|PKP2_HUMAN	sp|Q99959|PKP2_HUMAN	0.392|0.238	0.63	0.315	2	0.161|0.340	0.001	0.001	0.001	0.001	0.001	-14.75	1.346	0.666
Calcium uptake protein 1, mitochondrial	SEP53BP1	sp|Q9BPX6|MICU1_HUMAN	sp|Q9BPX6|MICU1_HUMAN	0.258|0.179	0.436	0.218	2	0.155|0.237	0	0	0	0	0	-14.76	1.138	0.777
ATP-dependent RNA helicase DDX50	SEP53BP1	sp|Q9BQ39|DDX50_HUMAN	sp|Q9BQ39|DDX50_HUMAN	0.497|.	0.884	0.442	2	.|0.557	0	0	0	0	0	-14.76	0.794	0.898
39S ribosomal protein L34, mitochondrial	SEP53BP1	sp|Q9BQ48|RM34_HUMAN	sp|Q9BQ48|RM34_HUMAN	0.338|0.509	0.848	0.424	2	0.558|0.704	0	0	0	0	0	-14.76	0.676	0.882
G patch domain-containing protein 1	SEP53BP1	sp|Q9BRR8|GPTC1_HUMAN	sp|Q9BRR8|GPTC1_HUMAN	1.469|1.140	2.609	1.304	2	1.460|1.359	0	0	0	0	0	-14.76	0.926	0.846
Serine/threonine-protein kinase RIO1	SEP53BP1	sp|Q9BRS2|RIOK1_HUMAN	sp|Q9BRS2|RIOK1_HUMAN	0.500|0.252	0.752	0.376	2	0.197|0.489	0.001	0.001	0.001	0.001	0.001	-14.76	1.211	0.665
Protein LLP homolog	SEP53BP1	sp|Q9BRT6|LLPH_HUMAN	sp|Q9BRT6|LLPH_HUMAN	1.399|1.009	2.408	1.204	2	1.632|1.548	0	0	0	0	0	-14.76	0.758	0.893
Protein pelota homolog	SEP53BP1	sp|Q9BRX2|PELO_HUMAN	sp|Q9BRX2|PELO_HUMAN	0.840|0.775	1.615	0.807	2	0.588|0.863	0	0	0	0	0	-14.426	1.133	0.794
Cancer-related nucleoside-triphosphatase	SEP53BP1	sp|Q9BSD7|NTPCR_HUMAN	sp|Q9BSD7|NTPCR_HUMAN	1.716|1.632	3.348	1.674	2	1.535|1.512	0	0	0	0	0	-14.532	1.099	0.81
Methylthioribose-1-phosphate isomerase	SEP53BP1	sp|Q9BV20|MTNA_HUMAN	sp|Q9BV20|MTNA_HUMAN	0.696|0.646	1.342	0.671	2	.|.	0.094	0.094	0.094	0.094	0.094	-2.26	1.735	0.32
Serine/threonine-protein kinase RIO2	SEP53BP1	sp|Q9BVS4|RIOK2_HUMAN	sp|Q9BVS4|RIOK2_HUMAN	0.259|0.232	0.491	0.246	2	0.222|0.338	0	0	0	0	0	-14.76	0.896	0.882
GTP-binding protein 2	SEP53BP1	sp|Q9BX10|GTPB2_HUMAN	sp|Q9BX10|GTPB2_HUMAN	0.066|0.155	0.221	0.11	2	0.185|.	0	0	0	0	0	-14.76	0.598	0.882
GTP-binding protein 4	SEP53BP1	sp|Q9BZE4|GTPB4_HUMAN	sp|Q9BZE4|GTPB4_HUMAN	1.774|1.809	3.583	1.792	2	2.459|1.167	0	0	0	0	0	-14.658	1.058	0.831
pre-mRNA 3' end processing protein WDR33	SEP53BP1	sp|Q9C0J8|WDR33_HUMAN	sp|Q9C0J8|WDR33_HUMAN	0.126|0.119	0.245	0.122	2	.|0.125	0	0	0	0	0	-14.76	0.977	0.858
Nuclear speckle splicing regulatory protein 1	SEP53BP1	sp|Q9H0G5|NSRP1_HUMAN	sp|Q9H0G5|NSRP1_HUMAN	0.371|0.254	0.626	0.313	2	0.302|0.424	0	0	0	0	0	-14.76	0.875	0.848
Probable ATP-dependent RNA helicase DDX47	SEP53BP1	sp|Q9H0S4|DDX47_HUMAN	sp|Q9H0S4|DDX47_HUMAN	0.442|0.383	0.825	0.412	2	0.352|0.368	0	0	0	0	0	-14.621	1.146	0.788
Testis-specific Y-encoded-like protein 1	SEP53BP1	sp|Q9H0U9|TSYL1_HUMAN	sp|Q9H0U9|TSYL1_HUMAN	3.383|1.819	5.202	2.601	2	3.407|0.528	0.266	0.532	0.266	0.532	0.266	-10.369	1.938	0.187
Charged multivesicular body protein 4b	SEP53BP1	sp|Q9H444|CHM4B_HUMAN	sp|Q9H444|CHM4B_HUMAN	0.928|0.878	1.806	0.903	2	1.241|0.909	0	0	0	0	0	-14.76	0.85	0.882
TraB domain-containing protein	SEP53BP1	sp|Q9H4I3|TRABD_HUMAN	sp|Q9H4I3|TRABD_HUMAN	0.617|0.601	1.218	0.609	2	.|.	0.008	0.012	0.008	0.012	0.008	-5.553	1.574	0.617
Dimethyladenosine transferase 2, mitochondrial	SEP53BP1	sp|Q9H5Q4|TFB2M_HUMAN	sp|Q9H5Q4|TFB2M_HUMAN	0.770|0.880	1.65	0.825	2	0.373|0.604	0.053	0.094	0.053	0.094	0.053	-4.539	1.737	0.455
STING ER exit protein	SEP53BP1	sp|Q9H5V9|STEEP_HUMAN	sp|Q9H5V9|STEEP_HUMAN	1.106|1.285	2.391	1.196	2	0.617|0.649	0.094	0.094	0.094	0.094	0.094	-2.26	1.889	0.244
Probable ATP-dependent RNA helicase DHX35	SEP53BP1	sp|Q9H5Z1|DHX35_HUMAN	sp|Q9H5Z1|DHX35_HUMAN	0.366|0.372	0.738	0.369	2	0.451|0.504	0	0	0	0	0	-14.76	0.773	0.882
Nuclear exosome regulator NRDE2	SEP53BP1	sp|Q9H7Z3|NRDE2_HUMAN	sp|Q9H7Z3|NRDE2_HUMAN	3.133|2.277	5.409	2.705	2	2.918|0.313	0.547	1	0.547	1	0.547	-2.26	2.829	0.051
2-oxoglutarate and iron-dependent oxygenase JMJD4	SEP53BP1	sp|Q9H9V9|JMJD4_HUMAN	sp|Q9H9V9|JMJD4_HUMAN	0.841|0.579	1.419	0.71	2	0.256|1.071	0.006	0.012	0.006	0.012	0.006	-14.302	1.355	0.621
Band 4.1-like protein 5	SEP53BP1	sp|Q9HCM4|E41L5_HUMAN	sp|Q9HCM4|E41L5_HUMAN	1.181|1.015	2.197	1.098	2	1.234|1.207	0	0	0	0	0	-14.76	0.9	0.859
Stromal cell-derived factor 2-like protein 1	SEP53BP1	sp|Q9HCN8|SDF2L_HUMAN	sp|Q9HCN8|SDF2L_HUMAN	0.537|.	0.924	0.462	2	.|0.561	0	0	0	0	0	-14.76	0.823	0.898
EMILIN-3	SEP53BP1	sp|Q9NT22|EMIL3_HUMAN	sp|Q9NT22|EMIL3_HUMAN	0.356|0.410	0.765	0.383	2	.|.	0	0	0	0	0	-14.76	0.99	0.841
Probable ATP-dependent RNA helicase DDX28	SEP53BP1	sp|Q9NUL7|DDX28_HUMAN	sp|Q9NUL7|DDX28_HUMAN	0.429|0.419	0.848	0.424	2	0.921|0.949	0	0	0	0	0	-14.76	0.453	0.882
Cell growth-regulating nucleolar protein	SEP53BP1	sp|Q9NX58|LYAR_HUMAN	sp|Q9NX58|LYAR_HUMAN	1.153|0.789	1.941	0.971	2	0.904|1.154	0	0	0	0	0	-14.76	0.95	0.814
F-box/LRR-repeat protein 12	SEP53BP1	sp|Q9NXK8|FXL12_HUMAN	sp|Q9NXK8|FXL12_HUMAN	0.397|0.395	0.792	0.396	2	.|.	0	0	0	0	0	-14.738	1.024	0.848
Denticleless protein homolog	SEP53BP1	sp|Q9NZJ0|DTL_HUMAN	sp|Q9NZJ0|DTL_HUMAN	3.115|3.688	6.803	3.401	2	4.294|4.048	0	0	0	0	0	-14.76	0.816	0.859
Chromodomain-helicase-DNA-binding protein 7	SEP53BP1	sp|Q9P2D1|CHD7_HUMAN	sp|Q9P2D1|CHD7_HUMAN	0.313|0.306	0.619	0.309	2	0.550|0.319	0	0	0	0	0	-14.76	0.739	0.879
RNA-binding protein 27	SEP53BP1	sp|Q9P2N5|RBM27_HUMAN	sp|Q9P2N5|RBM27_HUMAN	1.694|0.961	2.654	1.327	2	1.524|1.003	0	0	0	0	0	-14.76	1.073	0.732
Prefoldin subunit 2	SEP53BP1	sp|Q9UHV9|PFD2_HUMAN	sp|Q9UHV9|PFD2_HUMAN	0.780|1.009	1.789	0.895	2	.|0.280	0.999	1	0.999	1	0.999	5.906	3.19	0
Multifunctional methyltransferase subunit TRM112-like protein	SEP53BP1	sp|Q9UI30|TR112_HUMAN	sp|Q9UI30|TR112_HUMAN	0.920|0.885	1.805	0.903	2	0.802|1.225	0	0	0	0	0	-14.76	0.91	0.882
18S rRNA aminocarboxypropyltransferase	SEP53BP1	sp|Q9UJK0|TSR3_HUMAN	sp|Q9UJK0|TSR3_HUMAN	1.407|1.423	2.83	1.415	2	1.505|1.565	0	0	0	0	0	-14.76	0.922	0.859
G patch domain-containing protein 8	SEP53BP1	sp|Q9UKJ3|GPTC8_HUMAN	sp|Q9UKJ3|GPTC8_HUMAN	0.125|0.092	0.217	0.108	2	0.158|0.122	0	0	0	0	0	-14.76	0.782	0.882
Apoptotic chromatin condensation inducer in the nucleus	SEP53BP1	sp|Q9UKV3|ACINU_HUMAN	sp|Q9UKV3|ACINU_HUMAN	0.149|0.185	0.334	0.167	2	0.267|0.183	0	0	0	0	0	-14.76	0.755	0.882
Structural maintenance of chromosomes protein 3	SEP53BP1	sp|Q9UQE7|SMC3_HUMAN	sp|Q9UQE7|SMC3_HUMAN	0.363|0.396	0.759	0.379	2	.|0.117	1	1	1	1	1	8.904	3.235	0
Developmentally-regulated GTP-binding protein 1	SEP53BP1	sp|Q9Y295|DRG1_HUMAN	sp|Q9Y295|DRG1_HUMAN	0.343|0.357	0.7	0.35	2	0.267|0.300	0	0	0	0	0	-13.559	1.236	0.783
Nucleolar protein 58	SEP53BP1	sp|Q9Y2X3|NOP58_HUMAN	sp|Q9Y2X3|NOP58_HUMAN	0.304|0.311	0.614	0.307	2	0.226|0.214	0	0	0	0	0	-11.76	1.398	0.747
Zinc finger protein 281	SEP53BP1	sp|Q9Y2X9|ZN281_HUMAN	sp|Q9Y2X9|ZN281_HUMAN	0.392|.	0.779	0.389	2	0.282|0.275	0	0	0	0	0	-11.24	1.398	0.752
RNA-splicing ligase RtcB homolog	SEP53BP1	sp|Q9Y3I0|RTCB_HUMAN	sp|Q9Y3I0|RTCB_HUMAN	0.909|0.949	1.859	0.929	2	0.597|0.578	0.013	0.022	0.013	0.022	0.013	-5.668	1.583	0.601
TRPM8 channel-associated factor 1	SEP53BP1	sp|Q9Y4C2|TCAF1_HUMAN	sp|Q9Y4C2|TCAF1_HUMAN	0.867|0.913	1.781	0.89	2	.|.	0.094	0.094	0.094	0.094	0.094	-2.26	2.302	0.32
PAX3- and PAX7-binding protein 1	SEP53BP1	sp|Q9Y5B6|PAXB1_HUMAN	sp|Q9Y5B6|PAXB1_HUMAN	0.789|0.550	1.339	0.669	2	0.953|0.908	0	0	0	0	0	-14.76	0.72	0.882
FACT complex subunit SPT16	SEP53BP1	sp|Q9Y5B9|SP16H_HUMAN	sp|Q9Y5B9|SP16H_HUMAN	0.113|0.139	0.252	0.126	2	0.156|0.142	0	0	0	0	0	-14.76	0.846	0.88
Cytoplasmic dynein 1 light intermediate chain 1	SEP53BP1	sp|Q9Y6G9|DC1L1_HUMAN	sp|Q9Y6G9|DC1L1_HUMAN	0.518|0.311	0.829	0.414	2	.|0.275	0.047	0.094	0.047	0.094	0.047	-14.275	1.507	0.546
Choline/ethanolaminephosphotransferase 1	SEP53BP1	sp|Q9Y6K0|CEPT1_HUMAN	sp|Q9Y6K0|CEPT1_HUMAN	0.681|0.692	1.372	0.686	2	.|.	0.094	0.094	0.094	0.094	0.094	-2.26	1.774	0.32
Immunoglobulin kappa variable 2D-29	SEP53BP1	sp|A0A075B6S2|KVD29_HUMAN	sp|A0A075B6S2|KVD29_HUMAN	5.485|8.280	13.764	6.882	2	9.047|8.381	0	0	0	0	0	-14.76	0.79	0.859
Retrotransposon Gag-like protein 8C	SEP53BP1	sp|A6ZKI3|RTL8C_HUMAN	sp|A6ZKI3|RTL8C_HUMAN	0.519|0.619	1.138	0.569	2	0.276|.	0.218	0.342	0.218	0.342	0.218	-2.26	2.061	0.198
PHD finger protein 20-like protein 1	SEP53BP1	sp|A8MW92|P20L1_HUMAN	sp|A8MW92|P20L1_HUMAN	0.813|0.654	1.466	0.733	2	0.621|0.505	0	0	0	0	0	-13.627	1.309	0.696
HCLS1-associated protein X-1	SEP53BP1	sp|O00165|HAX1_HUMAN	sp|O00165|HAX1_HUMAN	1.286|1.404	2.69	1.345	2	0.417|0.584	0.938	0.994	0.938	0.994	0.938	2.009	2.725	0.004
26S proteasome non-ATPase regulatory subunit 11	SEP53BP1	sp|O00231|PSD11_HUMAN	sp|O00231|PSD11_HUMAN	0.855|1.135	1.99	0.995	2	.|.	0.546	0.997	0.546	0.997	0.546	-2.26	2.573	0.061
Zinc finger protein 593	SEP53BP1	sp|O00488|ZN593_HUMAN	sp|O00488|ZN593_HUMAN	1.034|0.911	1.946	0.973	2	1.148|1.312	0	0	0	0	0	-14.76	0.792	0.859
Pescadillo homolog	SEP53BP1	sp|O00541|PESC_HUMAN	sp|O00541|PESC_HUMAN	2.737|3.447	6.184	3.092	2	4.454|3.861	0	0	0	0	0	-14.76	0.746	0.859
ATP-dependent RNA helicase DDX3X	SEP53BP1	sp|O00571|DDX3X_HUMAN	sp|O00571|DDX3X_HUMAN	3.901|3.088	6.989	3.495	2	3.617|3.644	0	0	0	0	0	-14.76	0.962	0.833
Probable ATP-dependent RNA helicase DDX5	SEP53BP1	sp|P17844|DDX5_HUMAN	sp|P17844|DDX5_HUMAN	2.043|1.727	3.77	1.885	2	1.914|1.943	0	0	0	0	0	-14.76	0.977	0.841
Probable ATP-dependent RNA helicase DDX17	SEP53BP1	sp|Q92841|DDX17_HUMAN	sp|Q92841|DDX17_HUMAN	1.576|1.125	2.701	1.351	2	1.308|1.597	0	0	0	0	0	-14.76	0.934	0.827
TRAF-type zinc finger domain-containing protein 1	SEP53BP1	sp|O14545|TRAD1_HUMAN	sp|O14545|TRAD1_HUMAN	0.671|0.752	1.423	0.711	2	0.193|0.424	0.84	0.988	0.84	0.988	0.84	0.809	2.488	0.011
Eukaryotic translation initiation factor 1A, Y-chromosomal	SEP53BP1	sp|O14602|IF1AY_HUMAN	sp|O14602|IF1AY_HUMAN	0.248|0.321	0.569	0.284	2	0.245|0.362	0	0	0	0	0	-14.76	0.955	0.837
Serine/threonine-protein kinase RIO3	SEP53BP1	sp|O14730|RIOK3_HUMAN	sp|O14730|RIOK3_HUMAN	0.916|1.045	1.961	0.981	2	.|0.288	1	1	1	1	1	8.5	3.406	0
Acyl-coenzyme A thioesterase 8	SEP53BP1	sp|O14734|ACOT8_HUMAN	sp|O14734|ACOT8_HUMAN	1.008|0.601	1.61	0.805	2	.|0.978	0	0	0	0	0	-14.76	0.823	0.85
CDP-diacylglycerol--inositol 3-phosphatidyltransferase	SEP53BP1	sp|O14735|CDIPT_HUMAN	sp|O14735|CDIPT_HUMAN	0.633|1.026	1.659	0.83	2	0.737|0.520	0.033	0.066	0.033	0.066	0.033	-14.736	1.34	0.581
Protein arginine N-methyltransferase 5	SEP53BP1	sp|O14744|ANM5_HUMAN	sp|O14744|ANM5_HUMAN	0.581|0.768	1.349	0.674	2	.|0.362	0.048	0.094	0.048	0.094	0.048	-6.298	1.865	0.475
Proteasome subunit alpha type-7	SEP53BP1	sp|O14818|PSA7_HUMAN	sp|O14818|PSA7_HUMAN	1.162|1.119	2.282	1.141	2	0.704|0.710	0.027	0.046	0.027	0.046	0.027	-4.747	1.613	0.584
Exportin-1	SEP53BP1	sp|O14980|XPO1_HUMAN	sp|O14980|XPO1_HUMAN	0.922|1.149	2.071	1.035	2	0.481|0.398	0.519	0.943	0.519	0.943	0.519	-2.26	2.365	0.095
DNA replication licensing factor MCM3	SEP53BP1	sp|P25205|MCM3_HUMAN	sp|P25205|MCM3_HUMAN	0.904|0.993	1.897	0.948	2	0.575|0.625	0.034	0.067	0.034	0.067	0.034	-6.756	1.583	0.579
Lipase maturation factor 2	SEP53BP1	sp|Q9BU23|LMF2_HUMAN	sp|Q9BU23|LMF2_HUMAN	.|0.383	0.769	0.385	2	0.349|0.276	0	0	0	0	0	-13.249	1.239	0.798
Protein transport protein Sec16A	SEP53BP1	sp|O15027|SC16A_HUMAN	sp|O15027|SC16A_HUMAN	0.394|0.411	0.805	0.402	2	.|.	0	0	0	0	0	-14.746	1.04	0.837
U2 snRNP-associated SURP motif-containing protein	SEP53BP1	sp|O15042|SR140_HUMAN	sp|O15042|SR140_HUMAN	2.884|2.003	4.888	2.444	2	2.505|3.261	0	0	0	0	0	-14.76	0.855	0.856
T-box transcription factor TBX3	SEP53BP1	sp|O15119|TBX3_HUMAN	sp|O15119|TBX3_HUMAN	0.490|0.802	1.292	0.646	2	1.183|0.578	0	0	0	0	0	-14.76	0.781	0.882
T-box transcription factor TBX2	SEP53BP1	sp|Q13207|TBX2_HUMAN	sp|Q13207|TBX2_HUMAN	0.496|0.597	1.092	0.546	2	0.808|0.390	0	0	0	0	0	-14.76	0.973	0.838
Actin-related protein 2/3 complex subunit 2	SEP53BP1	sp|O15144|ARPC2_HUMAN	sp|O15144|ARPC2_HUMAN	1.004|.	1.39	0.695	2	0.513|0.219	0.5	0.999	0.5	0.999	0.5	-14.025	2.073	0.134
Actin-related protein 2/3 complex subunit 3	SEP53BP1	sp|O15145|ARPC3_HUMAN	sp|O15145|ARPC3_HUMAN	0.902|0.349	1.25	0.625	2	.|0.199	0.501	1	0.501	1	0.501	-6.266	3.134	0.109
Protein CASC3	SEP53BP1	sp|O15234|CASC3_HUMAN	sp|O15234|CASC3_HUMAN	0.561|0.468	1.029	0.514	2	.|.	0	0	0	0	0	-13.046	1.33	0.697
Eukaryotic translation initiation factor 3 subunit D	SEP53BP1	sp|O15371|EIF3D_HUMAN	sp|O15371|EIF3D_HUMAN	0.901|0.684	1.585	0.793	2	0.552|0.750	0	0	0	0	0	-14.583	1.231	0.722
D-3-phosphoglycerate dehydrogenase	SEP53BP1	sp|O43175|SERA_HUMAN	sp|O43175|SERA_HUMAN	2.607|3.103	5.71	2.855	2	2.032|1.831	0.009	0.018	0.009	0.018	0.009	-10.451	1.48	0.611
26S proteasome non-ATPase regulatory subunit 3	SEP53BP1	sp|O43242|PSMD3_HUMAN	sp|O43242|PSMD3_HUMAN	1.164|1.071	2.235	1.118	2	0.515|.	0.094	0.094	0.094	0.094	0.094	-2.26	2.168	0.32
Uncharacterized protein C11orf98	SEP53BP1	sp|E9PRG8|CK098_HUMAN	sp|E9PRG8|CK098_HUMAN	1.133|1.154	2.287	1.143	2	1.453|1.258	0	0	0	0	0	-14.76	0.846	0.859
U4/U6.U5 tri-snRNP-associated protein 1	SEP53BP1	sp|O43290|SNUT1_HUMAN	sp|O43290|SNUT1_HUMAN	0.650|0.654	1.304	0.652	2	0.680|0.825	0	0	0	0	0	-14.76	0.871	0.882
Eukaryotic translation elongation factor 1 epsilon-1	SEP53BP1	sp|O43324|MCA3_HUMAN	sp|O43324|MCA3_HUMAN	0.501|0.530	1.031	0.516	2	.|.	0	0	0	0	0	-11.56	1.333	0.73
RNA-binding protein Musashi homolog 1	SEP53BP1	sp|O43347|MSI1H_HUMAN	sp|O43347|MSI1H_HUMAN	1.004|0.886	1.89	0.945	2	.|.	0.444	0.793	0.444	0.793	0.444	-2.26	2.443	0.165
Exportin-T	SEP53BP1	sp|O43592|XPOT_HUMAN	sp|O43592|XPOT_HUMAN	0.935|1.137	2.072	1.036	2	0.798|0.658	0.003	0.006	0.003	0.006	0.003	-11.68	1.43	0.634
Mitochondrial import inner membrane translocase subunit TIM44	SEP53BP1	sp|O43615|TIM44_HUMAN	sp|O43615|TIM44_HUMAN	1.183|1.107	2.29	1.145	2	0.861|0.646	0.005	0.009	0.005	0.009	0.005	-7.348	1.535	0.624
Cleavage and polyadenylation specificity factor subunit 5	SEP53BP1	sp|O43809|CPSF5_HUMAN	sp|O43809|CPSF5_HUMAN	1.626|1.442	3.068	1.534	2	1.559|1.708	0	0	0	0	0	-14.76	0.94	0.859
A-kinase anchor protein 8	SEP53BP1	sp|O43823|AKAP8_HUMAN	sp|O43823|AKAP8_HUMAN	0.398|0.422	0.82	0.41	2	0.321|.	0	0	0	0	0	-13.141	1.276	0.765
Calumenin	SEP53BP1	sp|O43852|CALU_HUMAN	sp|O43852|CALU_HUMAN	0.644|0.728	1.372	0.686	2	0.653|0.601	0	0	0	0	0	-14.725	1.095	0.803
Dolichol-phosphate mannosyltransferase subunit 1	SEP53BP1	sp|O60762|DPM1_HUMAN	sp|O60762|DPM1_HUMAN	1.191|1.476	2.668	1.334	2	0.973|1.002	0	0.001	0	0.001	0	-13.085	1.351	0.671
Histone H2B type 1-K	SEP53BP1	sp|O60814|H2B1K_HUMAN	sp|O60814|H2B1K_HUMAN	6.533|8.319	14.851	7.426	2	10.848|6.928	0	0	0	0	0	-14.76	0.857	0.859
Histone H2B type 1-J	SEP53BP1	sp|P06899|H2B1J_HUMAN	sp|P06899|H2B1J_HUMAN	.|1.359	1.746	0.873	2	2.035|.	0	0	0	0	0	-14.76	0.429	0.896
DnaJ homolog subfamily A member 2	SEP53BP1	sp|O60884|DNJA2_HUMAN	sp|O60884|DNJA2_HUMAN	2.003|2.486	4.488	2.244	2	1.156|1.055	0.094	0.094	0.094	0.094	0.094	-2.26	2.032	0.244
DnaJ homolog subfamily B member 6	SEP53BP1	sp|O75190|DNJB6_HUMAN	sp|O75190|DNJB6_HUMAN	2.346|2.250	4.597	2.298	2	1.160|0.654	0.854	0.944	0.854	0.944	0.854	1.172	2.639	0.009
DnaJ homolog subfamily B member 2	SEP53BP1	sp|P25686|DNJB2_HUMAN	sp|P25686|DNJB2_HUMAN	0.436|0.420	0.857	0.428	2	.|.	0	0	0	0	0	-14.428	1.108	0.809
NADH dehydrogenase [ubiquinone] iron-sulfur protein 2, mitochondrial	SEP53BP1	sp|O75306|NDUS2_HUMAN	sp|O75306|NDUS2_HUMAN	1.253|1.225	2.477	1.239	2	1.166|1.251	0	0	0	0	0	-14.751	1.025	0.846
RNA/RNP complex-1-interacting phosphatase	SEP53BP1	sp|O75319|DUS11_HUMAN	sp|O75319|DUS11_HUMAN	0.734|0.711	1.445	0.723	2	1.039|0.805	0	0	0	0	0	-14.76	0.79	0.882
Protein NipSnap homolog 2	SEP53BP1	sp|O75323|NIPS2_HUMAN	sp|O75323|NIPS2_HUMAN	0.739|0.685	1.423	0.712	2	.|0.685	0	0	0	0	0	-14.76	1.039	0.832
Core histone macro-H2A.1	SEP53BP1	sp|O75367|H2AY_HUMAN	sp|O75367|H2AY_HUMAN	0.338|.	0.724	0.362	2	0.767|0.374	0	0	0	0	0	-14.76	0.676	0.897
Pre-mRNA-processing factor 40 homolog A	SEP53BP1	sp|O75400|PR40A_HUMAN	sp|O75400|PR40A_HUMAN	2.234|1.598	3.832	1.916	2	2.043|2.417	0	0	0	0	0	-14.76	0.862	0.858
NADH dehydrogenase [ubiquinone] iron-sulfur protein 3, mitochondrial	SEP53BP1	sp|O75489|NDUS3_HUMAN	sp|O75489|NDUS3_HUMAN	0.342|0.361	0.703	0.351	2	.|.	0	0	0	0	0	-14.76	0.909	0.882
Cold shock domain-containing protein E1	SEP53BP1	sp|O75534|CSDE1_HUMAN	sp|O75534|CSDE1_HUMAN	0.670|0.434	1.104	0.552	2	0.389|0.618	0	0	0	0	0	-14.76	1.126	0.738
GTPase Era, mitochondrial	SEP53BP1	sp|O75616|ERAL1_HUMAN	sp|O75616|ERAL1_HUMAN	0.563|0.563	1.127	0.563	2	0.563|0.646	0	0	0	0	0	-14.76	0.934	0.882
26S proteasome non-ATPase regulatory subunit 10	SEP53BP1	sp|O75832|PSD10_HUMAN	sp|O75832|PSD10_HUMAN	0.915|0.913	1.828	0.914	2	0.249|0.337	1	1	1	1	1	8.338	3.153	0
PHD finger protein 14	SEP53BP1	sp|O94880|PHF14_HUMAN	sp|O94880|PHF14_HUMAN	.|0.281	0.668	0.334	2	0.392|0.286	0	0	0	0	0	-14.76	0.997	0.897
Nuclear factor of activated T-cells 5	SEP53BP1	sp|O94916|NFAT5_HUMAN	sp|O94916|NFAT5_HUMAN	.|0.546	0.933	0.466	2	1.319|0.493	0	0	0	0	0	-14.76	0.578	0.898
E3 ubiquitin-protein ligase UBR5	SEP53BP1	sp|O95071|UBR5_HUMAN	sp|O95071|UBR5_HUMAN	0.778|0.804	1.582	0.791	2	.|.	0.094	0.094	0.094	0.094	0.094	-2.26	2.045	0.32
SR-related and CTD-associated factor 4	SEP53BP1	sp|O95104|SCAF4_HUMAN	sp|O95104|SCAF4_HUMAN	2.055|1.420	3.475	1.737	2	1.736|2.097	0	0	0	0	0	-14.76	0.911	0.833
Luc7-like protein 3	SEP53BP1	sp|O95232|LC7L3_HUMAN	sp|O95232|LC7L3_HUMAN	5.919|5.738	11.657	5.828	2	6.891|6.600	0	0	0	0	0	-14.76	0.864	0.859
NADH dehydrogenase [ubiquinone] 1 subunit C2	SEP53BP1	sp|O95298|NDUC2_HUMAN	sp|O95298|NDUC2_HUMAN	0.326|0.261	0.588	0.294	2	.|.	0	0	0	0	0	-14.76	0.76	0.882
Structural maintenance of chromosomes protein 2	SEP53BP1	sp|O95347|SMC2_HUMAN	sp|O95347|SMC2_HUMAN	0.604|0.620	1.224	0.612	2	.|.	0.01	0.015	0.01	0.015	0.01	-5.301	1.583	0.607
Zinc finger protein ZIC 2	SEP53BP1	sp|O95409|ZIC2_HUMAN	sp|O95409|ZIC2_HUMAN	0.805|0.713	1.518	0.759	2	1.029|0.753	0	0	0	0	0	-14.76	0.863	0.882
Sphingosine-1-phosphate lyase 1	SEP53BP1	sp|O95470|SGPL1_HUMAN	sp|O95470|SGPL1_HUMAN	0.684|0.703	1.387	0.694	2	0.468|0.525	0	0	0	0	0	-10.096	1.399	0.711
BAG family molecular chaperone regulator 2	SEP53BP1	sp|O95816|BAG2_HUMAN	sp|O95816|BAG2_HUMAN	3.402|5.166	8.568	4.284	2	.|0.288	1	1	1	1	1	9.11	14.865	0
Apoptosis-inducing factor 1, mitochondrial	SEP53BP1	sp|O95831|AIFM1_HUMAN	sp|O95831|AIFM1_HUMAN	0.999|1.222	2.221	1.11	2	0.338|.	0.999	1	0.999	1	0.999	6.879	3.281	0
L-lactate dehydrogenase A chain	SEP53BP1	sp|P00338|LDHA_HUMAN	sp|P00338|LDHA_HUMAN	0.480|0.494	0.975	0.487	2	.|.	0	0	0	0	0	-12.528	1.26	0.76
Glutamate dehydrogenase 1, mitochondrial	SEP53BP1	sp|P00366|DHE3_BOVIN	sp|P00366|DHE3_BOVIN	0.674|0.673	1.348	0.674	2	0.395|0.313	0.094	0.094	0.094	0.094	0.094	-2.26	1.917	0.388
Dihydrofolate reductase	SEP53BP1	sp|P00374|DYR_HUMAN	sp|P00374|DYR_HUMAN	0.190|0.194	0.385	0.192	2	.|.	0	0	0	0	0	-14.76	0.497	0.882
Phosphoglycerate kinase 1	SEP53BP1	sp|P00558|PGK1_HUMAN	sp|P00558|PGK1_HUMAN	0.501|0.344	0.845	0.423	2	0.502|0.237	0	0	0	0	0	-14.76	1.224	0.725
Complement C1r subcomponent	SEP53BP1	sp|P00736|C1R_HUMAN	sp|P00736|C1R_HUMAN	2.281|1.976	4.256	2.128	2	1.780|2.612	0	0	0	0	0	-14.76	0.987	0.842
Trypsin	SEP53BP1	sp|P00761|TRYP_PIG	sp|P00761|TRYP_PIG	18.776|34.171	52.947	26.474	2	37.041|22.478	0	0	0	0	0	-14.76	0.917	0.794
Serine protease 1	SEP53BP1	sp|P07477|TRY1_HUMAN	sp|P07477|TRY1_HUMAN	1.652|1.642	3.294	1.647	2	1.256|0.533	0.094	0.094	0.094	0.094	0.094	-2.26	2.012	0.244
Alpha-2-macroglobulin	SEP53BP1	sp|P01023|A2MG_HUMAN	sp|P01023|A2MG_HUMAN	2.316|2.207	4.523	2.262	2	2.578|2.662	0	0	0	0	0	-14.76	0.863	0.859
Hemoglobin subunit delta	SEP53BP1	sp|P02042|HBD_HUMAN	sp|P02042|HBD_HUMAN	1.981|1.803	3.784	1.892	2	2.206|2.189	0	0	0	0	0	-14.76	0.861	0.859
Prelamin-A/C	SEP53BP1	sp|P02545|LMNA_HUMAN	sp|P02545|LMNA_HUMAN	0.526|0.759	1.285	0.642	2	1.120|0.780	0	0	0	0	0	-14.76	0.687	0.882
Fibrinogen gamma chain	SEP53BP1	sp|P02679|FIBG_HUMAN	sp|P02679|FIBG_HUMAN	1.153|1.175	2.328	1.164	2	0.876|1.399	0	0	0	0	0	-14.683	1.051	0.834
Fibronectin	SEP53BP1	sp|P02751|FINC_HUMAN	sp|P02751|FINC_HUMAN	1.964|1.856	3.82	1.91	2	2.037|1.825	0	0	0	0	0	-14.76	0.991	0.853
Albumin	SEP53BP1	sp|P02769|ALBU_BOVIN	sp|P02769|ALBU_BOVIN	2.000|1.771	3.771	1.886	2	2.645|0.640	0.001	0.003	0.001	0.003	0.001	-10.251	1.449	0.649
Albumin	SEP53BP1	sp|P02768|ALBU_HUMAN	sp|P02768|ALBU_HUMAN	2.961|2.796	5.757	2.879	2	3.303|2.819	0	0	0	0	0	-14.76	0.943	0.859
Fructose-bisphosphate aldolase A	SEP53BP1	sp|P04075|ALDOA_HUMAN	sp|P04075|ALDOA_HUMAN	0.535|0.525	1.061	0.53	2	0.719|0.394	0	0	0	0	0	-14.76	0.997	0.857
Keratin, type II cytoskeletal 1	SEP53BP1	sp|P04264|K2C1_HUMAN	sp|P04264|K2C1_HUMAN	26.350|30.425	56.774	28.387	2	31.642|20.615	0	0	0	0	0	-14.714	1.111	0.792
Keratin, type II cytoskeletal 2 epidermal	SEP53BP1	sp|P35908|K22E_HUMAN	sp|P35908|K22E_HUMAN	9.504|11.576	21.08	10.54	2	10.830|7.486	0	0	0	0	0	-14.622	1.171	0.764
Keratin, type II cytoskeletal 5	SEP53BP1	sp|P13647|K2C5_HUMAN	sp|P13647|K2C5_HUMAN	6.056|9.009	15.065	7.533	2	6.228|5.347	0.002	0.005	0.002	0.005	0.002	-14.65	1.305	0.643
Vimentin	SEP53BP1	sp|P08670|VIME_HUMAN	sp|P08670|VIME_HUMAN	12.012|3.739	15.751	7.876	2	5.429|3.665	0.471	0.943	0.471	0.943	0.471	-14.76	1.766	0.157
Keratin, type II cytoskeletal 6A	SEP53BP1	sp|P02538|K2C6A_HUMAN	sp|P02538|K2C6A_HUMAN	7.235|9.313	16.547	8.274	2	3.126|6.535	0.054	0.094	0.054	0.094	0.054	-4.25	1.831	0.449
Keratin, type II cytoskeletal 6B	SEP53BP1	sp|P04259|K2C6B_HUMAN	sp|P04259|K2C6B_HUMAN	11.056|14.052	25.108	12.554	2	5.727|9.394	0.048	0.094	0.048	0.094	0.048	-6.765	1.712	0.48
Keratin, type II cytoskeletal 8	SEP53BP1	sp|P05787|K2C8_HUMAN	sp|P05787|K2C8_HUMAN	1.253|.	1.64	0.82	2	0.670|0.588	0.047	0.094	0.047	0.094	0.047	-14.76	1.307	0.572
Neurofilament medium polypeptide	SEP53BP1	sp|P07197|NFM_HUMAN	sp|P07197|NFM_HUMAN	1.783|.	2.17	1.085	2	1.173|0.705	0.047	0.094	0.047	0.094	0.047	-14.76	1.193	0.572
Keratin, type II cytoskeletal 1b	SEP53BP1	sp|Q7Z794|K2C1B_HUMAN	sp|Q7Z794|K2C1B_HUMAN	1.993|2.301	4.294	2.147	2	2.266|1.884	0	0	0	0	0	-14.76	1.039	0.82
Alpha-internexin	SEP53BP1	sp|Q16352|AINX_HUMAN	sp|Q16352|AINX_HUMAN	0.548|.	0.934	0.467	2	0.363|.	0	0	0	0	0	-14.608	1.287	0.702
Keratin, type II cytoskeletal 80	SEP53BP1	sp|Q6KB66|K2C80_HUMAN	sp|Q6KB66|K2C80_HUMAN	0.856|0.876	1.732	0.866	2	1.035|0.630	0	0	0	0	0	-14.595	1.073	0.824
Keratin, type II cytoskeletal 78	SEP53BP1	sp|Q8N1N4|K2C78_HUMAN	sp|Q8N1N4|K2C78_HUMAN	1.449|1.374	2.823	1.411	2	1.891|1.163	0	0	0	0	0	-14.76	0.952	0.859
Neurofilament light polypeptide	SEP53BP1	sp|P07196|NFL_HUMAN	sp|P07196|NFL_HUMAN	0.834|.	1.22	0.61	2	0.148|0.421	0.5	1	0.5	1	0.5	-8.919	2.439	0.13
Keratin, type II cytoskeletal 3	SEP53BP1	sp|P12035|K2C3_HUMAN	sp|P12035|K2C3_HUMAN	0.719|0.476	1.195	0.597	2	0.696|0.616	0	0	0	0	0	-14.76	0.913	0.825
Glyceraldehyde-3-phosphate dehydrogenase	SEP53BP1	sp|P04406|G3P_HUMAN	sp|P04406|G3P_HUMAN	2.332|2.160	4.492	2.246	2	2.186|1.908	0	0	0	0	0	-14.61	1.1	0.807
Cellular tumor antigen p53	SEP53BP1	sp|P04637|P53_HUMAN	sp|P04637|P53_HUMAN	0.714|1.099	1.813	0.906	2	1.173|0.355	0.047	0.094	0.047	0.094	0.047	-14.269	1.405	0.545
Heat shock protein beta-1	SEP53BP1	sp|P04792|HSPB1_HUMAN	sp|P04792|HSPB1_HUMAN	2.206|2.278	4.484	2.242	2	1.575|1.609	0	0	0	0	0	-9.701	1.408	0.703
Dolichyl-diphosphooligosaccharide--protein glycosyltransferase subunit 1	SEP53BP1	sp|P04843|RPN1_HUMAN	sp|P04843|RPN1_HUMAN	0.630|0.939	1.569	0.784	2	1.031|0.745	0	0	0	0	0	-14.76	0.895	0.835
Sodium/potassium-transporting ATPase subunit alpha-1	SEP53BP1	sp|P05023|AT1A1_HUMAN	sp|P05023|AT1A1_HUMAN	0.732|0.942	1.675	0.837	2	.|.	0.144	0.193	0.144	0.193	0.144	-2.26	2.165	0.215
Arginase-1	SEP53BP1	sp|P05089|ARGI1_HUMAN	sp|P05089|ARGI1_HUMAN	0.837|1.013	1.85	0.925	2	1.241|0.695	0	0	0	0	0	-14.76	0.996	0.826
ADP/ATP translocase 2	SEP53BP1	sp|P05141|ADT2_HUMAN	sp|P05141|ADT2_HUMAN	3.840|4.138	7.979	3.989	2	3.751|3.855	0	0	0	0	0	-14.756	1.049	0.827
ADP/ATP translocase 3	SEP53BP1	sp|P12236|ADT3_HUMAN	sp|P12236|ADT3_HUMAN	0.667|0.938	1.605	0.803	2	0.557|.	0.047	0.094	0.047	0.094	0.047	-13.213	1.441	0.534
Plasma protease C1 inhibitor	SEP53BP1	sp|P05155|IC1_HUMAN	sp|P05155|IC1_HUMAN	0.706|1.715	2.422	1.211	2	2.444|1.760	0	0	0	0	0	-14.76	0.584	0.859
60S acidic ribosomal protein P2	SEP53BP1	sp|P05387|RLA2_HUMAN	sp|P05387|RLA2_HUMAN	1.400|0.601	2.001	1	2	.|0.464	0.499	0.999	0.499	0.999	0.499	-11.847	2.158	0.146
60S acidic ribosomal protein P0	SEP53BP1	sp|P05388|RLA0_HUMAN	sp|P05388|RLA0_HUMAN	1.430|1.223	2.653	1.327	2	1.049|0.638	0.048	0.094	0.048	0.094	0.048	-7.067	1.622	0.488
Cyclin-dependent kinase 1	SEP53BP1	sp|P06493|CDK1_HUMAN	sp|P06493|CDK1_HUMAN	2.024|1.887	3.911	1.955	2	0.935|0.937	0.094	0.094	0.094	0.094	0.094	-2.26	2.089	0.244
Cyclin-dependent kinase 5	SEP53BP1	sp|Q00535|CDK5_HUMAN	sp|Q00535|CDK5_HUMAN	0.876|0.910	1.786	0.893	2	0.770|0.643	0	0	0	0	0	-12.495	1.268	0.756
Cyclin-dependent kinase 4	SEP53BP1	sp|P11802|CDK4_HUMAN	sp|P11802|CDK4_HUMAN	0.464|0.408	0.872	0.436	2	.|.	0	0	0	0	0	-14.628	1.127	0.789
Cyclin-dependent kinase 9	SEP53BP1	sp|P50750|CDK9_HUMAN	sp|P50750|CDK9_HUMAN	0.152|0.125	0.277	0.139	2	.|0.096	0	0	0	0	0	-13.517	1.437	0.751
ATP synthase subunit beta, mitochondrial	SEP53BP1	sp|P06576|ATPB_HUMAN	sp|P06576|ATPB_HUMAN	1.434|1.342	2.776	1.388	2	0.898|1.103	0	0	0	0	0	-10.514	1.395	0.7
Alpha-enolase	SEP53BP1	sp|P06733|ENOA_HUMAN	sp|P06733|ENOA_HUMAN	1.571|1.645	3.216	1.608	2	1.366|1.248	0	0	0	0	0	-13.13	1.232	0.768
Glycogen phosphorylase, liver form	SEP53BP1	sp|P06737|PYGL_HUMAN	sp|P06737|PYGL_HUMAN	0.656|0.713	1.369	0.684	2	0.536|.	0	0	0	0	0	-12.845	1.277	0.747
Annexin A2	SEP53BP1	sp|P07355|ANXA2_HUMAN	sp|P07355|ANXA2_HUMAN	0.813|1.058	1.871	0.936	2	1.117|0.654	0	0	0	0	0	-14.76	1.094	0.781
Tubulin beta chain	SEP53BP1	sp|P07437|TBB5_HUMAN	sp|P07437|TBB5_HUMAN	10.715|12.874	23.589	11.794	2	8.037|9.517	0	0	0	0	0	-12.802	1.349	0.68
Tubulin beta-4B chain	SEP53BP1	sp|P68371|TBB4B_HUMAN	sp|P68371|TBB4B_HUMAN	5.151|6.618	11.768	5.884	2	4.208|4.384	0.001	0.003	0.001	0.003	0.001	-13.193	1.37	0.648
Tubulin beta-4A chain	SEP53BP1	sp|P04350|TBB4A_HUMAN	sp|P04350|TBB4A_HUMAN	1.410|1.695	3.105	1.553	2	0.946|1.154	0.013	0.026	0.013	0.026	0.013	-10.499	1.486	0.599
Tubulin beta-2A chain	SEP53BP1	sp|Q13885|TBB2A_HUMAN	sp|Q13885|TBB2A_HUMAN	4.178|5.985	10.163	5.081	2	2.930|3.204	0.047	0.094	0.047	0.094	0.047	-10.197	1.658	0.517
Tubulin beta-2B chain	SEP53BP1	sp|Q9BVA1|TBB2B_HUMAN	sp|Q9BVA1|TBB2B_HUMAN	0.690|.	1.076	0.538	2	0.591|0.640	0	0	0	0	0	-14.76	0.875	0.895
Tubulin beta-6 chain	SEP53BP1	sp|Q9BUF5|TBB6_HUMAN	sp|Q9BUF5|TBB6_HUMAN	1.202|1.606	2.808	1.404	2	0.853|0.813	0.047	0.094	0.047	0.094	0.047	-8.355	1.686	0.508
Bifunctional glutamate/proline--tRNA ligase	SEP53BP1	sp|P07814|SYEP_HUMAN	sp|P07814|SYEP_HUMAN	1.070|1.027	2.097	1.048	2	0.790|0.638	0.001	0.001	0.001	0.001	0.001	-8.292	1.477	0.658
Heterogeneous nuclear ribonucleoproteins C1/C2	SEP53BP1	sp|P07910|HNRPC_HUMAN	sp|P07910|HNRPC_HUMAN	1.633|1.445	3.077	1.539	2	2.560|1.152	0	0	0	0	0	-14.76	0.896	0.859
Heat shock protein HSP 90-beta	SEP53BP1	sp|P08238|HS90B_HUMAN	sp|P08238|HS90B_HUMAN	2.338|2.470	4.809	2.404	2	2.091|2.047	0	0	0	0	0	-14.05	1.162	0.787
Heat shock protein HSP 90-alpha	SEP53BP1	sp|P07900|HS90A_HUMAN	sp|P07900|HS90A_HUMAN	0.911|0.934	1.846	0.923	2	1.189|0.634	0	0	0	0	0	-14.649	1.063	0.828
Endoplasmin	SEP53BP1	sp|P14625|ENPL_HUMAN	sp|P14625|ENPL_HUMAN	0.748|0.647	1.394	0.697	2	0.807|0.731	0	0	0	0	0	-14.76	0.907	0.882
Asparagine synthetase [glutamine-hydrolyzing]	SEP53BP1	sp|P08243|ASNS_HUMAN	sp|P08243|ASNS_HUMAN	0.781|0.903	1.683	0.842	2	.|.	0.094	0.094	0.094	0.094	0.094	-2.26	2.176	0.32
U1 small nuclear ribonucleoprotein 70 kDa	SEP53BP1	sp|P08621|RU17_HUMAN	sp|P08621|RU17_HUMAN	1.020|0.970	1.99	0.995	2	1.062|0.410	0.002	0.003	0.002	0.003	0.002	-7.718	1.507	0.645
40S ribosomal protein S17	SEP53BP1	sp|P08708|RS17_HUMAN	sp|P08708|RS17_HUMAN	4.645|5.195	9.839	4.92	2	4.793|4.942	0	0	0	0	0	-14.76	1.011	0.836
40S ribosomal protein SA	SEP53BP1	sp|P08865|RSSA_HUMAN	sp|P08865|RSSA_HUMAN	1.801|1.754	3.555	1.777	2	1.888|1.903	0	0	0	0	0	-14.76	0.938	0.859
2',3'-cyclic-nucleotide 3'-phosphodiesterase	SEP53BP1	sp|P09543|CN37_HUMAN	sp|P09543|CN37_HUMAN	1.282|1.393	2.674	1.337	2	1.072|0.778	0.001	0.002	0.001	0.002	0.001	-9.307	1.464	0.654
Poly [ADP-ribose] polymerase 1	SEP53BP1	sp|P09874|PARP1_HUMAN	sp|P09874|PARP1_HUMAN	0.794|0.879	1.673	0.836	2	0.976|0.413	0	0	0	0	0	-12.403	1.316	0.726
Complement C4-A	SEP53BP1	sp|P0C0L4|CO4A_HUMAN	sp|P0C0L4|CO4A_HUMAN	2.048|1.842	3.891	1.945	2	2.268|2.194	0	0	0	0	0	-14.76	0.872	0.859
Histone H2A.Z	SEP53BP1	sp|P0C0S5|H2AZ_HUMAN	sp|P0C0S5|H2AZ_HUMAN	4.952|6.454	11.406	5.703	2	9.538|5.518	0	0	0	0	0	-14.76	0.786	0.859
Histone H2A type 2-B	SEP53BP1	sp|Q8IUE6|H2A2B_HUMAN	sp|Q8IUE6|H2A2B_HUMAN	.|0.603	0.989	0.495	2	0.927|0.538	0	0	0	0	0	-14.76	0.701	0.898
Calmodulin-1	SEP53BP1	sp|P0DP23|CALM1_HUMAN	sp|P0DP23|CALM1_HUMAN	0.487|0.351	0.838	0.419	2	0.366|0.322	0	0	0	0	0	-14.74	1.221	0.735
HLA class I histocompatibility antigen, A alpha chain	SEP53BP1	tr|A0A140T913|A0A140T913_HUMAN	tr|A0A140T913|A0A140T913_HUMAN	0.212|0.238	0.45	0.225	2	0.158|0.196	0	0	0	0	0	-13.878	1.281	0.774
Serine/threonine-protein kinase A-Raf	SEP53BP1	sp|P10398|ARAF_HUMAN	sp|P10398|ARAF_HUMAN	1.257|1.278	2.534	1.267	2	1.091|1.076	0	0	0	0	0	-13.712	1.17	0.786
RAF proto-oncogene serine/threonine-protein kinase	SEP53BP1	sp|P04049|RAF1_HUMAN	sp|P04049|RAF1_HUMAN	1.109|1.370	2.479	1.239	2	0.555|0.448	0.537	0.98	0.537	0.98	0.537	-2.26	2.487	0.081
Histone H1.4	SEP53BP1	sp|P10412|H14_HUMAN	sp|P10412|H14_HUMAN	3.582|3.070	6.652	3.326	2	3.710|2.830	0	0	0	0	0	-14.76	1.026	0.823
Histone H1.2	SEP53BP1	sp|P16403|H12_HUMAN	sp|P16403|H12_HUMAN	0.835|0.686	1.521	0.76	2	0.827|0.743	0	0	0	0	0	-14.76	0.97	0.836
60 kDa heat shock protein, mitochondrial	SEP53BP1	sp|P10809|CH60_HUMAN	sp|P10809|CH60_HUMAN	1.616|1.627	3.243	1.622	2	1.210|1.269	0	0	0	0	0	-11.401	1.309	0.74
Endoplasmic reticulum chaperone BiP	SEP53BP1	sp|P11021|BIP_HUMAN	sp|P11021|BIP_HUMAN	1.903|1.708	3.611	1.805	2	5.876|2.002	0	0	0	0	0	-14.76	0.526	0.859
Heat shock cognate 71 kDa protein	SEP53BP1	sp|P11142|HSP7C_HUMAN	sp|P11142|HSP7C_HUMAN	4.313|6.914	11.227	5.613	2	3.877|3.864	0.047	0.094	0.047	0.094	0.047	-14.204	1.45	0.543
Heat shock 70 kDa protein 1A	SEP53BP1	sp|P0DMV8|HS71A_HUMAN	sp|P0DMV8|HS71A_HUMAN	3.624|5.726	9.35	4.675	2	2.878|3.168	0.047	0.094	0.047	0.094	0.047	-13.178	1.548	0.532
Heat shock 70 kDa protein 6	SEP53BP1	sp|P17066|HSP76_HUMAN	sp|P17066|HSP76_HUMAN	0.238|0.285	0.523	0.261	2	.|.	0	0	0	0	0	-14.76	0.676	0.882
Uridine 5'-monophosphate synthase	SEP53BP1	sp|P11172|UMPS_HUMAN	sp|P11172|UMPS_HUMAN	0.957|1.019	1.976	0.988	2	0.856|0.802	0	0	0	0	0	-13.772	1.192	0.778
Medium-chain specific acyl-CoA dehydrogenase, mitochondrial	SEP53BP1	sp|P11310|ACADM_HUMAN	sp|P11310|ACADM_HUMAN	1.121|0.986	2.107	1.054	2	1.040|0.727	0	0	0	0	0	-14.013	1.211	0.763
DNA topoisomerase 1	SEP53BP1	sp|P11387|TOP1_HUMAN	sp|P11387|TOP1_HUMAN	4.857|2.756	7.612	3.806	2	3.756|4.025	0	0	0	0	0	-14.76	0.979	0.776
Ubiquitin-like protein 4A	SEP53BP1	sp|P11441|UBL4A_HUMAN	sp|P11441|UBL4A_HUMAN	1.103|1.270	2.374	1.187	2	.|.	0.996	1	0.996	1	0.996	4.82	3.069	0
Pyruvate carboxylase, mitochondrial	SEP53BP1	sp|P11498|PYC_HUMAN	sp|P11498|PYC_HUMAN	0.332|0.316	0.647	0.324	2	0.279|.	0	0	0	0	0	-14.253	1.161	0.801
C-1-tetrahydrofolate synthase, cytoplasmic	SEP53BP1	sp|P11586|C1TC_HUMAN	sp|P11586|C1TC_HUMAN	3.892|3.820	7.713	3.856	2	4.164|4.366	0	0	0	0	0	-14.76	0.904	0.859
Polyadenylate-binding protein 1	SEP53BP1	sp|P11940|PABP1_HUMAN	sp|P11940|PABP1_HUMAN	3.083|2.625	5.708	2.854	2	0.627|1.100	1	1	1	1	1	7.617	3.438	0
Polyadenylate-binding protein	SEP53BP1	tr|A0A7I2V4L7|A0A7I2V4L7_HUMAN	tr|A0A7I2V4L7|A0A7I2V4L7_HUMAN	1.541|1.220	2.761	1.381	2	.|0.410	0.999	1	0.999	1	0.999	6.715	3.369	0
X-ray repair cross-complementing protein 6	SEP53BP1	sp|P12956|XRCC6_HUMAN	sp|P12956|XRCC6_HUMAN	1.760|2.413	4.173	2.086	2	4.374|2.211	0	0	0	0	0	-14.76	0.671	0.859
X-ray repair cross-complementing protein 5	SEP53BP1	sp|P13010|XRCC5_HUMAN	sp|P13010|XRCC5_HUMAN	1.897|2.638	4.535	2.268	2	4.730|2.227	0	0	0	0	0	-14.76	0.699	0.859
Cytochrome c oxidase subunit 4 isoform 1, mitochondrial	SEP53BP1	sp|P13073|COX41_HUMAN	sp|P13073|COX41_HUMAN	0.997|0.973	1.97	0.985	2	0.623|0.508	0.094	0.094	0.094	0.094	0.094	-2.26	1.751	0.32
Elongation factor 2	SEP53BP1	sp|P13639|EF2_HUMAN	sp|P13639|EF2_HUMAN	1.808|1.802	3.61	1.805	2	1.631|1.712	0	0	0	0	0	-14.488	1.08	0.822
116 kDa U5 small nuclear ribonucleoprotein component	SEP53BP1	sp|Q15029|U5S1_HUMAN	sp|Q15029|U5S1_HUMAN	0.297|0.378	0.675	0.337	2	.|.	0	0	0	0	0	-14.76	0.872	0.882
Bifunctional methylenetetrahydrofolate dehydrogenase/cyclohydrolase, mitochondrial	SEP53BP1	sp|P13995|MTDC_HUMAN	sp|P13995|MTDC_HUMAN	1.435|1.272	2.708	1.354	2	1.273|1.283	0	0	0	0	0	-14.76	1.06	0.816
Pyruvate kinase PKM	SEP53BP1	sp|P14618|KPYM_HUMAN	sp|P14618|KPYM_HUMAN	2.027|2.024	4.051	2.026	2	1.977|1.905	0	0	0	0	0	-14.676	1.044	0.839
Heterogeneous nuclear ribonucleoprotein L	SEP53BP1	sp|P14866|HNRPL_HUMAN	sp|P14866|HNRPL_HUMAN	0.075|0.196	0.271	0.136	2	0.280|0.074	0	0	0	0	0	-14.76	0.939	0.781
Aspartate--tRNA ligase, cytoplasmic	SEP53BP1	sp|P14868|SYDC_HUMAN	sp|P14868|SYDC_HUMAN	1.281|1.276	2.557	1.278	2	1.013|1.068	0	0	0	0	0	-12.783	1.229	0.772
Junction plakoglobin	SEP53BP1	sp|P14923|PLAK_HUMAN	sp|P14923|PLAK_HUMAN	2.521|2.667	5.188	2.594	2	2.906|1.956	0	0	0	0	0	-14.611	1.088	0.815
40S ribosomal protein S2	SEP53BP1	sp|P15880|RS2_HUMAN	sp|P15880|RS2_HUMAN	8.523|8.394	16.917	8.459	2	7.880|8.124	0	0	0	0	0	-14.651	1.057	0.831
Replication protein A 32 kDa subunit	SEP53BP1	sp|P15927|RFA2_HUMAN	sp|P15927|RFA2_HUMAN	0.893|0.807	1.7	0.85	2	1.459|0.955	0	0	0	0	0	-14.76	0.72	0.859
Sarcoplasmic/endoplasmic reticulum calcium ATPase 2	SEP53BP1	sp|P16615|AT2A2_HUMAN	sp|P16615|AT2A2_HUMAN	1.049|1.171	2.221	1.11	2	0.824|1.236	0	0	0	0	0	-14.688	1.1	0.804
Zinc finger protein 24	SEP53BP1	sp|P17028|ZNF24_HUMAN	sp|P17028|ZNF24_HUMAN	0.429|0.460	0.889	0.445	2	0.432|0.461	0	0	0	0	0	-14.76	0.997	0.85
CTP synthase 1	SEP53BP1	sp|P17812|PYRG1_HUMAN	sp|P17812|PYRG1_HUMAN	1.859|0.988	2.848	1.424	2	0.473|2.101	0.047	0.094	0.047	0.094	0.047	-14.76	1.428	0.552
ATP-dependent 6-phosphofructokinase, liver type	SEP53BP1	sp|P17858|PFKAL_HUMAN	sp|P17858|PFKAL_HUMAN	1.947|1.935	3.882	1.941	2	1.729|1.828	0	0	0	0	0	-14.417	1.092	0.816
ATP-dependent 6-phosphofructokinase, platelet type	SEP53BP1	sp|Q01813|PFKAP_HUMAN	sp|Q01813|PFKAP_HUMAN	1.155|1.258	2.413	1.206	2	0.929|0.956	0	0	0	0	0	-12.8	1.28	0.743
ATP-dependent 6-phosphofructokinase, muscle type	SEP53BP1	sp|P08237|PFKAM_HUMAN	sp|P08237|PFKAM_HUMAN	0.350|0.387	0.737	0.368	2	.|0.229	0.001	0.001	0.001	0.001	0.001	-9.447	1.612	0.659
26S proteasome regulatory subunit 6A	SEP53BP1	sp|P17980|PRS6A_HUMAN	sp|P17980|PRS6A_HUMAN	1.102|1.166	2.268	1.134	2	0.495|.	0.094	0.094	0.094	0.094	0.094	-2.26	2.29	0.32
T-complex protein 1 subunit alpha	SEP53BP1	sp|P17987|TCPA_HUMAN	sp|P17987|TCPA_HUMAN	2.605|2.415	5.02	2.51	2	0.969|1.269	0.094	0.094	0.094	0.094	0.094	-2.26	2.263	0.398
60S ribosomal protein L35a	SEP53BP1	sp|P18077|RL35A_HUMAN	sp|P18077|RL35A_HUMAN	1.377|0.871	2.247	1.124	2	1.232|0.917	0	0	0	0	0	-14.76	1.057	0.761
ADP-ribosylation factor 4	SEP53BP1	sp|P18085|ARF4_HUMAN	sp|P18085|ARF4_HUMAN	1.439|2.187	3.626	1.813	2	1.570|1.139	0.018	0.037	0.018	0.037	0.018	-14.508	1.356	0.593
ADP-ribosylation factor 3	SEP53BP1	sp|P61204|ARF3_HUMAN	sp|P61204|ARF3_HUMAN	0.599|1.195	1.795	0.897	2	0.876|0.744	0	0.001	0	0.001	0	-14.76	1.111	0.679
60S ribosomal protein L7	SEP53BP1	sp|P18124|RL7_HUMAN	sp|P18124|RL7_HUMAN	1.322|1.068	2.39	1.195	2	0.777|0.358	0.313	0.532	0.313	0.532	0.313	-2.26	2.266	0.183
Protein SON	SEP53BP1	sp|P18583|SON_HUMAN	sp|P18583|SON_HUMAN	1.204|1.041	2.246	1.123	2	1.110|1.045	0	0	0	0	0	-14.76	1.043	0.819
60S ribosomal protein L17	SEP53BP1	sp|P18621|RL17_HUMAN	sp|P18621|RL17_HUMAN	12.842|12.704	25.546	12.773	2	12.360|13.787	0	0	0	0	0	-14.76	0.979	0.859
Nucleolin	SEP53BP1	sp|P19338|NUCL_HUMAN	sp|P19338|NUCL_HUMAN	0.588|0.557	1.145	0.573	2	0.682|0.471	0	0	0	0	0	-14.76	1.01	0.847
DNA-directed RNA polymerase II subunit RPB3	SEP53BP1	sp|P19387|RPB3_HUMAN	sp|P19387|RPB3_HUMAN	0.580|0.704	1.284	0.642	2	.|.	0.048	0.094	0.048	0.094	0.048	-6.958	1.661	0.485
DNA-directed RNA polymerases I, II, and III subunit RPABC1	SEP53BP1	sp|P19388|RPAB1_HUMAN	sp|P19388|RPAB1_HUMAN	0.613|0.536	1.148	0.574	2	.|.	0.004	0.009	0.004	0.009	0.004	-9.72	1.485	0.627
E3 ubiquitin-protein ligase TRIM21	SEP53BP1	sp|P19474|RO52_HUMAN	sp|P19474|RO52_HUMAN	1.730|2.885	4.616	2.308	2	2.873|1.716	0	0	0	0	0	-14.76	1.039	0.759
Transcription factor EB	SEP53BP1	sp|P19484|TFEB_HUMAN	sp|P19484|TFEB_HUMAN	.|0.327	0.714	0.357	2	0.526|.	0	0	0	0	0	-14.76	0.679	0.897
Transcription factor E3	SEP53BP1	sp|P19532|TFE3_HUMAN	sp|P19532|TFE3_HUMAN	.|0.565	0.951	0.476	2	0.920|.	0	0	0	0	0	-14.76	0.517	0.898
Microphthalmia-associated transcription factor	SEP53BP1	sp|O75030|MITF_HUMAN	sp|O75030|MITF_HUMAN	.|0.920	1.306	0.653	2	1.349|0.439	0	0	0	0	0	-14.76	0.849	0.798
TATA-box-binding protein	SEP53BP1	sp|P20226|TBP_HUMAN	sp|P20226|TBP_HUMAN	0.550|0.889	1.439	0.719	2	1.501|0.763	0	0	0	0	0	-14.76	0.672	0.882
Lamin-B1	SEP53BP1	sp|P20700|LMNB1_HUMAN	sp|P20700|LMNB1_HUMAN	0.686|1.025	1.712	0.856	2	1.600|1.111	0	0	0	0	0	-14.76	0.642	0.859
Homeobox protein Hox-A5	SEP53BP1	sp|P20719|HXA5_HUMAN	sp|P20719|HXA5_HUMAN	1.084|0.919	2.003	1.001	2	1.070|1.290	0	0	0	0	0	-14.76	0.852	0.859
Homeobox protein Hox-B9	SEP53BP1	sp|P17482|HXB9_HUMAN	sp|P17482|HXB9_HUMAN	0.715|0.497	1.211	0.606	2	.|.	0.047	0.094	0.047	0.094	0.047	-11.796	1.566	0.528
Cyclin-dependent kinase 11B	SEP53BP1	sp|P21127|CD11B_HUMAN	sp|P21127|CD11B_HUMAN	0.687|0.327	1.014	0.507	2	0.732|0.681	0	0	0	0	0	-14.76	0.718	0.882
Filamin-A	SEP53BP1	sp|P21333|FLNA_HUMAN	sp|P21333|FLNA_HUMAN	0.234|0.195	0.429	0.215	2	0.190|0.188	0	0	0	0	0	-14.736	1.135	0.8
Protein-glutamine gamma-glutamyltransferase 2	SEP53BP1	sp|P21980|TGM2_HUMAN	sp|P21980|TGM2_HUMAN	0.382|0.188	0.569	0.285	2	0.375|0.299	0	0	0	0	0	-14.76	0.85	0.818
Protein-L-isoaspartate(D-aspartate) O-methyltransferase	SEP53BP1	sp|P22061|PIMT_HUMAN	sp|P22061|PIMT_HUMAN	2.003|2.724	4.727	2.363	2	3.116|3.775	0	0	0	0	0	-14.76	0.689	0.859
rRNA 2'-O-methyltransferase fibrillarin	SEP53BP1	sp|P22087|FBRL_HUMAN	sp|P22087|FBRL_HUMAN	1.811|2.081	3.891	1.946	2	1.845|1.733	0	0	0	0	0	-14.753	1.088	0.803
Trifunctional purine biosynthetic protein adenosine-3	SEP53BP1	sp|P22102|PUR2_HUMAN	sp|P22102|PUR2_HUMAN	3.024|0.470	3.494	1.747	2	.|3.229	0	0	0	0	0	-14.76	0.541	0.859
Nucleoside diphosphate kinase B	SEP53BP1	sp|P22392|NDKB_HUMAN	sp|P22392|NDKB_HUMAN	1.268|1.540	2.808	1.404	2	1.145|1.033	0	0	0	0	0	-13.647	1.291	0.714
Nucleoside diphosphate kinase A	SEP53BP1	sp|P15531|NDKA_HUMAN	sp|P15531|NDKA_HUMAN	0.425|0.430	0.855	0.428	2	0.406|0.379	0	0	0	0	0	-14.507	1.09	0.821
Heterogeneous nuclear ribonucleoproteins A2/B1	SEP53BP1	sp|P22626|ROA2_HUMAN	sp|P22626|ROA2_HUMAN	0.660|0.841	1.502	0.751	2	0.900|0.493	0	0	0	0	0	-14.76	1.127	0.772
Heterogeneous nuclear ribonucleoprotein A1	SEP53BP1	sp|P09651|ROA1_HUMAN	sp|P09651|ROA1_HUMAN	0.320|1.029	1.349	0.674	2	0.773|0.700	0	0	0	0	0	-14.76	0.917	0.723
Heterogeneous nuclear ribonucleoprotein A0	SEP53BP1	sp|Q13151|ROA0_HUMAN	sp|Q13151|ROA0_HUMAN	0.681|0.775	1.456	0.728	2	0.706|.	0	0	0	0	0	-14.76	1.031	0.825
Heterogeneous nuclear ribonucleoprotein A3	SEP53BP1	sp|P51991|ROA3_HUMAN	sp|P51991|ROA3_HUMAN	0.361|0.354	0.715	0.358	2	0.492|0.362	0	0	0	0	0	-14.76	0.847	0.881
Cytochrome b-c1 complex subunit 2, mitochondrial	SEP53BP1	sp|P22695|QCR2_HUMAN	sp|P22695|QCR2_HUMAN	1.693|1.582	3.275	1.638	2	1.689|1.809	0	0	0	0	0	-14.76	0.937	0.859
Tubulin gamma-1 chain	SEP53BP1	sp|P23258|TBG1_HUMAN	sp|P23258|TBG1_HUMAN	1.641|1.480	3.12	1.56	2	0.820|0.796	0.094	0.094	0.094	0.094	0.094	-2.26	1.931	0.244
40S ribosomal protein S3	SEP53BP1	sp|P23396|RS3_HUMAN	sp|P23396|RS3_HUMAN	9.475|9.337	18.812	9.406	2	8.957|9.413	0	0	0	0	0	-14.747	1.024	0.848
Cofilin-1	SEP53BP1	sp|P23528|COF1_HUMAN	sp|P23528|COF1_HUMAN	1.503|1.319	2.823	1.411	2	1.186|1.487	0	0	0	0	0	-14.76	1.063	0.812
Zinc-alpha-2-glycoprotein	SEP53BP1	sp|P25311|ZA2G_HUMAN	sp|P25311|ZA2G_HUMAN	.|0.492	0.879	0.439	2	0.458|.	0	0	0	0	0	-14.76	0.959	0.895
Transcriptional repressor protein YY1	SEP53BP1	sp|P25490|TYY1_HUMAN	sp|P25490|TYY1_HUMAN	1.028|0.898	1.926	0.963	2	0.999|0.792	0	0	0	0	0	-14.755	1.083	0.806
DnaJ homolog subfamily B member 1	SEP53BP1	sp|P25685|DNJB1_HUMAN	sp|P25685|DNJB1_HUMAN	2.433|3.313	5.746	2.873	2	1.060|0.945	0.588	1	0.588	1	0.588	-1.541	2.871	0.034
DnaJ homolog subfamily B member 11	SEP53BP1	sp|Q9UBS4|DJB11_HUMAN	sp|Q9UBS4|DJB11_HUMAN	1.783|1.618	3.401	1.7	2	1.859|1.813	0	0	0	0	0	-14.76	0.926	0.859
ATP synthase subunit alpha, mitochondrial	SEP53BP1	sp|P25705|ATPA_HUMAN	sp|P25705|ATPA_HUMAN	1.976|1.823	3.799	1.899	2	1.353|1.621	0	0	0	0	0	-12.709	1.283	0.742
Proteasome subunit alpha type-1	SEP53BP1	sp|P25786|PSA1_HUMAN	sp|P25786|PSA1_HUMAN	1.164|2.740	3.904	1.952	2	0.899|1.722	0.047	0.094	0.047	0.094	0.047	-14.76	1.568	0.571
Proteasome subunit alpha type-2	SEP53BP1	sp|P25787|PSA2_HUMAN	sp|P25787|PSA2_HUMAN	0.555|0.532	1.087	0.543	2	0.400|0.323	0	0	0	0	0	-8.955	1.513	0.677
Proteasome subunit alpha type-3	SEP53BP1	sp|P25788|PSA3_HUMAN	sp|P25788|PSA3_HUMAN	0.766|0.720	1.486	0.743	2	0.572|0.410	0.002	0.004	0.002	0.004	0.002	-7.785	1.535	0.64
Proteasome subunit alpha type-4	SEP53BP1	sp|P25789|PSA4_HUMAN	sp|P25789|PSA4_HUMAN	1.185|1.155	2.34	1.17	2	0.571|0.515	0.094	0.094	0.094	0.094	0.094	-2.26	2.158	0.392
Splicing factor U2AF 65 kDa subunit	SEP53BP1	sp|P26368|U2AF2_HUMAN	sp|P26368|U2AF2_HUMAN	6.039|5.860	11.899	5.95	2	6.474|6.579	0	0	0	0	0	-14.76	0.912	0.859
60S ribosomal protein L13	SEP53BP1	sp|P26373|RL13_HUMAN	sp|P26373|RL13_HUMAN	3.889|3.982	7.871	3.936	2	4.485|3.826	0	0	0	0	0	-14.76	0.95	0.859
Replication protein A 70 kDa DNA-binding subunit	SEP53BP1	sp|P27694|RFA1_HUMAN	sp|P27694|RFA1_HUMAN	0.846|0.952	1.798	0.899	2	1.464|0.899	0	0	0	0	0	-14.76	0.783	0.859
CAD protein	SEP53BP1	sp|P27708|PYR1_HUMAN	sp|P27708|PYR1_HUMAN	1.686|1.643	3.329	1.664	2	0.881|1.077	0.094	0.094	0.094	0.094	0.094	-2.26	1.709	0.244
Calnexin	SEP53BP1	sp|P27824|CALX_HUMAN	sp|P27824|CALX_HUMAN	0.482|0.585	1.067	0.533	2	.|.	0.001	0.001	0.001	0.001	0.001	-12.45	1.379	0.66
Proteasome subunit alpha type-5	SEP53BP1	sp|P28066|PSA5_HUMAN	sp|P28066|PSA5_HUMAN	1.157|1.158	2.315	1.158	2	0.756|0.633	0.094	0.094	0.094	0.094	0.094	-2.26	1.673	0.244
Proteasome subunit beta type-5	SEP53BP1	sp|P28074|PSB5_HUMAN	sp|P28074|PSB5_HUMAN	0.729|0.634	1.362	0.681	2	0.241|.	0.996	1	0.996	1	0.996	4.926	2.826	0
DNA-3-methyladenine glycosylase	SEP53BP1	sp|P29372|3MG_HUMAN	sp|P29372|3MG_HUMAN	0.957|0.599	1.556	0.778	2	0.483|0.931	0	0	0	0	0	-14.76	1.16	0.707
Transketolase	SEP53BP1	sp|P29401|TKT_HUMAN	sp|P29401|TKT_HUMAN	0.786|0.893	1.68	0.84	2	0.916|0.663	0	0	0	0	0	-14.757	1.077	0.808
Non-receptor tyrosine-protein kinase TYK2	SEP53BP1	sp|P29597|TYK2_HUMAN	sp|P29597|TYK2_HUMAN	0.779|0.747	1.526	0.763	2	0.375|0.755	0	0	0	0	0	-9.394	1.434	0.682
Serine/threonine-protein phosphatase 2A 65 kDa regulatory subunit A alpha isoform	SEP53BP1	sp|P30153|2AAA_HUMAN	sp|P30153|2AAA_HUMAN	.|1.211	1.598	0.799	2	1.783|.	0	0	0	0	0	-14.76	0.448	0.896
Aldehyde dehydrogenase X, mitochondrial	SEP53BP1	sp|P30837|AL1B1_HUMAN	sp|P30837|AL1B1_HUMAN	1.075|1.252	2.327	1.163	2	0.788|0.539	0.074	0.094	0.074	0.094	0.074	-2.868	1.785	0.427
DNA-directed RNA polymerase II subunit RPB2	SEP53BP1	sp|P30876|RPB2_HUMAN	sp|P30876|RPB2_HUMAN	1.049|1.082	2.131	1.066	2	0.552|0.232	0.999	0.999	0.999	0.999	0.999	6.618	2.977	0
S-adenosylmethionine synthase isoform type-2	SEP53BP1	sp|P31153|METK2_HUMAN	sp|P31153|METK2_HUMAN	1.578|1.587	3.165	1.583	2	1.528|1.537	0	0	0	0	0	-14.72	1.033	0.844
Homeobox protein Hox-A11	SEP53BP1	sp|P31270|HXA11_HUMAN	sp|P31270|HXA11_HUMAN	0.464|0.433	0.897	0.449	2	0.852|0.500	0	0	0	0	0	-14.76	0.687	0.882
Heterogeneous nuclear ribonucleoprotein H	SEP53BP1	sp|P31943|HNRH1_HUMAN	sp|P31943|HNRH1_HUMAN	2.091|1.914	4.005	2.002	2	2.152|1.701	0	0	0	0	0	-14.76	1.047	0.826
Heterogeneous nuclear ribonucleoprotein F	SEP53BP1	sp|P52597|HNRPF_HUMAN	sp|P52597|HNRPF_HUMAN	0.996|1.363	2.359	1.179	2	1.138|0.781	0	0	0	0	0	-14.615	1.251	0.699
Peroxiredoxin-2	SEP53BP1	sp|P32119|PRDX2_HUMAN	sp|P32119|PRDX2_HUMAN	1.088|0.990	2.078	1.039	2	1.353|1.131	0	0	0	0	0	-14.76	0.84	0.859
60S ribosomal protein L9	SEP53BP1	sp|P32969|RL9_HUMAN	sp|P32969|RL9_HUMAN	2.096|1.667	3.763	1.882	2	2.055|2.076	0	0	0	0	0	-14.76	0.911	0.854
DNA replication licensing factor MCM4	SEP53BP1	sp|P33991|MCM4_HUMAN	sp|P33991|MCM4_HUMAN	1.371|1.313	2.685	1.342	2	1.167|1.448	0	0	0	0	0	-14.755	1.033	0.842
DNA replication licensing factor MCM5	SEP53BP1	sp|P33992|MCM5_HUMAN	sp|P33992|MCM5_HUMAN	1.678|1.714	3.393	1.696	2	1.528|1.568	0	0	0	0	0	-14.451	1.096	0.814
DNA replication licensing factor MCM7	SEP53BP1	sp|P33993|MCM7_HUMAN	sp|P33993|MCM7_HUMAN	2.642|2.611	5.253	2.627	2	2.150|2.444	0	0	0	0	0	-13.955	1.146	0.795
Homeobox protein Hox-D13	SEP53BP1	sp|P35453|HXD13_HUMAN	sp|P35453|HXD13_HUMAN	0.861|1.453	2.314	1.157	2	2.161|0.926	0	0	0	0	0	-14.76	0.818	0.85
Keratin, type I cytoskeletal 9	SEP53BP1	sp|P35527|K1C9_HUMAN	sp|P35527|K1C9_HUMAN	22.455|22.727	45.181	22.591	2	25.924|18.675	0	0	0	0	0	-14.741	1.027	0.847
Keratin, type I cytoskeletal 16	SEP53BP1	sp|P08779|K1C16_HUMAN	sp|P08779|K1C16_HUMAN	12.937|12.847	25.784	12.892	2	7.151|10.215	0.001	0.001	0.001	0.001	0.001	-6.873	1.508	0.65
Keratin, type I cytoskeletal 14	SEP53BP1	sp|P02533|K1C14_HUMAN	sp|P02533|K1C14_HUMAN	8.329|7.337	15.665	7.833	2	6.381|7.054	0	0	0	0	0	-14.38	1.167	0.777
Keratin, type I cytoskeletal 10	SEP53BP1	tr|A0A1B0GVI3|A0A1B0GVI3_HUMAN	tr|A0A1B0GVI3|A0A1B0GVI3_HUMAN	14.452|25.286	39.738	19.869	2	19.366|11.572	0.047	0.094	0.047	0.094	0.047	-14.76	1.327	0.56
Keratin, type I cytoskeletal 17	SEP53BP1	sp|Q04695|K1C17_HUMAN	sp|Q04695|K1C17_HUMAN	3.896|4.169	8.065	4.032	2	1.634|3.329	0.094	0.094	0.094	0.094	0.094	-2.26	1.729	0.307
Keratin, type I cytoskeletal 15	SEP53BP1	sp|P19012|K1C15_HUMAN	sp|P19012|K1C15_HUMAN	1.693|1.926	3.62	1.81	2	1.159|1.631	0	0	0	0	0	-12.695	1.317	0.721
Keratin, type I cytoskeletal 13	SEP53BP1	sp|P13646|K1C13_HUMAN	sp|P13646|K1C13_HUMAN	0.332|0.580	0.912	0.456	2	0.352|0.447	0	0	0	0	0	-14.76	1.15	0.715
Keratin, type I cytoskeletal 18	SEP53BP1	sp|P05783|K1C18_HUMAN	sp|P05783|K1C18_HUMAN	0.676|.	1.062	0.531	2	.|0.451	0	0	0	0	0	-14.76	1.178	0.684
26S proteasome regulatory subunit 7	SEP53BP1	sp|P35998|PRS7_HUMAN	sp|P35998|PRS7_HUMAN	1.226|1.393	2.619	1.31	2	.|.	1	1	1	1	1	7.668	3.386	0
60S ribosomal protein L4	SEP53BP1	sp|P36578|RL4_HUMAN	sp|P36578|RL4_HUMAN	1.685|1.531	3.216	1.608	2	0.996|1.256	0.001	0.001	0.001	0.001	0.001	-10.067	1.438	0.662
Serine/threonine-protein phosphatase PP1-gamma catalytic subunit	SEP53BP1	sp|P36873|PP1G_HUMAN	sp|P36873|PP1G_HUMAN	0.711|0.724	1.435	0.718	2	0.351|0.525	0.023	0.032	0.023	0.032	0.023	-4.222	1.672	0.588
Serine/threonine-protein phosphatase PP1-beta catalytic subunit	SEP53BP1	sp|P62140|PP1B_HUMAN	sp|P62140|PP1B_HUMAN	0.319|0.401	0.719	0.36	2	.|.	0	0	0	0	0	-14.76	0.93	0.848
RNA-binding motif protein, X chromosome	SEP53BP1	sp|P38159|RBMX_HUMAN	sp|P38159|RBMX_HUMAN	0.320|0.481	0.801	0.4	2	1.379|0.521	0	0	0	0	0	-14.76	0.472	0.882
RNA binding motif protein, X-linked-like-1	SEP53BP1	sp|Q96E39|RMXL1_HUMAN	sp|Q96E39|RMXL1_HUMAN	.|0.419	0.806	0.403	2	0.415|0.442	0	0	0	0	0	-14.76	0.94	0.899
V-type proton ATPase catalytic subunit A	SEP53BP1	sp|P38606|VATA_HUMAN	sp|P38606|VATA_HUMAN	0.624|0.665	1.289	0.645	2	0.407|0.362	0.026	0.048	0.026	0.048	0.026	-5.54	1.68	0.586
Stress-70 protein, mitochondrial	SEP53BP1	sp|P38646|GRP75_HUMAN	sp|P38646|GRP75_HUMAN	1.060|1.128	2.189	1.094	2	0.864|1.242	0	0	0	0	0	-14.736	1.056	0.826
40S ribosomal protein S19	SEP53BP1	sp|P39019|RS19_HUMAN	sp|P39019|RS19_HUMAN	2.009|2.173	4.183	2.091	2	2.124|2.370	0	0	0	0	0	-14.76	0.932	0.859
60S ribosomal protein L3	SEP53BP1	sp|P39023|RL3_HUMAN	sp|P39023|RL3_HUMAN	1.173|1.012	2.185	1.092	2	1.001|0.550	0.004	0.008	0.004	0.008	0.004	-10.185	1.472	0.63
T-complex protein 1 subunit zeta	SEP53BP1	sp|P40227|TCPZ_HUMAN	sp|P40227|TCPZ_HUMAN	2.195|2.171	4.366	2.183	2	0.550|.	1	1	1	1	1	10.231	3.967	0
60S ribosomal protein L13a	SEP53BP1	sp|P40429|RL13A_HUMAN	sp|P40429|RL13A_HUMAN	1.266|1.244	2.51	1.255	2	1.143|0.817	0	0	0	0	0	-11.721	1.299	0.746
ADP-ribosylation factor-like protein 1	SEP53BP1	sp|P40616|ARL1_HUMAN	sp|P40616|ARL1_HUMAN	1.460|1.653	3.114	1.557	2	0.697|0.954	0.094	0.094	0.094	0.094	0.094	-2.26	1.909	0.244
Replication factor C subunit 5	SEP53BP1	sp|P40937|RFC5_HUMAN	sp|P40937|RFC5_HUMAN	0.743|0.830	1.573	0.787	2	0.662|0.396	0.008	0.016	0.008	0.016	0.008	-8.416	1.536	0.615
Replication factor C subunit 3	SEP53BP1	sp|P40938|RFC3_HUMAN	sp|P40938|RFC3_HUMAN	0.822|0.655	1.477	0.738	2	.|0.593	0	0	0	0	0	-14.284	1.246	0.725
Eukaryotic translation initiation factor 2 subunit 3	SEP53BP1	sp|P41091|IF2G_HUMAN	sp|P41091|IF2G_HUMAN	0.899|1.024	1.923	0.961	2	0.862|0.952	0	0	0	0	0	-14.76	1.062	0.813
N-alpha-acetyltransferase 10	SEP53BP1	sp|P41227|NAA10_HUMAN	sp|P41227|NAA10_HUMAN	0.806|0.456	1.262	0.631	2	.|0.594	0	0	0	0	0	-14.76	1.062	0.736
Glycine--tRNA ligase	SEP53BP1	sp|P41250|GARS_HUMAN	sp|P41250|GARS_HUMAN	0.588|0.500	1.088	0.544	2	0.434|0.575	0	0	0	0	0	-14.76	1.089	0.801
Isoleucine--tRNA ligase, cytoplasmic	SEP53BP1	sp|P41252|SYIC_HUMAN	sp|P41252|SYIC_HUMAN	1.045|1.022	2.068	1.034	2	0.623|0.676	0.013	0.019	0.013	0.019	0.013	-4.915	1.594	0.598
Nucleophosmin	SEP53BP1	sp|P06748|NPM_HUMAN	sp|P06748|NPM_HUMAN	1.432|1.521	2.954	1.477	2	1.590|1.544	0	0	0	0	0	-14.76	0.943	0.859
Condensin-2 complex subunit D3	SEP53BP1	sp|P42695|CNDD3_HUMAN	sp|P42695|CNDD3_HUMAN	0.449|0.540	0.988	0.494	2	0.284|.	0.047	0.094	0.047	0.094	0.047	-7.859	1.74	0.503
Leucine-rich PPR motif-containing protein, mitochondrial	SEP53BP1	sp|P42704|LPPRC_HUMAN	sp|P42704|LPPRC_HUMAN	0.869|1.098	1.967	0.984	2	.|0.577	0.048	0.094	0.048	0.094	0.048	-6.793	1.705	0.483
60S ribosomal protein L35	SEP53BP1	sp|P42766|RL35_HUMAN	sp|P42766|RL35_HUMAN	10.073|9.100	19.174	9.587	2	9.379|10.041	0	0	0	0	0	-14.76	0.988	0.847
Matrin-3	SEP53BP1	sp|P43243|MATR3_HUMAN	sp|P43243|MATR3_HUMAN	1.093|0.868	1.961	0.98	2	1.430|.	0	0	0	0	0	-14.76	0.685	0.893
Nicotinamide phosphoribosyltransferase	SEP53BP1	sp|P43490|NAMPT_HUMAN	sp|P43490|NAMPT_HUMAN	1.438|1.618	3.056	1.528	2	1.329|1.360	0	0	0	0	0	-14.546	1.137	0.787
Large proline-rich protein BAG6	SEP53BP1	sp|P46379|BAG6_HUMAN	sp|P46379|BAG6_HUMAN	1.653|2.002	3.655	1.827	2	.|.	1	1	1	1	1	9.802	4.725	0
Glutathione S-transferase Mu 5	SEP53BP1	sp|P46439|GSTM5_HUMAN	sp|P46439|GSTM5_HUMAN	1.033|0.982	2.014	1.007	2	1.269|1.345	0	0	0	0	0	-14.76	0.771	0.859
60S ribosomal protein L27a	SEP53BP1	sp|P46776|RL27A_HUMAN	sp|P46776|RL27A_HUMAN	13.010|13.176	26.186	13.093	2	14.041|14.437	0	0	0	0	0	-14.76	0.92	0.859
60S ribosomal protein L5	SEP53BP1	sp|P46777|RL5_HUMAN	sp|P46777|RL5_HUMAN	0.720|.	1.107	0.554	2	0.489|0.824	0	0	0	0	0	-14.76	0.872	0.843
60S ribosomal protein L21	SEP53BP1	sp|P46778|RL21_HUMAN	sp|P46778|RL21_HUMAN	3.845|4.029	7.874	3.937	2	3.904|3.695	0	0	0	0	0	-14.753	1.037	0.838
60S ribosomal protein L28	SEP53BP1	sp|P46779|RL28_HUMAN	sp|P46779|RL28_HUMAN	4.186|4.385	8.57	4.285	2	4.672|4.256	0	0	0	0	0	-14.76	0.961	0.859
40S ribosomal protein S9	SEP53BP1	sp|P46781|RS9_HUMAN	sp|P46781|RS9_HUMAN	7.230|7.225	14.455	7.228	2	7.121|6.629	0	0	0	0	0	-14.64	1.052	0.835
40S ribosomal protein S5	SEP53BP1	sp|P46782|RS5_HUMAN	sp|P46782|RS5_HUMAN	4.788|4.535	9.322	4.661	2	5.032|5.434	0	0	0	0	0	-14.76	0.891	0.859
40S ribosomal protein S10	SEP53BP1	sp|P46783|RS10_HUMAN	sp|P46783|RS10_HUMAN	3.376|2.882	6.258	3.129	2	2.517|3.039	0	0	0	0	0	-14.679	1.131	0.784
Dolichyl-diphosphooligosaccharide--protein glycosyltransferase subunit STT3A	SEP53BP1	sp|P46977|STT3A_HUMAN	sp|P46977|STT3A_HUMAN	0.689|0.719	1.409	0.704	2	0.620|0.232	0.094	0.094	0.094	0.094	0.094	-2.26	1.857	0.384
Glutamine--tRNA ligase	SEP53BP1	sp|P47897|SYQ_HUMAN	sp|P47897|SYQ_HUMAN	0.837|0.887	1.724	0.862	2	0.206|0.443	0.998	0.999	0.998	0.999	0.998	5.633	2.854	0
T-complex protein 1 subunit epsilon	SEP53BP1	sp|P48643|TCPE_HUMAN	sp|P48643|TCPE_HUMAN	2.329|2.116	4.445	2.222	2	0.844|0.766	0.934	0.995	0.934	0.995	0.934	1.925	2.765	0.005
Casein kinase I isoform alpha	SEP53BP1	sp|P48729|KC1A_HUMAN	sp|P48729|KC1A_HUMAN	0.204|0.157	0.361	0.18	2	.|0.160	0	0	0	0	0	-14.76	1.129	0.793
Fatty acid synthase	SEP53BP1	sp|P49327|FAS_HUMAN	sp|P49327|FAS_HUMAN	1.097|1.155	2.252	1.126	2	0.359|0.320	1	1	1	1	1	8.594	3.319	0
T-complex protein 1 subunit gamma	SEP53BP1	sp|P49368|TCPG_HUMAN	sp|P49368|TCPG_HUMAN	2.463|2.147	4.609	2.305	2	0.471|0.451	1	1	1	1	1	10.036	5	0
Elongation factor Tu, mitochondrial	SEP53BP1	sp|P49411|EFTU_HUMAN	sp|P49411|EFTU_HUMAN	4.151|4.115	8.267	4.133	2	3.204|3.498	0	0	0	0	0	-12.735	1.235	0.769
Signal recognition particle 9 kDa protein	SEP53BP1	sp|P49458|SRP09_HUMAN	sp|P49458|SRP09_HUMAN	1.095|0.889	1.984	0.992	2	1.023|1.213	0	0	0	0	0	-14.76	0.891	0.879
Casein kinase I isoform epsilon	SEP53BP1	sp|P49674|KC1E_HUMAN	sp|P49674|KC1E_HUMAN	1.059|0.794	1.853	0.927	2	0.595|0.615	0.047	0.094	0.047	0.094	0.047	-11.248	1.532	0.526
Proteasome subunit beta type-2	SEP53BP1	sp|P49721|PSB2_HUMAN	sp|P49721|PSB2_HUMAN	1.415|1.378	2.793	1.397	2	.|0.635	0.094	0.094	0.094	0.094	0.094	-2.26	2.199	0.244
RNA-binding protein 25	SEP53BP1	sp|P49756|RBM25_HUMAN	sp|P49756|RBM25_HUMAN	0.767|.	1.154	0.577	2	0.723|0.856	0	0	0	0	0	-14.76	0.733	0.898
Rab GDP dissociation inhibitor beta	SEP53BP1	sp|P50395|GDIB_HUMAN	sp|P50395|GDIB_HUMAN	1.273|0.993	2.266	1.133	2	1.478|1.394	0	0	0	0	0	-14.76	0.789	0.859
Emerin	SEP53BP1	sp|P50402|EMD_HUMAN	sp|P50402|EMD_HUMAN	3.605|2.474	6.079	3.04	2	3.694|4.749	0	0	0	0	0	-14.76	0.726	0.859
Serpin H1	SEP53BP1	sp|P50454|SERPH_HUMAN	sp|P50454|SERPH_HUMAN	1.381|1.495	2.876	1.438	2	0.562|1.238	0.079	0.094	0.079	0.094	0.079	-2.684	1.724	0.421
T-complex protein 1 subunit theta	SEP53BP1	sp|P50990|TCPQ_HUMAN	sp|P50990|TCPQ_HUMAN	1.879|1.966	3.844	1.922	2	0.409|.	1	1	1	1	1	10.219	4.697	0
T-complex protein 1 subunit delta	SEP53BP1	sp|P50991|TCPD_HUMAN	sp|P50991|TCPD_HUMAN	2.157|2.185	4.342	2.171	2	.|.	1	1	1	1	1	10.238	5.613	0
Isocitrate dehydrogenase [NAD] subunit gamma, mitochondrial	SEP53BP1	sp|P51553|IDH3G_HUMAN	sp|P51553|IDH3G_HUMAN	0.452|0.404	0.856	0.428	2	.|.	0	0	0	0	0	-14.673	1.106	0.802
Galactokinase	SEP53BP1	sp|P51570|GALK1_HUMAN	sp|P51570|GALK1_HUMAN	0.929|0.953	1.881	0.941	2	1.014|0.737	0	0	0	0	0	-14.518	1.088	0.818
Translocon-associated protein subunit delta	SEP53BP1	sp|P51571|SSRD_HUMAN	sp|P51571|SSRD_HUMAN	0.718|0.925	1.642	0.821	2	0.747|0.629	0	0	0	0	0	-14.662	1.198	0.739
Methyl-CpG-binding protein 2	SEP53BP1	sp|P51608|MECP2_HUMAN	sp|P51608|MECP2_HUMAN	0.268|0.431	0.699	0.35	2	0.991|0.552	0	0	0	0	0	-14.76	0.473	0.882
Peroxisomal multifunctional enzyme type 2	SEP53BP1	sp|P51659|DHB4_HUMAN	sp|P51659|DHB4_HUMAN	0.701|0.449	1.151	0.575	2	0.640|0.425	0	0	0	0	0	-14.76	1.104	0.744
26S proteasome non-ATPase regulatory subunit 7	SEP53BP1	sp|P51665|PSMD7_HUMAN	sp|P51665|PSMD7_HUMAN	0.842|1.059	1.901	0.95	2	0.281|0.243	1	1	1	1	1	8.781	3.641	0
Heterogeneous nuclear ribonucleoprotein M	SEP53BP1	sp|P52272|HNRPM_HUMAN	sp|P52272|HNRPM_HUMAN	1.856|1.693	3.548	1.774	2	1.431|0.848	0.048	0.094	0.048	0.094	0.048	-5.985	1.611	0.463
Importin subunit alpha-1	SEP53BP1	sp|P52292|IMA1_HUMAN	sp|P52292|IMA1_HUMAN	0.359|0.371	0.73	0.365	2	.|.	0	0	0	0	0	-14.76	0.944	0.882
F-actin-capping protein subunit alpha-1	SEP53BP1	sp|P52907|CAZA1_HUMAN	sp|P52907|CAZA1_HUMAN	0.918|0.509	1.427	0.714	2	0.612|.	0	0.001	0	0.001	0	-14.76	1.166	0.668
High mobility group protein HMGI-C	SEP53BP1	sp|P52926|HMGA2_HUMAN	sp|P52926|HMGA2_HUMAN	0.551|0.685	1.236	0.618	2	1.328|0.621	0	0	0	0	0	-14.76	0.68	0.882
Serine/threonine-protein kinase PLK1	SEP53BP1	sp|P53350|PLK1_HUMAN	sp|P53350|PLK1_HUMAN	0.934|0.817	1.751	0.875	2	0.598|0.414	0.059	0.094	0.059	0.094	0.059	-3.716	1.76	0.44
ATP-citrate synthase	SEP53BP1	sp|P53396|ACLY_HUMAN	sp|P53396|ACLY_HUMAN	0.275|0.246	0.521	0.26	2	0.161|.	0	0	0	0	0	-10.453	1.616	0.683
Succinate--CoA ligase [ADP/GDP-forming] subunit alpha, mitochondrial	SEP53BP1	sp|P53597|SUCA_HUMAN	sp|P53597|SUCA_HUMAN	1.730|1.377	3.107	1.553	2	1.220|1.488	0	0	0	0	0	-14.739	1.153	0.764
Coatomer subunit beta	SEP53BP1	sp|P53618|COPB_HUMAN	sp|P53618|COPB_HUMAN	0.576|0.599	1.175	0.588	2	0.346|0.368	0.005	0.009	0.005	0.009	0.005	-6.152	1.647	0.623
Coatomer subunit alpha	SEP53BP1	sp|P53621|COPA_HUMAN	sp|P53621|COPA_HUMAN	0.864|0.940	1.804	0.902	2	0.576|0.765	0	0	0	0	0	-11.466	1.359	0.712
AP-2 complex subunit sigma	SEP53BP1	sp|P53680|AP2S1_HUMAN	sp|P53680|AP2S1_HUMAN	1.017|0.892	1.909	0.955	2	.|0.520	0.094	0.094	0.094	0.094	0.094	-2.26	1.837	0.307
Arginine--tRNA ligase, cytoplasmic	SEP53BP1	sp|P54136|SYRC_HUMAN	sp|P54136|SYRC_HUMAN	0.601|0.736	1.338	0.669	2	0.284|0.310	0.51	0.927	0.51	0.927	0.51	-2.26	2.254	0.1
UV excision repair protein RAD23 homolog B	SEP53BP1	sp|P54727|RD23B_HUMAN	sp|P54727|RD23B_HUMAN	1.272|1.567	2.84	1.42	2	0.805|0.777	0.056	0.094	0.056	0.094	0.056	-4.044	1.795	0.446
Delta-1-pyrroline-5-carboxylate synthase	SEP53BP1	sp|P54886|P5CS_HUMAN	sp|P54886|P5CS_HUMAN	0.970|0.940	1.91	0.955	2	0.637|0.947	0	0	0	0	0	-13.042	1.229	0.77
26S proteasome non-ATPase regulatory subunit 4	SEP53BP1	sp|P55036|PSMD4_HUMAN	sp|P55036|PSMD4_HUMAN	1.427|1.404	2.831	1.415	2	.|.	1	1	1	1	1	9.793	3.66	0
Phosphatidylinositol 4-phosphate 5-kinase type-1 alpha	SEP53BP1	sp|Q99755|PI51A_HUMAN	sp|Q99755|PI51A_HUMAN	0.477|0.311	0.788	0.394	2	0.191|0.354	0.021	0.041	0.021	0.041	0.021	-13.75	1.516	0.589
Forkhead box protein G1	SEP53BP1	sp|P55316|FOXG1_HUMAN	sp|P55316|FOXG1_HUMAN	0.822|0.810	1.632	0.816	2	0.880|1.692	0	0	0	0	0	-14.76	0.669	0.859
Eukaryotic translation initiation factor 3 subunit B	SEP53BP1	sp|P55884|EIF3B_HUMAN	sp|P55884|EIF3B_HUMAN	0.172|0.454	0.626	0.313	2	0.340|.	0	0	0	0	0	-14.76	0.92	0.763
Ribosomal RNA processing protein 1 homolog A	SEP53BP1	sp|P56182|RRP1_HUMAN	sp|P56182|RRP1_HUMAN	0.386|0.254	0.64	0.32	2	0.472|0.478	0	0	0	0	0	-14.76	0.674	0.88
Methionine--tRNA ligase, cytoplasmic	SEP53BP1	sp|P56192|SYMC_HUMAN	sp|P56192|SYMC_HUMAN	1.125|1.176	2.301	1.15	2	0.453|0.822	0.094	0.094	0.094	0.094	0.094	-2.26	1.885	0.32
Myc-associated zinc finger protein	SEP53BP1	sp|P56270|MAZ_HUMAN	sp|P56270|MAZ_HUMAN	2.167|2.014	4.181	2.09	2	1.227|2.421	0	0	0	0	0	-13.608	1.213	0.771
MYC-associated zinc finger protein (Purine-binding transcription factor), isoform CRA_e	SEP53BP1	tr|I3L0M3|I3L0M3_HUMAN	tr|I3L0M3|I3L0M3_HUMAN	0.570|0.593	1.163	0.581	2	0.643|0.251	0	0	0	0	0	-9.871	1.448	0.704
Vascular endothelial zinc finger 1	SEP53BP1	sp|Q14119|VEZF1_HUMAN	sp|Q14119|VEZF1_HUMAN	0.130|.	0.517	0.258	2	.|0.122	0	0	0	0	0	-14.672	2.121	0.895
Breast cancer anti-estrogen resistance protein 1	SEP53BP1	sp|P56945|BCAR1_HUMAN	sp|P56945|BCAR1_HUMAN	5.257|0.979	6.236	3.118	2	2.075|2.732	0.047	0.094	0.047	0.094	0.047	-14.76	1.31	0.552
Breast cancer anti-estrogen resistance protein 1	SEP53BP1	tr|A0A2R8Y6M6|A0A2R8Y6M6_HUMAN	tr|A0A2R8Y6M6|A0A2R8Y6M6_HUMAN	0.505|.	0.892	0.446	2	0.552|0.604	0	0	0	0	0	-14.76	0.772	0.898
Transmembrane protein 33	SEP53BP1	sp|P57088|TMM33_HUMAN	sp|P57088|TMM33_HUMAN	0.953|1.087	2.04	1.02	2	0.814|0.641	0.001	0.001	0.001	0.001	0.001	-11.115	1.412	0.664
Gem-associated protein 4	SEP53BP1	sp|P57678|GEMI4_HUMAN	sp|P57678|GEMI4_HUMAN	1.142|0.913	2.056	1.028	2	.|0.262	1	1	1	1	1	9.64	3.922	0
Ras-related protein Rab-15	SEP53BP1	sp|P59190|RAB15_HUMAN	sp|P59190|RAB15_HUMAN	0.474|0.736	1.211	0.605	2	0.540|0.729	0	0	0	0	0	-14.76	0.965	0.801
Ras-related protein Rab-14	SEP53BP1	sp|P61106|RAB14_HUMAN	sp|P61106|RAB14_HUMAN	0.254|0.226	0.48	0.24	2	0.224|0.176	0	0	0	0	0	-14.296	1.209	0.786
Actin-related protein 2/3 complex subunit 4	SEP53BP1	sp|P59998|ARPC4_HUMAN	sp|P59998|ARPC4_HUMAN	0.662|0.349	1.012	0.506	2	0.284|.	0.333	0.666	0.333	0.666	0.333	-13.323	1.784	0.178
Triosephosphate isomerase	SEP53BP1	sp|P60174|TPIS_HUMAN	sp|P60174|TPIS_HUMAN	0.433|0.489	0.921	0.461	2	0.334|0.296	0	0	0	0	0	-11.21	1.464	0.688
Eukaryotic translation initiation factor 3 subunit E	SEP53BP1	sp|P60228|EIF3E_HUMAN	sp|P60228|EIF3E_HUMAN	0.438|0.315	0.752	0.376	2	.|.	0	0	0	0	0	-14.76	0.973	0.813
Protein transport protein Sec61 subunit beta	SEP53BP1	sp|P60468|SC61B_HUMAN	sp|P60468|SC61B_HUMAN	1.112|1.127	2.239	1.119	2	0.886|0.924	0	0	0	0	0	-12.747	1.237	0.769
Myosin light polypeptide 6	SEP53BP1	sp|P60660|MYL6_HUMAN	sp|P60660|MYL6_HUMAN	0.469|0.391	0.86	0.43	2	.|.	0	0	0	0	0	-14.754	1.112	0.785
Actin, cytoplasmic 1	SEP53BP1	sp|P60709|ACTB_HUMAN	sp|P60709|ACTB_HUMAN	9.676|4.458	14.134	7.067	2	5.738|3.673	0.047	0.094	0.047	0.094	0.047	-14.76	1.539	0.56
Actin, alpha cardiac muscle 1	SEP53BP1	sp|P68032|ACTC_HUMAN	sp|P68032|ACTC_HUMAN	5.657|1.966	7.624	3.812	2	2.721|1.861	0.25	0.5	0.25	0.5	0.25	-14.76	1.694	0.193
Eukaryotic initiation factor 4A-I	SEP53BP1	sp|P60842|IF4A1_HUMAN	sp|P60842|IF4A1_HUMAN	1.278|1.270	2.548	1.274	2	0.668|0.807	0.094	0.094	0.094	0.094	0.094	-2.26	1.735	0.398
Eukaryotic initiation factor 4A-III	SEP53BP1	sp|P38919|IF4A3_HUMAN	sp|P38919|IF4A3_HUMAN	0.890|0.812	1.702	0.851	2	0.567|0.478	0.049	0.094	0.049	0.094	0.049	-5.667	1.635	0.461
40S ribosomal protein S20	SEP53BP1	sp|P60866|RS20_HUMAN	sp|P60866|RS20_HUMAN	8.737|8.017	16.754	8.377	2	8.545|8.892	0	0	0	0	0	-14.76	0.961	0.858
Ribose-phosphate pyrophosphokinase 1	SEP53BP1	sp|P60891|PRPS1_HUMAN	sp|P60891|PRPS1_HUMAN	1.318|1.365	2.683	1.341	2	1.025|0.699	0.012	0.02	0.012	0.02	0.012	-5.451	1.585	0.603
Proteasome subunit alpha type-6	SEP53BP1	sp|P60900|PSA6_HUMAN	sp|P60900|PSA6_HUMAN	0.999|1.061	2.06	1.03	2	0.560|.	0.094	0.094	0.094	0.094	0.094	-2.26	1.839	0.297
Actin-related protein 3	SEP53BP1	sp|P61158|ARP3_HUMAN	sp|P61158|ARP3_HUMAN	0.691|.	1.077	0.539	2	0.515|.	0	0	0	0	0	-14.76	1.045	0.748
Actin-related protein 2	SEP53BP1	sp|P61160|ARP2_HUMAN	sp|P61160|ARP2_HUMAN	1.565|1.047	2.613	1.306	2	1.094|0.736	0.047	0.094	0.047	0.094	0.047	-13.624	1.456	0.54
ATP-binding cassette sub-family E member 1	SEP53BP1	sp|P61221|ABCE1_HUMAN	sp|P61221|ABCE1_HUMAN	0.577|0.549	1.126	0.563	2	0.267|0.235	0.499	0.705	0.499	0.705	0.499	-0.876	2.249	0.142
40S ribosomal protein S3a	SEP53BP1	sp|P61247|RS3A_HUMAN	sp|P61247|RS3A_HUMAN	3.599|3.360	6.959	3.479	2	3.828|4.015	0	0	0	0	0	-14.76	0.887	0.859
60S ribosomal protein L26	SEP53BP1	sp|P61254|RL26_HUMAN	sp|P61254|RL26_HUMAN	4.931|4.491	9.422	4.711	2	5.190|5.481	0	0	0	0	0	-14.76	0.883	0.859
60S ribosomal protein L26-like 1	SEP53BP1	sp|Q9UNX3|RL26L_HUMAN	sp|Q9UNX3|RL26L_HUMAN	1.568|1.312	2.88	1.44	2	1.519|1.586	0	0	0	0	0	-14.76	0.928	0.856
60S ribosomal protein L15	SEP53BP1	sp|P61313|RL15_HUMAN	sp|P61313|RL15_HUMAN	1.431|1.284	2.715	1.357	2	1.104|0.742	0.004	0.008	0.004	0.008	0.004	-8.954	1.5	0.629
Protein mago nashi homolog	SEP53BP1	sp|P61326|MGN_HUMAN	sp|P61326|MGN_HUMAN	0.482|0.448	0.931	0.465	2	.|0.241	0.068	0.094	0.068	0.094	0.068	-3.147	1.93	0.434
60S ribosomal protein L27	SEP53BP1	sp|P61353|RL27_HUMAN	sp|P61353|RL27_HUMAN	3.002|2.839	5.841	2.92	2	3.063|3.076	0	0	0	0	0	-14.76	0.951	0.859
60S ribosomal protein L37a	SEP53BP1	sp|P61513|RL37A_HUMAN	sp|P61513|RL37A_HUMAN	1.771|2.004	3.775	1.887	2	1.980|2.175	0	0	0	0	0	-14.76	0.909	0.859
Transforming protein RhoA	SEP53BP1	sp|P61586|RHOA_HUMAN	sp|P61586|RHOA_HUMAN	0.114|0.155	0.269	0.135	2	0.115|0.181	0	0	0	0	0	-14.76	0.932	0.843
Protein transport protein Sec61 subunit alpha isoform 1	SEP53BP1	sp|P61619|S61A1_HUMAN	sp|P61619|S61A1_HUMAN	1.928|1.963	3.891	1.946	2	1.622|1.275	0	0	0	0	0	-10.683	1.353	0.727
60S ribosomal protein L37	SEP53BP1	sp|P61927|RL37_HUMAN	sp|P61927|RL37_HUMAN	0.267|0.289	0.557	0.278	2	0.316|0.451	0	0	0	0	0	-14.76	0.737	0.879
Heterogeneous nuclear ribonucleoprotein K	SEP53BP1	sp|P61978|HNRPK_HUMAN	sp|P61978|HNRPK_HUMAN	1.018|1.013	2.031	1.015	2	1.047|0.989	0	0	0	0	0	-14.76	0.998	0.859
40S ribosomal protein S7	SEP53BP1	sp|P62081|RS7_HUMAN	sp|P62081|RS7_HUMAN	4.818|3.963	8.781	4.391	2	4.003|5.157	0	0	0	0	0	-14.76	0.966	0.839
26S proteasome regulatory subunit 8	SEP53BP1	sp|P62195|PRS8_HUMAN	sp|P62195|PRS8_HUMAN	1.195|1.232	2.427	1.214	2	0.503|0.367	0.994	0.996	0.994	0.996	0.994	4.773	2.824	0
26S proteasome regulatory subunit 4	SEP53BP1	sp|P62191|PRS4_HUMAN	sp|P62191|PRS4_HUMAN	1.332|1.514	2.846	1.423	2	0.454|0.508	0.993	1	0.993	1	0.993	4.331	2.964	0.001
40S ribosomal protein S15a	SEP53BP1	sp|P62244|RS15A_HUMAN	sp|P62244|RS15A_HUMAN	6.429|5.989	12.419	6.209	2	6.017|6.369	0	0	0	0	0	-14.76	1.003	0.847
40S ribosomal protein S16	SEP53BP1	sp|P62249|RS16_HUMAN	sp|P62249|RS16_HUMAN	12.030|12.242	24.272	12.136	2	11.779|11.539	0	0	0	0	0	-14.713	1.041	0.842
14-3-3 protein epsilon	SEP53BP1	sp|P62258|1433E_HUMAN	sp|P62258|1433E_HUMAN	0.506|1.031	1.537	0.769	2	0.490|.	0.047	0.094	0.047	0.094	0.047	-14.713	1.568	0.55
14-3-3 protein gamma	SEP53BP1	sp|P61981|1433G_HUMAN	sp|P61981|1433G_HUMAN	0.395|0.355	0.75	0.375	2	0.344|0.342	0	0	0	0	0	-14.718	1.094	0.812
14-3-3 protein theta	SEP53BP1	sp|P27348|1433T_HUMAN	sp|P27348|1433T_HUMAN	0.704|0.632	1.337	0.668	2	0.579|0.727	0	0	0	0	0	-14.76	1.03	0.829
40S ribosomal protein S14	SEP53BP1	sp|P62263|RS14_HUMAN	sp|P62263|RS14_HUMAN	12.314|10.715	23.029	11.514	2	10.707|12.196	0	0	0	0	0	-14.76	1.008	0.833
40S ribosomal protein S23	SEP53BP1	sp|P62266|RS23_HUMAN	sp|P62266|RS23_HUMAN	18.659|23.164	41.823	20.911	2	24.744|19.212	0	0	0	0	0	-14.76	0.959	0.838
40S ribosomal protein S18	SEP53BP1	sp|P62269|RS18_HUMAN	sp|P62269|RS18_HUMAN	17.782|15.183	32.965	16.483	2	15.304|17.777	0	0	0	0	0	-14.76	0.999	0.832
40S ribosomal protein S29	SEP53BP1	sp|P62273|RS29_HUMAN	sp|P62273|RS29_HUMAN	9.185|8.250	17.435	8.717	2	6.813|11.295	0	0	0	0	0	-14.76	0.994	0.844
40S ribosomal protein S13	SEP53BP1	sp|P62277|RS13_HUMAN	sp|P62277|RS13_HUMAN	7.073|7.043	14.116	7.058	2	7.724|7.057	0	0	0	0	0	-14.76	0.956	0.859
40S ribosomal protein S11	SEP53BP1	sp|P62280|RS11_HUMAN	sp|P62280|RS11_HUMAN	10.422|8.919	19.341	9.671	2	9.305|10.632	0	0	0	0	0	-14.76	0.972	0.844
26S proteasome regulatory subunit 10B	SEP53BP1	sp|P62333|PRS10_HUMAN	sp|P62333|PRS10_HUMAN	1.471|1.636	3.107	1.553	2	.|0.397	1	1	1	1	1	10.003	3.91	0
60S ribosomal protein L7a	SEP53BP1	sp|P62424|RL7A_HUMAN	sp|P62424|RL7A_HUMAN	1.416|1.147	2.562	1.281	2	1.076|0.703	0.015	0.029	0.015	0.029	0.015	-11.137	1.473	0.596
40S ribosomal protein S4, X isoform	SEP53BP1	sp|P62701|RS4X_HUMAN	sp|P62701|RS4X_HUMAN	8.759|8.220	16.979	8.49	2	8.850|9.497	0	0	0	0	0	-14.76	0.926	0.859
60S ribosomal protein L23a	SEP53BP1	sp|P62750|RL23A_HUMAN	sp|P62750|RL23A_HUMAN	4.409|3.796	8.206	4.103	2	4.559|4.196	0	0	0	0	0	-14.76	0.938	0.856
40S ribosomal protein S6	SEP53BP1	sp|P62753|RS6_HUMAN	sp|P62753|RS6_HUMAN	6.326|6.248	12.573	6.287	2	6.545|6.526	0	0	0	0	0	-14.76	0.962	0.859
GTP-binding nuclear protein Ran	SEP53BP1	sp|P62826|RAN_HUMAN	sp|P62826|RAN_HUMAN	1.672|1.517	3.189	1.594	2	1.740|1.687	0	0	0	0	0	-14.76	0.931	0.859
60S ribosomal protein L23	SEP53BP1	sp|P62829|RL23_HUMAN	sp|P62829|RL23_HUMAN	13.693|13.589	27.282	13.641	2	12.769|13.949	0	0	0	0	0	-14.745	1.022	0.849
40S ribosomal protein S24	SEP53BP1	sp|P62847|RS24_HUMAN	sp|P62847|RS24_HUMAN	5.260|5.386	10.646	5.323	2	5.246|5.269	0	0	0	0	0	-14.76	1.012	0.851
40S ribosomal protein S26	SEP53BP1	sp|P62854|RS26_HUMAN	sp|P62854|RS26_HUMAN	8.636|8.343	16.979	8.489	2	8.071|8.187	0	0	0	0	0	-14.728	1.044	0.836
FAU ubiquitin-like and ribosomal protein S30	SEP53BP1	sp|P62861|RS30_HUMAN	sp|P62861|RS30_HUMAN	8.988|8.320	17.308	8.654	2	9.463|10.635	0	0	0	0	0	-14.76	0.863	0.859
Guanine nucleotide-binding protein G(I)/G(S)/G(T) subunit beta-1	SEP53BP1	sp|P62873|GBB1_HUMAN	sp|P62873|GBB1_HUMAN	0.891|0.559	1.45	0.725	2	.|.	0.047	0.094	0.047	0.094	0.047	-8.328	1.874	0.505
60S ribosomal protein L30	SEP53BP1	sp|P62888|RL30_HUMAN	sp|P62888|RL30_HUMAN	1.164|0.939	2.104	1.052	2	0.846|0.947	0	0	0	0	0	-14.649	1.175	0.758
60S ribosomal protein L31	SEP53BP1	sp|P62899|RL31_HUMAN	sp|P62899|RL31_HUMAN	2.418|1.464	3.882	1.941	2	1.427|2.379	0	0	0	0	0	-14.76	1.054	0.755
60S ribosomal protein L32	SEP53BP1	sp|P62910|RL32_HUMAN	sp|P62910|RL32_HUMAN	2.653|2.791	5.444	2.722	2	2.990|2.979	0	0	0	0	0	-14.76	0.912	0.859
60S ribosomal protein L11	SEP53BP1	sp|P62913|RL11_HUMAN	sp|P62913|RL11_HUMAN	8.090|7.966	16.055	8.028	2	8.312|8.836	0	0	0	0	0	-14.76	0.937	0.859
60S ribosomal protein L8	SEP53BP1	sp|P62917|RL8_HUMAN	sp|P62917|RL8_HUMAN	1.732|1.567	3.299	1.649	2	1.414|1.396	0	0	0	0	0	-14.195	1.174	0.78
Peptidyl-prolyl cis-trans isomerase A	SEP53BP1	sp|P62937|PPIA_HUMAN	sp|P62937|PPIA_HUMAN	1.204|1.015	2.218	1.109	2	1.164|1.169	0	0	0	0	0	-14.76	0.951	0.849
Ubiquitin-40S ribosomal protein S27a	SEP53BP1	sp|P62979|RS27A_HUMAN	sp|P62979|RS27A_HUMAN	8.854|9.901	18.755	9.378	2	1.436|0.939	1	1	1	1	1	10.092	8.078	0
Guanine nucleotide-binding protein G(s) subunit alpha isoforms short	SEP53BP1	sp|P63092|GNAS2_HUMAN	sp|P63092|GNAS2_HUMAN	1.028|0.895	1.923	0.961	2	.|.	0.502	0.909	0.502	0.909	0.502	-2.26	2.486	0.104
Serine/threonine-protein phosphatase 2A 55 kDa regulatory subunit B alpha isoform	SEP53BP1	sp|P63151|2ABA_HUMAN	sp|P63151|2ABA_HUMAN	0.768|0.547	1.315	0.657	2	0.335|0.821	0	0	0	0	0	-14.676	1.254	0.69
60S ribosomal protein L38	SEP53BP1	sp|P63173|RL38_HUMAN	sp|P63173|RL38_HUMAN	5.706|6.456	12.162	6.081	2	5.758|5.678	0	0	0	0	0	-14.76	1.064	0.813
S-phase kinase-associated protein 1	SEP53BP1	sp|P63208|SKP1_HUMAN	sp|P63208|SKP1_HUMAN	0.925|0.997	1.922	0.961	2	0.885|0.564	0	0	0	0	0	-11.308	1.36	0.715
Eukaryotic translation initiation factor 5A-1	SEP53BP1	sp|P63241|IF5A1_HUMAN	sp|P63241|IF5A1_HUMAN	1.137|1.230	2.367	1.184	2	1.152|1.256	0	0	0	0	0	-14.76	0.984	0.851
Receptor of activated protein C kinase 1	SEP53BP1	sp|P63244|RACK1_HUMAN	sp|P63244|RACK1_HUMAN	8.756|7.882	16.638	8.319	2	8.041|8.484	0	0	0	0	0	-14.76	1.007	0.84
Y-box-binding protein 1	SEP53BP1	sp|P67809|YBOX1_HUMAN	sp|P67809|YBOX1_HUMAN	1.751|1.189	2.94	1.47	2	1.259|1.124	0	0	0	0	0	-14.76	1.236	0.681
Y-box-binding protein 3	SEP53BP1	sp|P16989|YBOX3_HUMAN	sp|P16989|YBOX3_HUMAN	0.747|0.372	1.119	0.56	2	0.656|0.282	0.047	0.094	0.047	0.094	0.047	-14.76	1.3	0.56
Elongation factor 1-alpha 1	SEP53BP1	sp|P68104|EF1A1_HUMAN	sp|P68104|EF1A1_HUMAN	6.274|7.461	13.735	6.868	2	6.337|6.281	0	0	0	0	0	-14.76	1.089	0.795
Tubulin alpha-1B chain	SEP53BP1	sp|P68363|TBA1B_HUMAN	sp|P68363|TBA1B_HUMAN	10.846|13.972	24.818	12.409	2	8.768|8.620	0.008	0.017	0.008	0.017	0.008	-12.436	1.427	0.614
Tubulin alpha-4A chain	SEP53BP1	sp|P68366|TBA4A_HUMAN	sp|P68366|TBA4A_HUMAN	0.389|0.509	0.898	0.449	2	.|0.357	0	0	0	0	0	-14.481	1.258	0.732
Casein kinase II subunit alpha	SEP53BP1	sp|P68400|CSK21_HUMAN	sp|P68400|CSK21_HUMAN	0.801|0.214	1.014	0.507	2	0.242|0.822	0.047	0.094	0.047	0.094	0.047	-14.76	1.137	0.565
Hemoglobin subunit alpha	SEP53BP1	sp|P69905|HBA_HUMAN	sp|P69905|HBA_HUMAN	0.899|0.919	1.818	0.909	2	1.315|1.495	0	0	0	0	0	-14.76	0.649	0.859
Eukaryotic translation initiation factor 4 gamma 2	SEP53BP1	sp|P78344|IF4G2_HUMAN	sp|P78344|IF4G2_HUMAN	0.573|0.396	0.969	0.484	2	.|.	0	0.001	0	0.001	0	-14.735	1.252	0.678
T-complex protein 1 subunit beta	SEP53BP1	sp|P78371|TCPB_HUMAN	sp|P78371|TCPB_HUMAN	2.149|2.166	4.315	2.157	2	.|.	1	1	1	1	1	10.239	5.579	0
DNA-dependent protein kinase catalytic subunit	SEP53BP1	sp|P78527|PRKDC_HUMAN	sp|P78527|PRKDC_HUMAN	8.593|13.733	22.326	11.163	2	11.009|6.886	0.004	0.007	0.004	0.007	0.004	-14.76	1.282	0.631
Enhancer of rudimentary homolog	SEP53BP1	sp|P84090|ERH_HUMAN	sp|P84090|ERH_HUMAN	0.805|1.209	2.014	1.007	2	1.234|1.007	0	0	0	0	0	-14.76	0.903	0.829
60S ribosomal protein L19	SEP53BP1	sp|P84098|RL19_HUMAN	sp|P84098|RL19_HUMAN	2.856|2.655	5.512	2.756	2	2.904|2.061	0	0	0	0	0	-14.441	1.127	0.798
Serine/arginine-rich splicing factor 3	SEP53BP1	sp|P84103|SRSF3_HUMAN	sp|P84103|SRSF3_HUMAN	1.316|1.323	2.638	1.319	2	1.632|1.184	0	0	0	0	0	-14.76	0.949	0.859
Phosphate carrier protein, mitochondrial	SEP53BP1	sp|Q00325|MPCP_HUMAN	sp|Q00325|MPCP_HUMAN	1.504|1.709	3.214	1.607	2	1.229|0.892	0.017	0.034	0.017	0.034	0.017	-8.519	1.535	0.594
Cdc42 effector protein 1	SEP53BP1	sp|Q00587|BORG5_HUMAN	sp|Q00587|BORG5_HUMAN	0.427|0.486	0.912	0.456	2	0.350|.	0	0	0	0	0	-13.325	1.302	0.745
Heterogeneous nuclear ribonucleoprotein U	SEP53BP1	sp|Q00839|HNRPU_HUMAN	sp|Q00839|HNRPU_HUMAN	1.026|1.276	2.302	1.151	2	1.302|0.932	0	0	0	0	0	-14.76	1.045	0.805
Splicing factor U2AF 35 kDa subunit	SEP53BP1	sp|Q01081|U2AF1_HUMAN	sp|Q01081|U2AF1_HUMAN	6.218|5.593	11.811	5.906	2	6.317|6.619	0	0	0	0	0	-14.76	0.913	0.859
Serine/arginine-rich splicing factor 2	SEP53BP1	sp|Q01130|SRSF2_HUMAN	sp|Q01130|SRSF2_HUMAN	1.345|1.732	3.077	1.539	2	2.420|1.288	0	0	0	0	0	-14.76	0.872	0.893
Fatty acid-binding protein 5	SEP53BP1	sp|Q01469|FABP5_HUMAN	sp|Q01469|FABP5_HUMAN	2.138|2.430	4.568	2.284	2	0.932|1.083	0.12	0.145	0.12	0.145	0.12	-2.26	2.273	0.221
A-kinase anchor protein 17A	SEP53BP1	sp|Q02040|AK17A_HUMAN	sp|Q02040|AK17A_HUMAN	1.070|1.038	2.108	1.054	2	1.172|1.323	0	0	0	0	0	-14.76	0.847	0.859
60S ribosomal protein L18a	SEP53BP1	sp|Q02543|RL18A_HUMAN	sp|Q02543|RL18A_HUMAN	1.490|1.260	2.75	1.375	2	1.117|1.177	0	0	0	0	0	-14.334	1.2	0.758
60S ribosomal protein L6	SEP53BP1	sp|Q02878|RL6_HUMAN	sp|Q02878|RL6_HUMAN	1.464|1.172	2.636	1.318	2	1.059|0.824	0.003	0.006	0.003	0.006	0.003	-12.31	1.411	0.638
Eukaryotic translation initiation factor 4 gamma 1	SEP53BP1	sp|Q04637|IF4G1_HUMAN	sp|Q04637|IF4G1_HUMAN	1.432|1.043	2.475	1.237	2	.|.	0.973	1	0.973	1	0.973	2.847	3.199	0.002
Eukaryotic translation initiation factor 4 gamma 1	SEP53BP1	tr|E7EUU4|E7EUU4_HUMAN	tr|E7EUU4|E7EUU4_HUMAN	0.415|0.324	0.739	0.37	2	.|.	0	0	0	0	0	-14.76	0.955	0.834
Serine/arginine-rich splicing factor 11	SEP53BP1	sp|Q05519|SRS11_HUMAN	sp|Q05519|SRS11_HUMAN	2.302|1.303	3.605	1.802	2	1.654|2.483	0	0	0	0	0	-14.76	0.889	0.811
Fragile X messenger ribonucleoprotein 1	SEP53BP1	sp|Q06787|FMR1_HUMAN	sp|Q06787|FMR1_HUMAN	0.704|0.567	1.271	0.636	2	0.677|0.329	0	0	0	0	0	-13.29	1.346	0.686
RNA-binding protein FXR1	SEP53BP1	sp|P51114|FXR1_HUMAN	sp|P51114|FXR1_HUMAN	0.765|0.658	1.423	0.712	2	0.553|0.420	0.002	0.005	0.002	0.005	0.002	-10.493	1.476	0.641
Peroxiredoxin-1	SEP53BP1	sp|Q06830|PRDX1_HUMAN	sp|Q06830|PRDX1_HUMAN	2.159|2.052	4.21	2.105	2	2.057|2.260	0	0	0	0	0	-14.76	0.976	0.858
60S ribosomal protein L18	SEP53BP1	sp|Q07020|RL18_HUMAN	sp|Q07020|RL18_HUMAN	1.116|1.625	2.741	1.37	2	1.381|1.034	0	0	0	0	0	-14.76	1.146	0.735
Serine/arginine-rich splicing factor 1	SEP53BP1	sp|Q07955|SRSF1_HUMAN	sp|Q07955|SRSF1_HUMAN	0.578|0.876	1.453	0.727	2	1.298|0.714	0	0	0	0	0	-14.76	0.755	0.882
Serine/arginine-rich splicing factor 4	SEP53BP1	sp|Q08170|SRSF4_HUMAN	sp|Q08170|SRSF4_HUMAN	1.120|0.939	2.06	1.03	2	1.228|0.984	0	0	0	0	0	-14.76	0.937	0.852
Serine/arginine-rich splicing factor 5	SEP53BP1	sp|Q13243|SRSF5_HUMAN	sp|Q13243|SRSF5_HUMAN	0.339|0.353	0.692	0.346	2	0.480|0.424	0	0	0	0	0	-14.76	0.767	0.881
Desmocollin-1	SEP53BP1	sp|Q08554|DSC1_HUMAN	sp|Q08554|DSC1_HUMAN	1.841|1.962	3.803	1.902	2	2.224|1.538	0	0	0	0	0	-14.76	1.028	0.839
RNA cytosine C(5)-methyltransferase NSUN2	SEP53BP1	sp|Q08J23|NSUN2_HUMAN	sp|Q08J23|NSUN2_HUMAN	0.806|0.695	1.501	0.75	2	0.791|0.666	0	0	0	0	0	-14.76	1.034	0.822
Histone-binding protein RBBP4	SEP53BP1	sp|Q09028|RBBP4_HUMAN	sp|Q09028|RBBP4_HUMAN	0.883|0.721	1.605	0.802	2	0.485|0.516	0.047	0.094	0.047	0.094	0.047	-8.723	1.604	0.512
Sterol regulatory element-binding protein 2	SEP53BP1	sp|Q12772|SRBP2_HUMAN	sp|Q12772|SRBP2_HUMAN	0.533|0.615	1.148	0.574	2	0.961|0.311	0	0	0	0	0	-14.76	1.051	0.816
Splicing factor, suppressor of white-apricot homolog	SEP53BP1	sp|Q12872|SFSWA_HUMAN	sp|Q12872|SFSWA_HUMAN	0.985|0.846	1.832	0.916	2	1.037|1.195	0	0	0	0	0	-14.76	0.823	0.882
Aminoacyl tRNA synthase complex-interacting multifunctional protein 1	SEP53BP1	sp|Q12904|AIMP1_HUMAN	sp|Q12904|AIMP1_HUMAN	5.127|4.337	9.464	4.732	2	5.745|4.601	0	0	0	0	0	-14.76	0.92	0.859
Interleukin enhancer-binding factor 2	SEP53BP1	sp|Q12905|ILF2_HUMAN	sp|Q12905|ILF2_HUMAN	1.051|0.882	1.933	0.966	2	.|.	0.526	0.958	0.526	0.958	0.526	-2.26	2.499	0.091
Interleukin enhancer-binding factor 3	SEP53BP1	sp|Q12906|ILF3_HUMAN	sp|Q12906|ILF3_HUMAN	0.263|0.381	0.644	0.322	2	0.740|0.222	0	0	0	0	0	-14.76	0.795	0.879
TAR DNA-binding protein 43	SEP53BP1	sp|Q13148|TADBP_HUMAN	sp|Q13148|TADBP_HUMAN	0.644|0.651	1.295	0.647	2	0.215|.	1	1	1	1	1	7.883	3.015	0
26S proteasome non-ATPase regulatory subunit 2	SEP53BP1	sp|Q13200|PSMD2_HUMAN	sp|Q13200|PSMD2_HUMAN	1.196|1.345	2.541	1.271	2	0.468|0.350	0.999	1	0.999	1	0.999	6.573	3.14	0
Mitotic spindle assembly checkpoint protein MAD2A	SEP53BP1	sp|Q13257|MD2L1_HUMAN	sp|Q13257|MD2L1_HUMAN	1.124|1.135	2.259	1.13	2	1.092|0.598	0	0	0	0	0	-9.595	1.398	0.705
Transcription intermediary factor 1-beta	SEP53BP1	sp|Q13263|TIF1B_HUMAN	sp|Q13263|TIF1B_HUMAN	1.027|1.089	2.117	1.058	2	0.888|0.403	0.094	0.094	0.094	0.094	0.094	-2.26	1.769	0.398
Eukaryotic translation initiation factor 3 subunit I	SEP53BP1	sp|Q13347|EIF3I_HUMAN	sp|Q13347|EIF3I_HUMAN	1.190|1.164	2.354	1.177	2	0.794|0.710	0.006	0.009	0.006	0.009	0.006	-5.621	1.568	0.62
RING-type E3 ubiquitin-protein ligase PPIL2	SEP53BP1	sp|Q13356|PPIL2_HUMAN	sp|Q13356|PPIL2_HUMAN	0.767|0.607	1.374	0.687	2	0.550|0.911	0	0	0	0	0	-14.76	0.97	0.83
Splicing factor 3B subunit 2	SEP53BP1	sp|Q13435|SF3B2_HUMAN	sp|Q13435|SF3B2_HUMAN	0.692|0.317	1.009	0.504	2	0.348|0.839	0	0	0	0	0	-14.76	0.934	0.766
Sequestosome-1	SEP53BP1	sp|Q13501|SQSTM_HUMAN	sp|Q13501|SQSTM_HUMAN	0.653|0.575	1.229	0.614	2	.|.	0.048	0.094	0.048	0.094	0.048	-7.262	1.589	0.495
Serine/threonine-protein kinase PRP4 homolog	SEP53BP1	sp|Q13523|PRP4B_HUMAN	sp|Q13523|PRP4B_HUMAN	2.059|1.343	3.402	1.701	2	1.971|2.321	0	0	0	0	0	-14.76	0.795	0.859
Histone deacetylase 1	SEP53BP1	sp|Q13547|HDAC1_HUMAN	sp|Q13547|HDAC1_HUMAN	0.844|1.045	1.889	0.944	2	.|0.394	0.533	0.972	0.533	0.972	0.533	-2.26	2.396	0.086
Transformer-2 protein homolog alpha	SEP53BP1	sp|Q13595|TRA2A_HUMAN	sp|Q13595|TRA2A_HUMAN	0.707|0.561	1.268	0.634	2	0.803|0.739	0	0	0	0	0	-14.76	0.823	0.882
Bleomycin hydrolase	SEP53BP1	sp|Q13867|BLMH_HUMAN	sp|Q13867|BLMH_HUMAN	0.278|0.567	0.845	0.423	2	0.820|.	0	0	0	0	0	-14.76	0.515	0.882
General transcription factor IIH subunit 2	SEP53BP1	sp|Q13888|TF2H2_HUMAN	sp|Q13888|TF2H2_HUMAN	0.118|0.243	0.361	0.181	2	0.306|.	0	0	0	0	0	-14.76	0.591	0.88
Desmoglein-2	SEP53BP1	sp|Q14126|DSG2_HUMAN	sp|Q14126|DSG2_HUMAN	0.554|0.255	0.809	0.404	2	0.294|.	0.047	0.094	0.047	0.094	0.047	-14.76	1.376	0.558
Ubiquitin-associated protein 2-like	SEP53BP1	sp|Q14157|UBP2L_HUMAN	sp|Q14157|UBP2L_HUMAN	0.858|0.766	1.625	0.812	2	.|.	0.094	0.094	0.094	0.094	0.094	-2.26	2.101	0.32
Cytoplasmic dynein 1 heavy chain 1	SEP53BP1	sp|Q14204|DYHC1_HUMAN	sp|Q14204|DYHC1_HUMAN	0.584|0.539	1.123	0.562	2	0.146|0.146	1	1	1	1	1	10.1	3.851	0
Translation initiation factor eIF-2B subunit alpha	SEP53BP1	sp|Q14232|EI2BA_HUMAN	sp|Q14232|EI2BA_HUMAN	.|0.451	0.838	0.419	2	0.452|1.025	0	0	0	0	0	-14.76	0.616	0.898
Ensconsin	SEP53BP1	sp|Q14244|MAP7_HUMAN	sp|Q14244|MAP7_HUMAN	1.100|0.942	2.043	1.021	2	0.984|0.901	0	0	0	0	0	-14.76	1.085	0.803
Reticulocalbin-2	SEP53BP1	sp|Q14257|RCN2_HUMAN	sp|Q14257|RCN2_HUMAN	2.031|1.992	4.023	2.011	2	1.470|0.888	0.094	0.094	0.094	0.094	0.094	-2.26	1.76	0.244
RNA-binding protein 39	SEP53BP1	sp|Q14498|RBM39_HUMAN	sp|Q14498|RBM39_HUMAN	20.962|17.150	38.112	19.056	2	19.286|23.405	0	0	0	0	0	-14.76	0.897	0.859
RNA-binding protein 39	SEP53BP1	tr|G3XAC6|G3XAC6_HUMAN	tr|G3XAC6|G3XAC6_HUMAN	0.671|0.826	1.498	0.749	2	0.431|0.780	0	0	0	0	0	-13.736	1.292	0.708
Probable RNA-binding protein 23	SEP53BP1	sp|Q86U06|RBM23_HUMAN	sp|Q86U06|RBM23_HUMAN	1.994|1.812	3.806	1.903	2	1.972|2.077	0	0	0	0	0	-14.76	0.94	0.859
ATP-dependent RNA helicase DHX8	SEP53BP1	sp|Q14562|DHX8_HUMAN	sp|Q14562|DHX8_HUMAN	2.727|0.965	3.692	1.846	2	2.829|3.523	0	0	0	0	0	-14.76	0.585	0.859
ATP-dependent RNA helicase DHX15	SEP53BP1	sp|O43143|DHX15_HUMAN	sp|O43143|DHX15_HUMAN	0.374|0.423	0.797	0.399	2	0.389|.	0	0	0	0	0	-14.76	1.024	0.832
Inter-alpha-trypsin inhibitor heavy chain H4	SEP53BP1	sp|Q14624|ITIH4_HUMAN	sp|Q14624|ITIH4_HUMAN	1.015|0.956	1.971	0.986	2	1.151|1.139	0	0	0	0	0	-14.76	0.861	0.859
Pumilio homolog 1	SEP53BP1	sp|Q14671|PUM1_HUMAN	sp|Q14671|PUM1_HUMAN	1.052|0.927	1.979	0.989	2	0.349|.	0.991	0.999	0.991	0.999	0.991	4.058	2.836	0.001
Structural maintenance of chromosomes protein 1A	SEP53BP1	sp|Q14683|SMC1A_HUMAN	sp|Q14683|SMC1A_HUMAN	0.576|0.825	1.401	0.7	2	.|.	0.048	0.094	0.048	0.094	0.048	-7.241	1.811	0.493
Ubiquitin carboxyl-terminal hydrolase 10	SEP53BP1	sp|Q14694|UBP10_HUMAN	sp|Q14694|UBP10_HUMAN	0.917|0.792	1.709	0.855	2	0.494|0.435	0.092	0.094	0.092	0.094	0.092	-2.326	1.844	0.415
Neutral alpha-glucosidase AB	SEP53BP1	sp|Q14697|GANAB_HUMAN	sp|Q14697|GANAB_HUMAN	0.612|0.759	1.371	0.685	2	0.472|0.307	0.048	0.094	0.048	0.094	0.048	-6.072	1.798	0.466
Chromodomain-helicase-DNA-binding protein 4	SEP53BP1	sp|Q14839|CHD4_HUMAN	sp|Q14839|CHD4_HUMAN	0.494|0.981	1.475	0.738	2	1.550|0.854	0	0	0	0	0	-14.76	0.641	0.859
Dr1-associated corepressor	SEP53BP1	sp|Q14919|NC2A_HUMAN	sp|Q14919|NC2A_HUMAN	0.635|0.898	1.534	0.767	2	1.527|0.731	0	0	0	0	0	-14.76	0.725	0.882
Importin subunit beta-1	SEP53BP1	sp|Q14974|IMB1_HUMAN	sp|Q14974|IMB1_HUMAN	0.757|0.902	1.659	0.829	2	0.657|.	0	0	0	0	0	-13.803	1.263	0.731
26S proteasome non-ATPase regulatory subunit 6	SEP53BP1	sp|Q15008|PSMD6_HUMAN	sp|Q15008|PSMD6_HUMAN	1.292|1.177	2.469	1.234	2	0.328|0.344	1	1	1	1	1	9.601	3.673	0
Lysine--tRNA ligase	SEP53BP1	sp|Q15046|SYK_HUMAN	sp|Q15046|SYK_HUMAN	0.260|0.983	1.243	0.621	2	0.929|0.977	0	0	0	0	0	-14.76	0.652	0.849
Plectin	SEP53BP1	sp|Q15149|PLEC_HUMAN	sp|Q15149|PLEC_HUMAN	1.634|0.992	2.626	1.313	2	0.958|0.675	0.047	0.094	0.047	0.094	0.047	-12.655	1.633	0.53
Desmoplakin	SEP53BP1	sp|P15924|DESP_HUMAN	sp|P15924|DESP_HUMAN	2.539|2.774	5.313	2.656	2	3.005|2.282	0	0	0	0	0	-14.76	1.014	0.841
Non-POU domain-containing octamer-binding protein	SEP53BP1	sp|Q15233|NONO_HUMAN	sp|Q15233|NONO_HUMAN	1.870|3.013	4.883	2.441	2	3.159|2.063	0	0	0	0	0	-14.76	0.956	0.796
RNA-binding protein with serine-rich domain 1	SEP53BP1	sp|Q15287|RNPS1_HUMAN	sp|Q15287|RNPS1_HUMAN	1.887|1.846	3.732	1.866	2	2.269|2.036	0	0	0	0	0	-14.76	0.868	0.859
Reticulocalbin-1	SEP53BP1	sp|Q15293|RCN1_HUMAN	sp|Q15293|RCN1_HUMAN	0.719|0.617	1.337	0.668	2	0.453|0.553	0	0	0	0	0	-12.769	1.336	0.709
Poly(rC)-binding protein 1	SEP53BP1	sp|Q15365|PCBP1_HUMAN	sp|Q15365|PCBP1_HUMAN	5.213|4.134	9.347	4.674	2	4.981|5.293	0	0	0	0	0	-14.76	0.91	0.854
Poly(rC)-binding protein 2	SEP53BP1	sp|Q15366|PCBP2_HUMAN	sp|Q15366|PCBP2_HUMAN	2.109|1.689	3.798	1.899	2	1.257|1.998	0	0	0	0	0	-14.566	1.199	0.749
Elongin-B	SEP53BP1	sp|Q15370|ELOB_HUMAN	sp|Q15370|ELOB_HUMAN	0.381|10.451	10.833	5.416	2	0.317|12.507	0.5	1	0.5	1	0.5	-14.76	2.721	0.118
Splicing factor 3B subunit 3	SEP53BP1	sp|Q15393|SF3B3_HUMAN	sp|Q15393|SF3B3_HUMAN	1.012|1.115	2.127	1.063	2	0.475|.	0.096	0.098	0.096	0.098	0.096	-2.26	2.239	0.232
Pachytene checkpoint protein 2 homolog	SEP53BP1	sp|Q15645|PCH2_HUMAN	sp|Q15645|PCH2_HUMAN	1.378|1.617	2.995	1.497	2	0.809|1.008	0.048	0.094	0.048	0.094	0.048	-6.278	1.658	0.472
Thyroid receptor-interacting protein 6	SEP53BP1	sp|Q15654|TRIP6_HUMAN	sp|Q15654|TRIP6_HUMAN	0.395|0.400	0.795	0.398	2	0.415|.	0	0	0	0	0	-14.76	0.959	0.881
ELAV-like protein 1	SEP53BP1	sp|Q15717|ELAV1_HUMAN	sp|Q15717|ELAV1_HUMAN	1.015|0.422	1.437	0.719	2	0.716|0.554	0.01	0.02	0.01	0.02	0.01	-14.76	1.142	0.609
Myeloid leukemia factor 2	SEP53BP1	sp|Q15773|MLF2_HUMAN	sp|Q15773|MLF2_HUMAN	1.623|1.570	3.192	1.596	2	0.453|0.360	1	1	1	1	1	10.209	3.956	0
Cysteine and glycine-rich protein 2	SEP53BP1	sp|Q16527|CSRP2_HUMAN	sp|Q16527|CSRP2_HUMAN	0.532|0.853	1.384	0.692	2	0.684|0.601	0	0	0	0	0	-14.76	1.08	0.749
DNA damage-binding protein 1	SEP53BP1	sp|Q16531|DDB1_HUMAN	sp|Q16531|DDB1_HUMAN	0.826|1.072	1.898	0.949	2	0.910|0.913	0	0	0	0	0	-14.76	1.041	0.799
Serine/arginine-rich splicing factor 7	SEP53BP1	sp|Q16629|SRSF7_HUMAN	sp|Q16629|SRSF7_HUMAN	1.498|1.668	3.166	1.583	2	2.220|1.609	0	0	0	0	0	-14.76	0.837	0.859
Cleavage and polyadenylation specificity factor subunit 6	SEP53BP1	sp|Q16630|CPSF6_HUMAN	sp|Q16630|CPSF6_HUMAN	3.490|2.526	6.016	3.008	2	2.476|3.781	0	0	0	0	0	-14.76	0.983	0.809
Pre-rRNA-processing protein TSR1 homolog	SEP53BP1	sp|Q2NL82|TSR1_HUMAN	sp|Q2NL82|TSR1_HUMAN	0.784|0.486	1.27	0.635	2	0.963|0.825	0	0	0	0	0	-14.76	0.713	0.882
MAP7 domain-containing protein 1	SEP53BP1	sp|Q3KQU3|MA7D1_HUMAN	sp|Q3KQU3|MA7D1_HUMAN	0.931|0.832	1.764	0.882	2	0.296|.	0.999	1	0.999	1	0.999	6.019	2.976	0
Mitochondrial import inner membrane translocase subunit TIM50	SEP53BP1	sp|Q3ZCQ8|TIM50_HUMAN	sp|Q3ZCQ8|TIM50_HUMAN	0.417|0.425	0.843	0.421	2	.|.	0	0	0	0	0	-14.484	1.089	0.818
39S ribosomal protein L51, mitochondrial	SEP53BP1	sp|Q4U2R6|RM51_HUMAN	sp|Q4U2R6|RM51_HUMAN	1.182|0.656	1.839	0.919	2	.|0.657	0.047	0.094	0.047	0.094	0.047	-14.76	1.398	0.556
Angiomotin	SEP53BP1	sp|Q4VCS5|AMOT_HUMAN	sp|Q4VCS5|AMOT_HUMAN	2.217|0.702	2.919	1.459	2	1.384|0.650	0.047	0.094	0.047	0.094	0.047	-14.76	1.539	0.569
Very-long-chain 3-oxoacyl-CoA reductase	SEP53BP1	sp|Q53GQ0|DHB12_HUMAN	sp|Q53GQ0|DHB12_HUMAN	1.101|1.206	2.307	1.153	2	0.829|0.627	0.048	0.094	0.048	0.094	0.048	-6.263	1.599	0.469
Protein FAM133B	SEP53BP1	sp|Q5BKY9|F133B_HUMAN	sp|Q5BKY9|F133B_HUMAN	1.319|1.017	2.336	1.168	2	1.244|1.783	0	0	0	0	0	-14.76	0.784	0.893
Serine/threonine-protein phosphatase 6 regulatory subunit 3	SEP53BP1	sp|Q5H9R7|PP6R3_HUMAN	sp|Q5H9R7|PP6R3_HUMAN	0.785|0.785	1.569	0.785	2	.|0.259	1	1	1	1	1	7.84	3.034	0
2-methoxy-6-polyprenyl-1,4-benzoquinol methylase, mitochondrial	SEP53BP1	sp|Q5HYK3|COQ5_HUMAN	sp|Q5HYK3|COQ5_HUMAN	0.531|0.574	1.105	0.552	2	.|.	0	0.001	0	0.001	0	-10.002	1.428	0.673
Synaptosomal-associated protein 47	SEP53BP1	sp|Q5SQN1|SNP47_HUMAN	sp|Q5SQN1|SNP47_HUMAN	0.380|0.587	0.967	0.483	2	0.900|.	0	0	0	0	0	-14.76	0.537	0.882
Putative methyltransferase C9orf114	SEP53BP1	sp|Q5T280|CI114_HUMAN	sp|Q5T280|CI114_HUMAN	0.963|1.158	2.121	1.06	2	0.970|1.323	0	0	0	0	0	-14.76	0.936	0.852
RNA-binding protein 26	SEP53BP1	sp|Q5T8P6|RBM26_HUMAN	sp|Q5T8P6|RBM26_HUMAN	1.743|1.620	3.363	1.682	2	1.869|1.821	0	0	0	0	0	-14.76	0.912	0.859
ATPase family AAA domain-containing protein 3B	SEP53BP1	sp|Q5T9A4|ATD3B_HUMAN	sp|Q5T9A4|ATD3B_HUMAN	0.802|0.643	1.445	0.723	2	.|0.132	1	1	1	1	1	9.976	5.457	0
Histone H3-7	SEP53BP1	sp|Q5TEC6|H37_HUMAN	sp|Q5TEC6|H37_HUMAN	.|1.334	1.721	0.86	2	2.301|.	0	0	0	0	0	-14.76	0.374	0.896
Histone H3.1	SEP53BP1	sp|P68431|H31_HUMAN	sp|P68431|H31_HUMAN	4.225|6.241	10.466	5.233	2	8.925|4.267	0	0	0	0	0	-14.76	0.848	0.855
Serine/threonine-protein kinase MRCK alpha	SEP53BP1	sp|Q5VT25|MRCKA_HUMAN	sp|Q5VT25|MRCKA_HUMAN	0.450|0.171	0.621	0.311	2	0.307|.	0	0	0	0	0	-14.76	1.013	0.728
Pre-mRNA-splicing factor 38B	SEP53BP1	sp|Q5VTL8|PR38B_HUMAN	sp|Q5VTL8|PR38B_HUMAN	1.180|1.055	2.236	1.118	2	1.109|0.946	0	0	0	0	0	-14.718	1.091	0.806
ADP-ribosylation factor-like protein 6-interacting protein 4	SEP53BP1	sp|Q66PJ3|AR6P4_HUMAN	sp|Q66PJ3|AR6P4_HUMAN	3.157|1.807	4.964	2.482	2	2.280|3.448	0	0	0	0	0	-14.76	0.885	0.815
RPA-related protein RADX	SEP53BP1	sp|Q6NSI4|RADX_HUMAN	sp|Q6NSI4|RADX_HUMAN	0.786|0.747	1.533	0.767	2	0.211|.	1	1	1	1	1	9.811	3.626	0
Mitochondrial mRNA pseudouridine synthase RPUSD3	SEP53BP1	sp|Q6P087|RUSD3_HUMAN	sp|Q6P087|RUSD3_HUMAN	0.872|0.526	1.398	0.699	2	0.677|0.867	0	0	0	0	0	-14.76	0.913	0.81
Transcription initiation factor TFIID subunit 2	SEP53BP1	sp|Q6P1X5|TAF2_HUMAN	sp|Q6P1X5|TAF2_HUMAN	1.439|1.372	2.811	1.405	2	1.540|1.652	0	0	0	0	0	-14.76	0.881	0.859
Enhancer of mRNA-decapping protein 4	SEP53BP1	sp|Q6P2E9|EDC4_HUMAN	sp|Q6P2E9|EDC4_HUMAN	0.406|0.316	0.722	0.361	2	.|.	0	0	0	0	0	-14.76	0.934	0.843
Pre-mRNA-processing-splicing factor 8	SEP53BP1	sp|Q6P2Q9|PRP8_HUMAN	sp|Q6P2Q9|PRP8_HUMAN	0.822|0.746	1.568	0.784	2	0.731|0.657	0	0	0	0	0	-14.506	1.13	0.793
La-related protein 1	SEP53BP1	sp|Q6PKG0|LARP1_HUMAN	sp|Q6PKG0|LARP1_HUMAN	0.448|0.365	0.813	0.407	2	.|.	0	0	0	0	0	-14.76	1.052	0.805
Monofunctional C1-tetrahydrofolate synthase, mitochondrial	SEP53BP1	sp|Q6UB35|C1TM_HUMAN	sp|Q6UB35|C1TM_HUMAN	0.755|0.795	1.55	0.775	2	0.414|0.231	0.915	0.969	0.915	0.969	0.915	1.816	2.505	0.006
Pre-mRNA 3'-end-processing factor FIP1	SEP53BP1	sp|Q6UN15|FIP1_HUMAN	sp|Q6UN15|FIP1_HUMAN	0.920|0.693	1.613	0.806	2	1.035|1.038	0	0	0	0	0	-14.76	0.778	0.882
Suprabasin	SEP53BP1	sp|Q6UWP8|SBSN_HUMAN	sp|Q6UWP8|SBSN_HUMAN	0.618|0.599	1.217	0.608	2	0.799|0.572	0	0	0	0	0	-14.76	0.9	0.882
Uncharacterized protein NKAPD1	SEP53BP1	sp|Q6ZUT1|NKAP1_HUMAN	sp|Q6ZUT1|NKAP1_HUMAN	0.612|0.472	1.085	0.542	2	0.718|0.443	0	0	0	0	0	-14.76	0.962	0.829
La-related protein 4	SEP53BP1	sp|Q71RC2|LARP4_HUMAN	sp|Q71RC2|LARP4_HUMAN	0.666|0.662	1.328	0.664	2	0.332|0.238	0.754	0.776	0.754	0.776	0.754	1.008	2.362	0.016
Staphylococcal nuclease domain-containing protein 1	SEP53BP1	sp|Q7KZF4|SND1_HUMAN	sp|Q7KZF4|SND1_HUMAN	0.464|0.465	0.929	0.465	2	.|.	0	0	0	0	0	-13.194	1.201	0.779
Probable ATP-dependent RNA helicase DDX46	SEP53BP1	sp|Q7L014|DDX46_HUMAN	sp|Q7L014|DDX46_HUMAN	1.388|1.574	2.962	1.481	2	1.684|1.211	0	0	0	0	0	-14.76	1.037	0.824
tRNA methyltransferase 10 homolog C	SEP53BP1	sp|Q7L0Y3|TM10C_HUMAN	sp|Q7L0Y3|TM10C_HUMAN	1.212|1.126	2.338	1.169	2	1.200|1.485	0	0	0	0	0	-14.76	0.876	0.893
Arginine/serine-rich coiled-coil protein 2	SEP53BP1	sp|Q7L4I2|RSRC2_HUMAN	sp|Q7L4I2|RSRC2_HUMAN	1.274|1.277	2.552	1.276	2	1.462|1.451	0	0	0	0	0	-14.76	0.876	0.859
Golgi to ER traffic protein 4 homolog	SEP53BP1	sp|Q7L5D6|GET4_HUMAN	sp|Q7L5D6|GET4_HUMAN	1.059|1.142	2.201	1.101	2	.|.	0.983	0.997	0.983	0.997	0.983	3.424	2.846	0.001
Zinc finger CCCH-type antiviral protein 1	SEP53BP1	sp|Q7Z2W4|ZCCHV_HUMAN	sp|Q7Z2W4|ZCCHV_HUMAN	0.734|0.841	1.576	0.788	2	0.667|0.699	0	0	0	0	0	-14.507	1.154	0.782
E3 ubiquitin-protein ligase RBBP6	SEP53BP1	sp|Q7Z6E9|RBBP6_HUMAN	sp|Q7Z6E9|RBBP6_HUMAN	2.573|1.412	3.985	1.993	2	2.401|2.822	0	0	0	0	0	-14.76	0.766	0.859
UPF0461 protein C5orf24	SEP53BP1	sp|Q7Z6I8|CE024_HUMAN	sp|Q7Z6I8|CE024_HUMAN	.|0.745	1.132	0.566	2	1.215|0.566	0	0	0	0	0	-14.76	0.682	0.898
E3 ubiquitin-protein ligase HUWE1	SEP53BP1	sp|Q7Z6Z7|HUWE1_HUMAN	sp|Q7Z6Z7|HUWE1_HUMAN	1.059|1.075	2.135	1.067	2	.|.	0.975	0.981	0.975	0.981	0.975	3.433	2.76	0.001
Transcription initiation factor TFIID subunit 8	SEP53BP1	sp|Q7Z7C8|TAF8_HUMAN	sp|Q7Z7C8|TAF8_HUMAN	0.421|0.522	0.942	0.471	2	0.611|0.422	0	0	0	0	0	-14.76	0.928	0.851
Kinectin	SEP53BP1	sp|Q86UP2|KTN1_HUMAN	sp|Q86UP2|KTN1_HUMAN	0.397|0.337	0.735	0.367	2	0.477|0.414	0	0	0	0	0	-14.76	0.826	0.892
Zinc finger CCCH domain-containing protein 18	SEP53BP1	sp|Q86VM9|ZCH18_HUMAN	sp|Q86VM9|ZCH18_HUMAN	0.353|0.310	0.663	0.331	2	0.291|.	0	0	0	0	0	-14.629	1.14	0.796
Corepressor interacting with RBPJ 1	SEP53BP1	sp|Q86X95|CIR1_HUMAN	sp|Q86X95|CIR1_HUMAN	0.691|0.894	1.586	0.793	2	1.261|0.765	0	0	0	0	0	-14.76	0.807	0.882
PHD finger protein 6	SEP53BP1	sp|Q8IWS0|PHF6_HUMAN	sp|Q8IWS0|PHF6_HUMAN	1.728|1.724	3.452	1.726	2	2.144|2.978	0	0	0	0	0	-14.76	0.683	0.859
Calcium homeostasis endoplasmic reticulum protein	SEP53BP1	sp|Q8IWX8|CHERP_HUMAN	sp|Q8IWX8|CHERP_HUMAN	1.056|1.051	2.107	1.054	2	0.880|1.315	0	0	0	0	0	-14.76	0.979	0.859
Serine/arginine repetitive matrix protein 1	SEP53BP1	sp|Q8IYB3|SRRM1_HUMAN	sp|Q8IYB3|SRRM1_HUMAN	5.730|5.032	10.762	5.381	2	6.025|5.957	0	0	0	0	0	-14.76	0.898	0.859
Cell cycle and apoptosis regulator protein 2	SEP53BP1	sp|Q8N163|CCAR2_HUMAN	sp|Q8N163|CCAR2_HUMAN	0.204|0.153	0.357	0.179	2	.|0.133	0	0	0	0	0	-14.334	1.343	0.745
Nuclear pore complex protein Nup93	SEP53BP1	sp|Q8N1F7|NUP93_HUMAN	sp|Q8N1F7|NUP93_HUMAN	0.738|0.843	1.58	0.79	2	0.776|0.681	0	0	0	0	0	-14.75	1.087	0.805
Glycerol-3-phosphate dehydrogenase 1-like protein	SEP53BP1	sp|Q8N335|GPD1L_HUMAN	sp|Q8N335|GPD1L_HUMAN	0.672|0.835	1.508	0.754	2	.|0.289	0.804	0.999	0.804	0.999	0.804	0.443	2.608	0.013
NF-kappa-B-activating protein	SEP53BP1	sp|Q8N5F7|NKAP_HUMAN	sp|Q8N5F7|NKAP_HUMAN	4.250|4.142	8.393	4.196	2	4.813|4.340	0	0	0	0	0	-14.76	0.918	0.859
Cleavage and polyadenylation specificity factor subunit 7	SEP53BP1	sp|Q8N684|CPSF7_HUMAN	sp|Q8N684|CPSF7_HUMAN	0.882|0.903	1.785	0.892	2	0.985|1.000	0	0	0	0	0	-14.76	0.899	0.882
Protein SREK1IP1	SEP53BP1	sp|Q8N9Q2|SR1IP_HUMAN	sp|Q8N9Q2|SR1IP_HUMAN	5.402|7.884	13.286	6.643	2	5.268|8.597	0	0	0	0	0	-14.76	0.987	0.802
LEM domain-containing protein 2	SEP53BP1	sp|Q8NC56|LEMD2_HUMAN	sp|Q8NC56|LEMD2_HUMAN	0.617|0.901	1.517	0.759	2	1.228|0.593	0	0	0	0	0	-14.76	0.889	0.843
Retinitis pigmentosa 9 protein	SEP53BP1	sp|Q8TA86|RP9_HUMAN	sp|Q8TA86|RP9_HUMAN	7.301|8.596	15.896	7.948	2	9.770|8.095	0	0	0	0	0	-14.76	0.894	0.859
Serine/threonine-protein kinase Nek7	SEP53BP1	sp|Q8TDX7|NEK7_HUMAN	sp|Q8TDX7|NEK7_HUMAN	0.929|0.820	1.749	0.875	2	0.889|0.948	0	0	0	0	0	-14.76	0.953	0.855
Cactin	SEP53BP1	sp|Q8WUQ7|CATIN_HUMAN	sp|Q8WUQ7|CATIN_HUMAN	1.583|1.823	3.406	1.703	2	2.685|1.798	0	0	0	0	0	-14.76	0.775	0.859
E3 ubiquitin-protein ligase RNF138	SEP53BP1	sp|Q8WVD3|RN138_HUMAN	sp|Q8WVD3|RN138_HUMAN	0.620|1.014	1.634	0.817	2	0.371|0.971	0.047	0.094	0.047	0.094	0.047	-14.71	1.361	0.548
U4/U6.U5 small nuclear ribonucleoprotein 27 kDa protein	SEP53BP1	sp|Q8WVK2|SNR27_HUMAN	sp|Q8WVK2|SNR27_HUMAN	2.547|2.444	4.991	2.496	2	3.445|3.257	0	0	0	0	0	-14.76	0.745	0.859
m-AAA protease-interacting protein 1, mitochondrial	SEP53BP1	sp|Q8WWC4|MAIP1_HUMAN	sp|Q8WWC4|MAIP1_HUMAN	1.092|0.992	2.084	1.042	2	1.266|0.940	0	0	0	0	0	-14.76	0.955	0.859
Ataxin-2-like protein	SEP53BP1	sp|Q8WWM7|ATX2L_HUMAN	sp|Q8WWM7|ATX2L_HUMAN	1.092|0.853	1.944	0.972	2	.|.	0.542	0.989	0.542	0.989	0.542	-2.26	2.514	0.071
Splicing regulatory glutamine/lysine-rich protein 1	SEP53BP1	sp|Q8WXA9|SREK1_HUMAN	sp|Q8WXA9|SREK1_HUMAN	1.101|0.794	1.895	0.947	2	1.058|1.213	0	0	0	0	0	-14.76	0.836	0.893
Zinc transporter SLC39A7	SEP53BP1	sp|Q92504|S39A7_HUMAN	sp|Q92504|S39A7_HUMAN	0.590|0.804	1.394	0.697	2	0.950|0.470	0	0	0	0	0	-14.76	1.043	0.789
La-related protein 4B	SEP53BP1	sp|Q92615|LAR4B_HUMAN	sp|Q92615|LAR4B_HUMAN	0.372|0.294	0.666	0.333	2	.|.	0	0	0	0	0	-14.76	0.861	0.882
eIF-2-alpha kinase activator GCN1	SEP53BP1	sp|Q92616|GCN1_HUMAN	sp|Q92616|GCN1_HUMAN	1.012|2.163	3.175	1.588	2	0.491|1.559	0.159	0.317	0.159	0.317	0.159	-13.756	1.814	0.203
TATA-binding protein-associated factor 2N	SEP53BP1	sp|Q92804|RBP56_HUMAN	sp|Q92804|RBP56_HUMAN	.|0.613	1	0.5	2	2.905|.	0	0	0	0	0	-14.76	0.172	0.896
Glutaryl-CoA dehydrogenase, mitochondrial	SEP53BP1	sp|Q92947|GCDH_HUMAN	sp|Q92947|GCDH_HUMAN	1.488|1.779	3.266	1.633	2	0.682|1.279	0.053	0.094	0.053	0.094	0.053	-4.448	1.749	0.452
Transportin-1	SEP53BP1	sp|Q92973|TNPO1_HUMAN	sp|Q92973|TNPO1_HUMAN	0.274|0.434	0.708	0.354	2	.|.	0	0	0	0	0	-14.76	0.915	0.817
Probable ubiquitin carboxyl-terminal hydrolase FAF-X	SEP53BP1	sp|Q93008|USP9X_HUMAN	sp|Q93008|USP9X_HUMAN	0.328|0.313	0.641	0.321	2	.|.	0	0	0	0	0	-14.76	0.829	0.882
60S ribosomal protein L36a-like	SEP53BP1	sp|Q969Q0|RL36L_HUMAN	sp|Q969Q0|RL36L_HUMAN	5.387|5.390	10.777	5.388	2	5.915|5.526	0	0	0	0	0	-14.76	0.943	0.859
60S ribosomal protein L36a	SEP53BP1	sp|P83881|RL36A_HUMAN	sp|P83881|RL36A_HUMAN	2.155|2.611	4.766	2.383	2	3.301|1.909	0	0	0	0	0	-14.76	0.949	0.846
E3 ubiquitin-protein ligase MIB2	SEP53BP1	sp|Q96AX9|MIB2_HUMAN	sp|Q96AX9|MIB2_HUMAN	1.560|1.455	3.014	1.507	2	1.593|.	0	0	0	0	0	-14.76	0.946	0.859
Pyrroline-5-carboxylate reductase 2	SEP53BP1	sp|Q96C36|P5CR2_HUMAN	sp|Q96C36|P5CR2_HUMAN	1.070|0.798	1.868	0.934	2	0.803|0.729	0	0	0	0	0	-14.678	1.22	0.724
Pyrroline-5-carboxylate reductase 1, mitochondrial	SEP53BP1	sp|P32322|P5CR1_HUMAN	sp|P32322|P5CR1_HUMAN	0.375|.	0.762	0.381	2	.|0.381	0	0	0	0	0	-14.76	0.998	0.898
Transcription elongation factor A protein-like 4	SEP53BP1	sp|Q96EI5|TCAL4_HUMAN	sp|Q96EI5|TCAL4_HUMAN	0.313|0.269	0.583	0.291	2	.|.	0	0	0	0	0	-14.76	0.753	0.882
DnaJ homolog subfamily A member 3, mitochondrial	SEP53BP1	sp|Q96EY1|DNJA3_HUMAN	sp|Q96EY1|DNJA3_HUMAN	1.944|2.047	3.991	1.996	2	0.988|1.131	0.094	0.094	0.094	0.094	0.094	-2.26	1.887	0.398
Translation machinery-associated protein 16	SEP53BP1	sp|Q96EY4|TMA16_HUMAN	sp|Q96EY4|TMA16_HUMAN	1.610|1.259	2.869	1.435	2	1.444|1.771	0	0	0	0	0	-14.76	0.897	0.857
Enhancer of mRNA-decapping protein 3	SEP53BP1	sp|Q96F86|EDC3_HUMAN	sp|Q96F86|EDC3_HUMAN	0.291|0.284	0.574	0.287	2	.|.	0	0	0	0	0	-14.76	0.742	0.882
tRNA-dihydrouridine(47) synthase [NAD(P)(+)]-like	SEP53BP1	sp|Q96G46|DUS3L_HUMAN	sp|Q96G46|DUS3L_HUMAN	0.154|.	0.54	0.27	2	.|0.206	0	0	0	0	0	-14.76	1.311	0.897
Aurora kinase B	SEP53BP1	sp|Q96GD4|AURKB_HUMAN	sp|Q96GD4|AURKB_HUMAN	1.074|1.023	2.097	1.048	2	0.318|0.819	0.094	0.094	0.094	0.094	0.094	-2.26	2.052	0.392
Splicing factor 45	SEP53BP1	sp|Q96I25|SPF45_HUMAN	sp|Q96I25|SPF45_HUMAN	1.121|0.692	1.813	0.907	2	1.056|1.154	0	0	0	0	0	-14.76	0.821	0.854
Serine/Arginine-related protein 53	SEP53BP1	sp|Q96IZ7|RSRC1_HUMAN	sp|Q96IZ7|RSRC1_HUMAN	0.764|0.734	1.498	0.749	2	0.778|0.552	0	0	0	0	0	-14.158	1.143	0.794
THO complex subunit 3	SEP53BP1	sp|Q96J01|THOC3_HUMAN	sp|Q96J01|THOC3_HUMAN	0.472|0.549	1.021	0.51	2	.|0.285	0.048	0.094	0.048	0.094	0.048	-6.307	1.794	0.477
Serpin B12	SEP53BP1	sp|Q96P63|SPB12_HUMAN	sp|Q96P63|SPB12_HUMAN	0.906|0.429	1.335	0.668	2	1.420|0.919	0	0	0	0	0	-14.76	0.584	0.859
RNA-binding protein 14	SEP53BP1	sp|Q96PK6|RBM14_HUMAN	sp|Q96PK6|RBM14_HUMAN	1.606|1.393	2.999	1.5	2	0.995|0.898	0.047	0.094	0.047	0.094	0.047	-7.639	1.586	0.5
MMS19 nucleotide excision repair protein homolog	SEP53BP1	sp|Q96T76|MMS19_HUMAN	sp|Q96T76|MMS19_HUMAN	0.323|0.324	0.647	0.324	2	.|.	0	0	0	0	0	-14.76	0.837	0.882
Proteasome subunit beta type-7	SEP53BP1	sp|Q99436|PSB7_HUMAN	sp|Q99436|PSB7_HUMAN	0.582|0.576	1.158	0.579	2	.|.	0.001	0.001	0.001	0.001	0.001	-7.22	1.497	0.655
26S proteasome non-ATPase regulatory subunit 1	SEP53BP1	sp|Q99460|PSMD1_HUMAN	sp|Q99460|PSMD1_HUMAN	1.535|1.601	3.136	1.568	2	1.598|1.351	0	0	0	0	0	-14.669	1.067	0.825
DnaJ homolog subfamily C member 7	SEP53BP1	sp|Q99615|DNJC7_HUMAN	sp|Q99615|DNJC7_HUMAN	1.039|1.404	2.442	1.221	2	0.366|0.288	1	1	1	1	1	8.456	3.759	0
Pituitary homeobox 2	SEP53BP1	sp|Q99697|PITX2_HUMAN	sp|Q99697|PITX2_HUMAN	0.186|0.197	0.383	0.191	2	.|0.257	0	0	0	0	0	-14.76	0.746	0.892
Ataxin-2	SEP53BP1	sp|Q99700|ATX2_HUMAN	sp|Q99700|ATX2_HUMAN	0.619|0.543	1.162	0.581	2	.|.	0.007	0.014	0.007	0.014	0.007	-9.281	1.502	0.618
Methionine synthase	SEP53BP1	sp|Q99707|METH_HUMAN	sp|Q99707|METH_HUMAN	0.889|1.372	2.261	1.131	2	.|.	0.547	1	0.547	1	0.547	-2.26	2.923	0.045
Nucleosome assembly protein 1-like 4	SEP53BP1	sp|Q99733|NP1L4_HUMAN	sp|Q99733|NP1L4_HUMAN	0.408|0.708	1.116	0.558	2	0.479|.	0	0	0	0	0	-14.76	1.164	0.691
T-complex protein 1 subunit eta	SEP53BP1	sp|Q99832|TCPH_HUMAN	sp|Q99832|TCPH_HUMAN	2.276|2.646	4.922	2.461	2	0.449|0.405	1	1	1	1	1	10.024	5.769	0
E3 ubiquitin-protein ligase RNF5	SEP53BP1	sp|Q99942|RNF5_HUMAN	sp|Q99942|RNF5_HUMAN	0.591|0.726	1.317	0.658	2	.|0.131	1	1	1	1	1	10.009	5.018	0
Protein NipSnap homolog 1	SEP53BP1	sp|Q9BPW8|NIPS1_HUMAN	sp|Q9BPW8|NIPS1_HUMAN	2.977|2.813	5.79	2.895	2	1.779|2.055	0.002	0.004	0.002	0.004	0.002	-7.685	1.514	0.644
Transcription factor 25	SEP53BP1	sp|Q9BQ70|TCF25_HUMAN	sp|Q9BQ70|TCF25_HUMAN	0.544|0.535	1.079	0.54	2	.|.	0	0	0	0	0	-9.773	1.395	0.706
Methylosome protein 50	SEP53BP1	sp|Q9BQA1|MEP50_HUMAN	sp|Q9BQA1|MEP50_HUMAN	0.699|0.755	1.455	0.727	2	.|.	0.094	0.094	0.094	0.094	0.094	-2.26	1.88	0.32
Adenine nucleotide translocase lysine N-methyltransferase	SEP53BP1	sp|Q9BQD7|ANKMT_HUMAN	sp|Q9BQD7|ANKMT_HUMAN	0.743|0.583	1.326	0.663	2	0.557|0.799	0	0	0	0	0	-14.76	0.994	0.82
Chitobiosyldiphosphodolichol beta-mannosyltransferase	SEP53BP1	sp|Q9BT22|ALG1_HUMAN	sp|Q9BT22|ALG1_HUMAN	0.558|0.852	1.409	0.705	2	0.526|0.310	0.047	0.094	0.047	0.094	0.047	-10.593	1.744	0.519
Multiple myeloma tumor-associated protein 2	SEP53BP1	sp|Q9BU76|MMTA2_HUMAN	sp|Q9BU76|MMTA2_HUMAN	10.075|8.909	18.983	9.492	2	9.520|11.241	0	0	0	0	0	-14.76	0.918	0.859
Heterogeneous nuclear ribonucleoprotein U-like protein 1	SEP53BP1	sp|Q9BUJ2|HNRL1_HUMAN	sp|Q9BUJ2|HNRL1_HUMAN	0.586|0.132	0.718	0.359	2	0.799|.	0	0	0	0	0	-14.76	0.449	0.882
TNF receptor-associated factor 4	SEP53BP1	sp|Q9BUZ4|TRAF4_HUMAN	sp|Q9BUZ4|TRAF4_HUMAN	1.303|0.944	2.247	1.123	2	.|.	0.604	1	0.604	1	0.604	-1.337	2.905	0.029
E3 ubiquitin-protein ligase RNF126	SEP53BP1	sp|Q9BV68|RN126_HUMAN	sp|Q9BV68|RN126_HUMAN	1.170|1.309	2.479	1.239	2	0.387|0.398	0.999	1	0.999	1	0.999	6.841	3.159	0
Guanine nucleotide-binding protein-like 3	SEP53BP1	sp|Q9BVP2|GNL3_HUMAN	sp|Q9BVP2|GNL3_HUMAN	6.161|5.745	11.906	5.953	2	6.285|6.950	0	0	0	0	0	-14.76	0.901	0.859
Threonine--tRNA ligase, mitochondrial	SEP53BP1	sp|Q9BW92|SYTM_HUMAN	sp|Q9BW92|SYTM_HUMAN	0.731|0.938	1.669	0.834	2	0.408|0.402	0.12	0.145	0.12	0.145	0.12	-2.26	2.059	0.227
RNA polymerase II-associated protein 1	SEP53BP1	sp|Q9BWH6|RPAP1_HUMAN	sp|Q9BWH6|RPAP1_HUMAN	0.224|0.208	0.431	0.216	2	.|.	0	0	0	0	0	-14.76	0.558	0.882
Krueppel-like factor 16	SEP53BP1	sp|Q9BXK1|KLF16_HUMAN	sp|Q9BXK1|KLF16_HUMAN	0.738|0.686	1.424	0.712	2	0.530|0.785	0	0	0	0	0	-14.574	1.105	0.807
Haloacid dehalogenase-like hydrolase domain-containing 5	SEP53BP1	sp|Q9BXW7|HDHD5_HUMAN	sp|Q9BXW7|HDHD5_HUMAN	1.413|1.294	2.707	1.353	2	1.040|1.219	0	0	0	0	0	-13.846	1.202	0.773
Fanconi anemia group D2 protein	SEP53BP1	sp|Q9BXW9|FACD2_HUMAN	sp|Q9BXW9|FACD2_HUMAN	0.585|0.725	1.31	0.655	2	0.265|0.294	0.54	0.985	0.54	0.985	0.54	-2.26	2.348	0.076
39S ribosomal protein L4, mitochondrial	SEP53BP1	sp|Q9BYD3|RM04_HUMAN	sp|Q9BYD3|RM04_HUMAN	1.215|1.098	2.313	1.157	2	0.950|0.870	0	0	0	0	0	-13.068	1.272	0.742
MKI67 FHA domain-interacting nucleolar phosphoprotein	SEP53BP1	sp|Q9BYG3|MK67I_HUMAN	sp|Q9BYG3|MK67I_HUMAN	0.602|0.297	0.899	0.45	2	0.375|0.623	0	0	0	0	0	-14.76	0.93	0.782
39S ribosomal protein L37, mitochondrial	SEP53BP1	sp|Q9BZE1|RM37_HUMAN	sp|Q9BZE1|RM37_HUMAN	1.061|0.927	1.988	0.994	2	0.895|0.589	0	0	0	0	0	-11.922	1.37	0.687
Activating molecule in BECN1-regulated autophagy protein 1	SEP53BP1	sp|Q9C0C7|AMRA1_HUMAN	sp|Q9C0C7|AMRA1_HUMAN	0.415|0.514	0.929	0.465	2	.|.	0	0	0	0	0	-14.524	1.202	0.75
SRA stem-loop-interacting RNA-binding protein, mitochondrial	SEP53BP1	sp|Q9GZT3|SLIRP_HUMAN	sp|Q9GZT3|SLIRP_HUMAN	0.784|0.478	1.262	0.631	2	.|0.657	0	0	0	0	0	-14.76	0.961	0.791
E3 ubiquitin-protein ligase makorin-2	SEP53BP1	sp|Q9H000|MKRN2_HUMAN	sp|Q9H000|MKRN2_HUMAN	1.132|1.140	2.272	1.136	2	0.646|0.741	0.044	0.051	0.044	0.051	0.044	-3.24	1.642	0.576
RNA cytidine acetyltransferase	SEP53BP1	sp|Q9H0A0|NAT10_HUMAN	sp|Q9H0A0|NAT10_HUMAN	0.159|0.168	0.327	0.164	2	0.179|0.175	0	0	0	0	0	-14.76	0.926	0.882
Zinc finger protein Eos	SEP53BP1	sp|Q9H2S9|IKZF4_HUMAN	sp|Q9H2S9|IKZF4_HUMAN	0.433|0.809	1.242	0.621	2	1.198|0.559	0	0	0	0	0	-14.76	0.759	0.882
Pinin	SEP53BP1	sp|Q9H307|PININ_HUMAN	sp|Q9H307|PININ_HUMAN	0.482|0.521	1.003	0.501	2	0.769|0.376	0	0	0	0	0	-14.76	0.932	0.882
BolA-like protein 2	SEP53BP1	sp|Q9H3K6|BOLA2_HUMAN	sp|Q9H3K6|BOLA2_HUMAN	0.342|0.446	0.788	0.394	2	.|0.548	0	0	0	0	0	-14.76	0.719	0.893
Oxysterol-binding protein-related protein 3	SEP53BP1	sp|Q9H4L5|OSBL3_HUMAN	sp|Q9H4L5|OSBL3_HUMAN	0.170|.	0.556	0.278	2	0.591|0.517	0	0	0	0	0	-14.76	0.503	0.898
HEAT repeat-containing protein 1	SEP53BP1	sp|Q9H583|HEAT1_HUMAN	sp|Q9H583|HEAT1_HUMAN	0.754|0.850	1.604	0.802	2	0.263|.	0.999	1	0.999	1	0.999	6.731	3.049	0
Caspase activity and apoptosis inhibitor 1	SEP53BP1	sp|Q9H8G2|CAAP1_HUMAN	sp|Q9H8G2|CAAP1_HUMAN	0.980|0.826	1.806	0.903	2	1.028|1.320	0	0	0	0	0	-14.76	0.775	0.859
Bromodomain-containing protein 9	SEP53BP1	sp|Q9H8M2|BRD9_HUMAN	sp|Q9H8M2|BRD9_HUMAN	1.448|1.127	2.575	1.287	2	1.029|1.640	0	0	0	0	0	-14.76	0.991	0.82
Exportin-5	SEP53BP1	sp|Q9HAV4|XPO5_HUMAN	sp|Q9HAV4|XPO5_HUMAN	0.354|0.436	0.79	0.395	2	.|.	0	0	0	0	0	-14.76	1.021	0.815
Charged multivesicular body protein 1a	SEP53BP1	sp|Q9HD42|CHM1A_HUMAN	sp|Q9HD42|CHM1A_HUMAN	1.140|1.134	2.274	1.137	2	1.773|1.388	0	0	0	0	0	-14.76	0.725	0.893
WD repeat-containing protein 6	SEP53BP1	sp|Q9NNW5|WDR6_HUMAN	sp|Q9NNW5|WDR6_HUMAN	0.910|0.981	1.891	0.946	2	.|.	0.347	0.6	0.347	0.6	0.347	-2.26	2.445	0.173
tRNA N6-adenosine threonylcarbamoyltransferase	SEP53BP1	sp|Q9NPF4|OSGEP_HUMAN	sp|Q9NPF4|OSGEP_HUMAN	0.586|0.588	1.174	0.587	2	0.379|0.629	0	0	0	0	0	-13.28	1.202	0.783
Transcription factor 7-like 2	SEP53BP1	sp|Q9NQB0|TF7L2_HUMAN	sp|Q9NQB0|TF7L2_HUMAN	0.239|0.221	0.461	0.23	2	0.353|0.248	0	0	0	0	0	-14.76	0.779	0.892
Translation initiation factor eIF-2B subunit gamma	SEP53BP1	sp|Q9NR50|EI2BG_HUMAN	sp|Q9NR50|EI2BG_HUMAN	0.312|0.354	0.666	0.333	2	.|.	0	0	0	0	0	-14.76	0.86	0.882
Structural maintenance of chromosomes protein 4	SEP53BP1	sp|Q9NTJ3|SMC4_HUMAN	sp|Q9NTJ3|SMC4_HUMAN	0.957|0.992	1.949	0.974	2	0.287|0.432	0.994	0.997	0.994	0.997	0.994	4.71	2.77	0.001
Midasin	SEP53BP1	sp|Q9NU22|MDN1_HUMAN	sp|Q9NU22|MDN1_HUMAN	0.578|0.647	1.226	0.613	2	.|.	0.048	0.094	0.048	0.094	0.048	-7.076	1.585	0.49
Fanconi anemia group I protein	SEP53BP1	sp|Q9NVI1|FANCI_HUMAN	sp|Q9NVI1|FANCI_HUMAN	0.968|1.420	2.388	1.194	2	0.289|0.267	1	1	1	1	1	9.044	4.304	0
Guanine nucleotide-binding protein-like 3-like protein	SEP53BP1	sp|Q9NVN8|GNL3L_HUMAN	sp|Q9NVN8|GNL3L_HUMAN	1.006|0.990	1.996	0.998	2	0.355|0.560	0.094	0.094	0.094	0.094	0.094	-2.26	2.239	0.307
Pre-mRNA-splicing factor RBM22	SEP53BP1	sp|Q9NW64|RBM22_HUMAN	sp|Q9NW64|RBM22_HUMAN	0.799|0.802	1.601	0.801	2	0.908|0.840	0	0	0	0	0	-14.76	0.917	0.882
Arginine and glutamate-rich protein 1	SEP53BP1	sp|Q9NWB6|ARGL1_HUMAN	sp|Q9NWB6|ARGL1_HUMAN	17.485|16.073	33.557	16.779	2	19.950|20.460	0	0	0	0	0	-14.76	0.83	0.859
39S ribosomal protein L22, mitochondrial	SEP53BP1	sp|Q9NWU5|RM22_HUMAN	sp|Q9NWU5|RM22_HUMAN	0.794|0.382	1.176	0.588	2	0.699|0.802	0	0	0	0	0	-14.76	0.785	0.839
39S ribosomal protein L16, mitochondrial	SEP53BP1	sp|Q9NX20|RM16_HUMAN	sp|Q9NX20|RM16_HUMAN	1.037|1.078	2.115	1.057	2	1.203|1.196	0	0	0	0	0	-14.76	0.882	0.893
Pre-mRNA-splicing factor CWC25 homolog	SEP53BP1	sp|Q9NXE8|CWC25_HUMAN	sp|Q9NXE8|CWC25_HUMAN	0.936|0.580	1.516	0.758	2	0.813|1.099	0	0	0	0	0	-14.76	0.802	0.882
DnaJ homolog subfamily B member 12	SEP53BP1	sp|Q9NXW2|DJB12_HUMAN	sp|Q9NXW2|DJB12_HUMAN	0.717|0.789	1.506	0.753	2	0.291|0.284	0.969	0.996	0.969	0.996	0.969	2.795	2.617	0.003
Bcl-2-associated transcription factor 1	SEP53BP1	sp|Q9NYF8|BCLF1_HUMAN	sp|Q9NYF8|BCLF1_HUMAN	1.441|1.219	2.66	1.33	2	1.651|1.276	0	0	0	0	0	-14.76	0.917	0.893
Very-long-chain enoyl-CoA reductase	SEP53BP1	sp|Q9NZ01|TECR_HUMAN	sp|Q9NZ01|TECR_HUMAN	1.909|2.034	3.943	1.972	2	1.957|1.865	0	0	0	0	0	-14.76	1.032	0.837
Constitutive coactivator of PPAR-gamma-like protein 1	SEP53BP1	sp|Q9NZB2|F120A_HUMAN	sp|Q9NZB2|F120A_HUMAN	0.508|0.426	0.934	0.467	2	.|.	0	0	0	0	0	-14.307	1.208	0.754
Insulin-like growth factor 2 mRNA-binding protein 1	SEP53BP1	sp|Q9NZI8|IF2B1_HUMAN	sp|Q9NZI8|IF2B1_HUMAN	0.988|0.854	1.841	0.921	2	0.830|0.314	0.079	0.094	0.079	0.094	0.079	-2.707	1.804	0.424
Insulin-like growth factor 2 mRNA-binding protein 3	SEP53BP1	sp|O00425|IF2B3_HUMAN	sp|O00425|IF2B3_HUMAN	0.529|0.455	0.984	0.492	2	0.284|0.291	0.042	0.083	0.042	0.083	0.042	-7.75	1.712	0.577
39S ribosomal protein L15, mitochondrial	SEP53BP1	sp|Q9P015|RM15_HUMAN	sp|Q9P015|RM15_HUMAN	0.412|0.388	0.8	0.4	2	0.476|0.505	0	0	0	0	0	-14.76	0.816	0.882
Very-long-chain (3R)-3-hydroxyacyl-CoA dehydratase 3	SEP53BP1	sp|Q9P035|HACD3_HUMAN	sp|Q9P035|HACD3_HUMAN	0.867|0.827	1.694	0.847	2	0.818|0.414	0	0.001	0	0.001	0	-8.888	1.455	0.67
Ribosome-binding protein 1	SEP53BP1	sp|Q9P2E9|RRBP1_HUMAN	sp|Q9P2E9|RRBP1_HUMAN	0.401|1.303	1.704	0.852	2	1.026|.	0	0	0	0	0	-14.76	0.83	0.771
Leucine--tRNA ligase, cytoplasmic	SEP53BP1	sp|Q9P2J5|SYLC_HUMAN	sp|Q9P2J5|SYLC_HUMAN	0.852|0.820	1.672	0.836	2	0.425|0.412	0.094	0.094	0.094	0.094	0.094	-2.26	1.998	0.32
Succinate--CoA ligase [ADP-forming] subunit beta, mitochondrial	SEP53BP1	sp|Q9P2R7|SUCB1_HUMAN	sp|Q9P2R7|SUCB1_HUMAN	1.046|0.971	2.017	1.009	2	0.923|0.719	0	0	0	0	0	-13.29	1.238	0.762
Tuftelin-interacting protein 11	SEP53BP1	sp|Q9UBB9|TFP11_HUMAN	sp|Q9UBB9|TFP11_HUMAN	1.049|0.721	1.77	0.885	2	1.053|1.351	0	0	0	0	0	-14.76	0.742	0.893
SUMO-activating enzyme subunit 1	SEP53BP1	sp|Q9UBE0|SAE1_HUMAN	sp|Q9UBE0|SAE1_HUMAN	0.640|0.684	1.324	0.662	2	.|0.612	0	0	0	0	0	-14.667	1.081	0.817
Mitochondrial dicarboxylate carrier	SEP53BP1	sp|Q9UBX3|DIC_HUMAN	sp|Q9UBX3|DIC_HUMAN	0.745|0.394	1.139	0.569	2	1.809|0.301	0	0	0	0	0	-14.76	0.771	0.856
DnaJ homolog subfamily B member 4	SEP53BP1	sp|Q9UDY4|DNJB4_HUMAN	sp|Q9UDY4|DNJB4_HUMAN	0.894|1.467	2.362	1.181	2	0.486|.	0.547	0.999	0.547	0.999	0.547	-2.26	2.428	0.056
ATP-binding cassette sub-family F member 2	SEP53BP1	sp|Q9UG63|ABCF2_HUMAN	sp|Q9UG63|ABCF2_HUMAN	1.091|1.245	2.336	1.168	2	0.834|0.935	0	0	0	0	0	-12.635	1.323	0.717
LIM domain and actin-binding protein 1	SEP53BP1	sp|Q9UHB6|LIMA1_HUMAN	sp|Q9UHB6|LIMA1_HUMAN	0.821|.	1.207	0.604	2	0.410|0.191	0.5	0.999	0.5	0.999	0.5	-11.355	2.155	0.138
Probable ATP-dependent RNA helicase DDX20	SEP53BP1	sp|Q9UHI6|DDX20_HUMAN	sp|Q9UHI6|DDX20_HUMAN	0.751|0.858	1.609	0.805	2	0.274|0.646	0.094	0.094	0.094	0.094	0.094	-2.26	1.913	0.32
Probable ATP-dependent RNA helicase DDX41	SEP53BP1	sp|Q9UJV9|DDX41_HUMAN	sp|Q9UJV9|DDX41_HUMAN	3.208|1.902	5.11	2.555	2	3.486|3.639	0	0	0	0	0	-14.76	0.717	0.859
Endoplasmic reticulum mannosyl-oligosaccharide 1,2-alpha-mannosidase	SEP53BP1	sp|Q9UKM7|MA1B1_HUMAN	sp|Q9UKM7|MA1B1_HUMAN	1.022|1.184	2.206	1.103	2	.|.	0.943	0.999	0.943	0.999	0.943	2.07	2.852	0.003
RNA-binding protein NOB1	SEP53BP1	sp|Q9ULX3|NOB1_HUMAN	sp|Q9ULX3|NOB1_HUMAN	1.392|1.221	2.612	1.306	2	1.166|1.280	0	0	0	0	0	-14.76	1.069	0.81
A-kinase anchor protein 8-like	SEP53BP1	sp|Q9ULX6|AKP8L_HUMAN	sp|Q9ULX6|AKP8L_HUMAN	1.396|1.265	2.661	1.33	2	1.111|.	0	0	0	0	0	-13.957	1.198	0.773
Vacuolar protein sorting-associated protein 4A	SEP53BP1	sp|Q9UN37|VPS4A_HUMAN	sp|Q9UN37|VPS4A_HUMAN	1.201|0.889	2.09	1.045	2	0.871|0.991	0	0	0	0	0	-14.76	1.125	0.761
Ras GTPase-activating protein-binding protein 2	SEP53BP1	sp|Q9UN86|G3BP2_HUMAN	sp|Q9UN86|G3BP2_HUMAN	1.473|1.205	2.678	1.339	2	.|.	1	1	1	1	1	7.266	3.462	0
Ras GTPase-activating protein-binding protein 1	SEP53BP1	sp|Q13283|G3BP1_HUMAN	sp|Q13283|G3BP1_HUMAN	1.841|1.640	3.481	1.74	2	.|.	1	1	1	1	1	10.081	4.5	0
Melanoma-associated antigen D2	SEP53BP1	sp|Q9UNF1|MAGD2_HUMAN	sp|Q9UNF1|MAGD2_HUMAN	1.049|1.157	2.206	1.103	2	0.890|0.582	0.008	0.017	0.008	0.017	0.008	-8.038	1.532	0.612
26S proteasome non-ATPase regulatory subunit 13	SEP53BP1	sp|Q9UNM6|PSD13_HUMAN	sp|Q9UNM6|PSD13_HUMAN	0.949|1.164	2.113	1.056	2	.|.	0.625	0.998	0.625	0.998	0.625	-1.09	2.732	0.024
Probable dimethyladenosine transferase	SEP53BP1	sp|Q9UNQ2|DIM1_HUMAN	sp|Q9UNQ2|DIM1_HUMAN	1.391|1.462	2.854	1.427	2	1.292|1.655	0	0	0	0	0	-14.76	0.976	0.859
DNA-binding protein SATB2	SEP53BP1	sp|Q9UPW6|SATB2_HUMAN	sp|Q9UPW6|SATB2_HUMAN	0.925|1.354	2.279	1.14	2	1.931|0.619	0	0	0	0	0	-14.76	1.043	0.779
Serine/arginine repetitive matrix protein 2	SEP53BP1	sp|Q9UQ35|SRRM2_HUMAN	sp|Q9UQ35|SRRM2_HUMAN	2.287|1.992	4.28	2.14	2	2.136|2.715	0	0	0	0	0	-14.76	0.889	0.859
RuvB-like 2	SEP53BP1	sp|Q9Y230|RUVB2_HUMAN	sp|Q9Y230|RUVB2_HUMAN	0.577|0.869	1.446	0.723	2	0.636|0.482	0.003	0.006	0.003	0.006	0.003	-14.682	1.306	0.636
RuvB-like 1	SEP53BP1	sp|Q9Y265|RUVB1_HUMAN	sp|Q9Y265|RUVB1_HUMAN	0.411|0.419	0.83	0.415	2	0.387|0.435	0	0	0	0	0	-14.76	1.012	0.852
Phenylalanine--tRNA ligase alpha subunit	SEP53BP1	sp|Q9Y285|SYFA_HUMAN	sp|Q9Y285|SYFA_HUMAN	1.739|1.836	3.575	1.788	2	1.160|1.384	0	0	0	0	0	-10.005	1.411	0.693
Exosome complex exonuclease RRP44	SEP53BP1	sp|Q9Y2L1|RRP44_HUMAN	sp|Q9Y2L1|RRP44_HUMAN	1.118|1.274	2.392	1.196	2	0.834|1.024	0	0	0	0	0	-13.036	1.294	0.729
Thyroid hormone receptor-associated protein 3	SEP53BP1	sp|Q9Y2W1|TR150_HUMAN	sp|Q9Y2W1|TR150_HUMAN	0.291|0.534	0.825	0.413	2	0.949|0.694	0	0	0	0	0	-14.76	0.508	0.882
Putative RNA-binding protein Luc7-like 2	SEP53BP1	sp|Q9Y383|LC7L2_HUMAN	sp|Q9Y383|LC7L2_HUMAN	23.684|21.884	45.568	22.784	2	24.180|26.513	0	0	0	0	0	-14.76	0.9	0.859
Putative RNA-binding protein Luc7-like 1	SEP53BP1	sp|Q9NQ29|LUC7L_HUMAN	sp|Q9NQ29|LUC7L_HUMAN	8.167|7.465	15.632	7.816	2	8.388|8.558	0	0	0	0	0	-14.76	0.922	0.859
RNA-binding motif protein, X-linked 2	SEP53BP1	sp|Q9Y388|RBMX2_HUMAN	sp|Q9Y388|RBMX2_HUMAN	1.645|1.295	2.94	1.47	2	1.599|1.773	0	0	0	0	0	-14.76	0.873	0.859
Ribosomal RNA-processing protein 7 homolog A	SEP53BP1	sp|Q9Y3A4|RRP7A_HUMAN	sp|Q9Y3A4|RRP7A_HUMAN	1.282|1.068	2.35	1.175	2	1.199|1.399	0	0	0	0	0	-14.76	0.907	0.859
Nucleolar protein 16	SEP53BP1	sp|Q9Y3C1|NOP16_HUMAN	sp|Q9Y3C1|NOP16_HUMAN	1.763|1.763	3.526	1.763	2	2.063|1.962	0	0	0	0	0	-14.76	0.876	0.859
Charged multivesicular body protein 3	SEP53BP1	sp|Q9Y3E7|CHMP3_HUMAN	sp|Q9Y3E7|CHMP3_HUMAN	0.302|.	0.688	0.344	2	0.514|.	0	0	0	0	0	-14.76	0.669	0.897
Chromatin target of PRMT1 protein	SEP53BP1	sp|Q9Y3Y2|CHTOP_HUMAN	sp|Q9Y3Y2|CHTOP_HUMAN	0.587|0.895	1.482	0.741	2	0.902|0.838	0	0	0	0	0	-14.76	0.852	0.85
Deoxynucleoside triphosphate triphosphohydrolase SAMHD1	SEP53BP1	sp|Q9Y3Z3|SAMH1_HUMAN	sp|Q9Y3Z3|SAMH1_HUMAN	1.248|1.721	2.969	1.485	2	1.253|1.270	0	0	0	0	0	-14.76	1.177	0.733
Telomere length regulation protein TEL2 homolog	SEP53BP1	sp|Q9Y4R8|TELO2_HUMAN	sp|Q9Y4R8|TELO2_HUMAN	0.802|0.994	1.796	0.898	2	0.479|0.331	0.445	0.795	0.445	0.795	0.445	-2.26	2.253	0.161
Ribosomal biogenesis protein LAS1L	SEP53BP1	sp|Q9Y4W2|LAS1L_HUMAN	sp|Q9Y4W2|LAS1L_HUMAN	0.482|0.614	1.096	0.548	2	.|0.186	0.998	1	0.998	1	0.998	5.347	2.95	0
Protein PRRC2C	SEP53BP1	sp|Q9Y520|PRC2C_HUMAN	sp|Q9Y520|PRC2C_HUMAN	0.396|0.352	0.747	0.374	2	.|.	0	0	0	0	0	-14.76	0.966	0.851
YTH domain-containing family protein 2	SEP53BP1	sp|Q9Y5A9|YTHD2_HUMAN	sp|Q9Y5A9|YTHD2_HUMAN	1.015|1.065	2.08	1.04	2	0.982|0.401	0.058	0.094	0.058	0.094	0.058	-3.771	1.658	0.443
Melanoma-associated antigen D1	SEP53BP1	sp|Q9Y5V3|MAGD1_HUMAN	sp|Q9Y5V3|MAGD1_HUMAN	1.657|1.828	3.485	1.742	2	0.551|0.534	0.999	1	0.999	1	0.999	6.819	3.213	0
Sorting nexin-5	SEP53BP1	sp|Q9Y5X3|SNX5_HUMAN	sp|Q9Y5X3|SNX5_HUMAN	0.565|0.857	1.422	0.711	2	0.805|1.053	0	0	0	0	0	-14.76	0.772	0.882
Cysteine desulfurase, mitochondrial	SEP53BP1	sp|Q9Y697|NFS1_HUMAN	sp|Q9Y697|NFS1_HUMAN	0.570|5.008	5.578	2.789	2	3.337|0.588	0.5	1	0.5	1	0.5	-14.76	1.991	0.126
TAF6-like RNA polymerase II p300/CBP-associated factor-associated factor 65 kDa subunit 6L	SEP53BP1	sp|Q9Y6J9|TAF6L_HUMAN	sp|Q9Y6J9|TAF6L_HUMAN	0.873|0.772	1.645	0.823	2	.|0.221	1	1	1	1	1	9.721	3.725	0
Protein SET	SEP53BP1	tr|A0A0C4DFV9|A0A0C4DFV9_HUMAN	tr|A0A0C4DFV9|A0A0C4DFV9_HUMAN	0.152|0.144	0.296	0.148	2	0.219|0.158	0	0	0	0	0	-14.76	0.796	0.881
Zinc finger CCHC domain-containing protein 17	SEP53BP1	tr|A0A0D9SEW3|A0A0D9SEW3_HUMAN	tr|A0A0D9SEW3|A0A0D9SEW3_HUMAN	11.966|11.512	23.478	11.739	2	13.213|12.563	0	0	0	0	0	-14.76	0.911	0.859
Poly(U)-binding-splicing factor PUF60 (Fragment)	SEP53BP1	tr|A0A0J9YVP6|A0A0J9YVP6_HUMAN	tr|A0A0J9YVP6|A0A0J9YVP6_HUMAN	1.336|3.142	4.478	2.239	2	3.677|1.589	0	0	0	0	0	-14.76	0.926	0.759
Rab11 family-interacting protein 5	SEP53BP1	tr|A0A1B0GTL5|A0A1B0GTL5_HUMAN	tr|A0A1B0GTL5|A0A1B0GTL5_HUMAN	0.508|.	0.895	0.447	2	0.714|0.858	0	0	0	0	0	-14.76	0.571	0.898
Treacle protein (Fragment)	SEP53BP1	tr|A0A3B3IS06|A0A3B3IS06_HUMAN	tr|A0A3B3IS06|A0A3B3IS06_HUMAN	1.836|1.237	3.073	1.537	2	1.400|1.863	0	0	0	0	0	-14.76	0.951	0.811
Treacle protein	SEP53BP1	sp|Q13428|TCOF_HUMAN	sp|Q13428|TCOF_HUMAN	0.110|0.350	0.46	0.23	2	0.233|0.335	0	0	0	0	0	-14.76	0.822	0.788
Extended synaptotagmin-2	SEP53BP1	tr|A0A499FIX8|A0A499FIX8_HUMAN	tr|A0A499FIX8|A0A499FIX8_HUMAN	1.339|1.938	3.277	1.639	2	2.453|2.050	0	0	0	0	0	-14.76	0.731	0.859
Fibulin-1	SEP53BP1	tr|B1AHL2|B1AHL2_HUMAN	tr|B1AHL2|B1AHL2_HUMAN	.|0.405	0.792	0.396	2	0.507|.	0	0	0	0	0	-14.76	0.781	0.897
F-actin-capping protein subunit beta	SEP53BP1	tr|B1AK88|B1AK88_HUMAN	tr|B1AK88|B1AK88_HUMAN	0.811|0.283	1.095	0.547	2	0.530|.	0.001	0.002	0.001	0.002	0.001	-14.76	1.032	0.657
Zinc finger homeobox protein 4	SEP53BP1	tr|E7EVZ1|E7EVZ1_HUMAN	tr|E7EVZ1|E7EVZ1_HUMAN	0.803|1.215	2.018	1.009	2	1.765|1.079	0	0	0	0	0	-14.76	0.731	0.859
Zinc finger homeobox protein 3	SEP53BP1	sp|Q15911|ZFHX3_HUMAN	sp|Q15911|ZFHX3_HUMAN	0.165|0.628	0.793	0.396	2	0.874|0.178	0.001	0.002	0.001	0.002	0.001	-14.76	1.005	0.653
60S ribosomal protein L10	SEP53BP1	tr|F8W7C6|F8W7C6_HUMAN	tr|F8W7C6|F8W7C6_HUMAN	10.132|11.204	21.336	10.668	2	10.418|10.492	0	0	0	0	0	-14.76	1.02	0.835
40S ribosomal protein S15	SEP53BP1	tr|K7EM56|K7EM56_HUMAN	tr|K7EM56|K7EM56_HUMAN	8.113|8.840	16.953	8.477	2	8.404|8.275	0	0	0	0	0	-14.76	1.016	0.84
Four and a half LIM domains protein 1 (Fragment)	SEP53BP1	tr|Q5JXI8|Q5JXI8_HUMAN	tr|Q5JXI8|Q5JXI8_HUMAN	2.115|2.044	4.159	2.08	2	2.299|2.192	0	0	0	0	0	-14.76	0.926	0.859
DNA replication ATP-dependent helicase/nuclease DNA2	SEP53BP1	sp|P51530|DNA2_HUMAN	sp|P51530|DNA2_HUMAN	0.443|0.481	0.924	0.462	2	.|.	0	0	0	0	0	-13.879	1.194	0.775
Nucleolar RNA helicase 2	SEP53BP1	sp|Q9NR30|DDX21_HUMAN	sp|Q9NR30|DDX21_HUMAN	0.225|.	0.611	0.306	2	.|0.136	0	0	0	0	0	-9.251	2.243	0.72
Sorting nexin-1	SEP53BP1	sp|Q13596|SNX1_HUMAN	sp|Q13596|SNX1_HUMAN	0.564|0.289	0.853	0.427	2	0.423|0.648	0	0	0	0	0	-14.76	0.815	0.833
Scaffold attachment factor B2	SEP53BP1	sp|Q14151|SAFB2_HUMAN	sp|Q14151|SAFB2_HUMAN	0.172|.	0.559	0.279	2	0.269|.	0	0	0	0	0	-14.76	1.039	0.897
26S proteasome non-ATPase regulatory subunit 9	SEP53BP1	sp|O00233|PSMD9_HUMAN	sp|O00233|PSMD9_HUMAN	0.243|0.268	0.512	0.256	2	.|0.184	0	0	0	0	0	-12.748	1.387	0.751
Stearoyl-CoA desaturase	SEP53BP1	sp|O00767|SCD_HUMAN	sp|O00767|SCD_HUMAN	0.527|0.587	1.114	0.557	2	0.241|.	0.632	0.943	0.632	0.943	0.632	-0.751	2.311	0.019
Aurora kinase A	SEP53BP1	sp|O14965|AURKA_HUMAN	sp|O14965|AURKA_HUMAN	0.287|.	0.674	0.337	2	0.310|.	0	0	0	0	0	-14.76	1.085	0.896
Purine nucleoside phosphorylase	SEP53BP1	sp|P00491|PNPH_HUMAN	sp|P00491|PNPH_HUMAN	0.361|0.413	0.774	0.387	2	.|.	0	0	0	0	0	-14.76	1.001	0.835
L-lactate dehydrogenase B chain	SEP53BP1	sp|P07195|LDHB_HUMAN	sp|P07195|LDHB_HUMAN	0.394|0.426	0.82	0.41	2	0.430|.	0	0	0	0	0	-14.76	0.954	0.893
Glutathione S-transferase P	SEP53BP1	sp|P09211|GSTP1_HUMAN	sp|P09211|GSTP1_HUMAN	1.317|1.344	2.661	1.33	2	1.424|1.413	0	0	0	0	0	-14.76	0.938	0.893
Electron transfer flavoprotein subunit alpha, mitochondrial	SEP53BP1	sp|P13804|ETFA_HUMAN	sp|P13804|ETFA_HUMAN	.|0.278	0.665	0.333	2	0.242|.	0	0	0	0	0	-14.17	1.374	0.895
CCAAT/enhancer-binding protein beta	SEP53BP1	sp|P17676|CEBPB_HUMAN	sp|P17676|CEBPB_HUMAN	.|0.424	0.811	0.406	2	0.671|0.358	0	0	0	0	0	-14.76	0.827	0.896
DNA polymerase delta catalytic subunit	SEP53BP1	sp|P28340|DPOD1_HUMAN	sp|P28340|DPOD1_HUMAN	0.924|0.476	1.4	0.7	2	0.231|0.436	0.499	0.999	0.499	0.999	0.499	-9.015	2.204	0.15
Adenylosuccinate synthetase isozyme 2	SEP53BP1	sp|P30520|PURA2_HUMAN	sp|P30520|PURA2_HUMAN	3.449|4.734	8.183	4.092	2	6.284|3.411	0	0	0	0	0	-14.76	0.884	0.852
Protein PRRC2A	SEP53BP1	sp|P48634|PRC2A_HUMAN	sp|P48634|PRC2A_HUMAN	0.199|0.154	0.354	0.177	2	.|0.098	0.088	0.175	0.088	0.175	0.088	-11.027	1.798	0.418
Dynamin-2	SEP53BP1	sp|P50570|DYN2_HUMAN	sp|P50570|DYN2_HUMAN	1.195|1.080	2.275	1.138	2	1.235|1.284	0	0	0	0	0	-14.76	0.903	0.859
Aldehyde dehydrogenase family 3 member A2	SEP53BP1	sp|P51648|AL3A2_HUMAN	sp|P51648|AL3A2_HUMAN	0.354|0.582	0.936	0.468	2	.|.	0.001	0.001	0.001	0.001	0.001	-14.76	1.21	0.663
DNA-directed RNA polymerases I, II, and III subunit RPABC3	SEP53BP1	sp|P52434|RPAB3_HUMAN	sp|P52434|RPAB3_HUMAN	0.325|0.282	0.606	0.303	2	.|0.195	0	0	0	0	0	-11.17	1.551	0.685
R3H domain-containing protein 1	SEP53BP1	sp|Q15032|R3HD1_HUMAN	sp|Q15032|R3HD1_HUMAN	0.136|0.119	0.255	0.127	2	.|.	0	0	0	0	0	-14.76	0.329	0.882
Microtubule-associated protein RP/EB family member 2	SEP53BP1	sp|Q15555|MARE2_HUMAN	sp|Q15555|MARE2_HUMAN	0.108|0.131	0.239	0.119	2	.|.	0	0	0	0	0	-14.76	0.309	0.882
Neutral amino acid transporter B(0)	SEP53BP1	sp|Q15758|AAAT_HUMAN	sp|Q15758|AAAT_HUMAN	0.226|0.229	0.455	0.228	2	0.207|0.190	0	0	0	0	0	-14.279	1.15	0.808
Lysophospholipase-like protein 1	SEP53BP1	sp|Q5VWZ2|LYPL1_HUMAN	sp|Q5VWZ2|LYPL1_HUMAN	0.342|0.494	0.837	0.418	2	0.368|.	0	0	0	0	0	-14.76	1.138	0.757
Out at first protein homolog	SEP53BP1	sp|Q86UD1|OAF_HUMAN	sp|Q86UD1|OAF_HUMAN	0.363|0.387	0.749	0.375	2	.|0.429	0	0	0	0	0	-14.76	0.874	0.882
Zinc finger CCCH domain-containing protein 7A	SEP53BP1	sp|Q8IWR0|Z3H7A_HUMAN	sp|Q8IWR0|Z3H7A_HUMAN	0.402|0.375	0.777	0.388	2	0.395|0.328	0	0	0	0	0	-14.698	1.079	0.822
Zinc finger CCCH-type with G patch domain-containing protein	SEP53BP1	sp|Q8N5A5|ZGPAT_HUMAN	sp|Q8N5A5|ZGPAT_HUMAN	0.472|1.534	2.007	1.003	2	0.420|0.439	0.5	1	0.5	1	0.5	-14.376	2.338	0.122
U3 small nucleolar RNA-associated protein 4 homolog	SEP53BP1	sp|Q969X6|UTP4_HUMAN	sp|Q969X6|UTP4_HUMAN	0.415|0.173	0.588	0.294	2	.|0.421	0	0	0	0	0	-14.76	0.699	0.88
THAP domain-containing protein 11	SEP53BP1	sp|Q96EK4|THA11_HUMAN	sp|Q96EK4|THA11_HUMAN	0.489|0.548	1.037	0.519	2	0.600|0.554	0	0	0	0	0	-14.76	0.9	0.882
Importin-9	SEP53BP1	sp|Q96P70|IPO9_HUMAN	sp|Q96P70|IPO9_HUMAN	0.278|0.421	0.699	0.35	2	.|.	0	0	0	0	0	-14.76	0.904	0.828
Endoplasmic reticulum resident protein 44	SEP53BP1	sp|Q9BS26|ERP44_HUMAN	sp|Q9BS26|ERP44_HUMAN	.|0.579	0.965	0.483	2	.|0.644	0	0	0	0	0	-14.76	0.75	0.898
Serine/threonine-protein kinase 33	SEP53BP1	sp|Q9BYT3|STK33_HUMAN	sp|Q9BYT3|STK33_HUMAN	0.292|0.241	0.533	0.266	2	0.239|0.369	0	0	0	0	0	-14.76	0.897	0.879
ATP-dependent RNA helicase DDX18	SEP53BP1	sp|Q9NVP1|DDX18_HUMAN	sp|Q9NVP1|DDX18_HUMAN	0.228|0.208	0.436	0.218	2	0.228|0.310	0	0	0	0	0	-14.76	0.82	0.88
Rabankyrin-5	SEP53BP1	sp|Q9P2R3|ANFY1_HUMAN	sp|Q9P2R3|ANFY1_HUMAN	0.145|0.140	0.285	0.142	2	0.121|0.154	0	0	0	0	0	-14.752	1.041	0.845
Testin	SEP53BP1	sp|Q9UGI8|TES_HUMAN	sp|Q9UGI8|TES_HUMAN	0.238|0.267	0.504	0.252	2	0.275|0.232	0	0	0	0	0	-14.76	0.998	0.845
Serine hydroxymethyltransferase, mitochondrial	SEP53BP1	sp|P34897|GLYM_HUMAN	sp|P34897|GLYM_HUMAN	0.397|0.424	0.82	0.41	2	0.284|.	0	0	0	0	0	-11.044	1.447	0.72
Ataxin-10	SEP53BP1	sp|Q9UBB4|ATX10_HUMAN	sp|Q9UBB4|ATX10_HUMAN	0.305|0.387	0.692	0.346	2	.|.	0	0	0	0	0	-14.76	0.895	0.858
Polynucleotide 5'-hydroxyl-kinase NOL9	SEP53BP1	sp|Q5SY16|NOL9_HUMAN	sp|Q5SY16|NOL9_HUMAN	0.461|0.426	0.886	0.443	2	0.487|.	0	0	0	0	0	-14.76	0.91	0.893
Cullin-associated NEDD8-dissociated protein 1	SEP53BP1	sp|Q86VP6|CAND1_HUMAN	sp|Q86VP6|CAND1_HUMAN	0.577|0.510	1.087	0.543	2	.|.	0	0.001	0	0.001	0	-11.141	1.405	0.672
Adenine phosphoribosyltransferase	SEP53BP1	sp|P07741|APT_HUMAN	sp|P07741|APT_HUMAN	0.446|0.433	0.879	0.439	2	0.360|0.415	0	0	0	0	0	-14.258	1.136	0.804
PHD finger-like domain-containing protein 5A	SEP53BP1	sp|Q7RTV0|PHF5A_HUMAN	sp|Q7RTV0|PHF5A_HUMAN	0.623|0.541	1.164	0.582	2	0.477|0.458	0	0	0	0	0	-13.821	1.246	0.753
Serine-threonine kinase receptor-associated protein	SEP53BP1	sp|Q9Y3F4|STRAP_HUMAN	sp|Q9Y3F4|STRAP_HUMAN	0.335|0.394	0.729	0.364	2	.|.	0	0	0	0	0	-14.76	0.942	0.853
Keratin, type II cuticular Hb6	SEP53BP1	sp|O43790|KRT86_HUMAN	sp|O43790|KRT86_HUMAN	2.520|4.164	6.685	3.342	2	3.118|1.458	0.047	0.094	0.047	0.094	0.047	-13.428	1.568	0.538
Ryanodine receptor 1	SEP53BP1	sp|P21817|RYR1_HUMAN	sp|P21817|RYR1_HUMAN	1.062|2.689	3.752	1.876	2	4.508|1.113	0	0	0	0	0	-14.76	0.837	0.79
Cytokine-like nuclear factor N-PAC	SEP53BP1	sp|Q49A26|GLYR1_HUMAN	sp|Q49A26|GLYR1_HUMAN	0.164|0.164	0.328	0.164	2	.|.	0	0	0	0	0	-14.76	0.424	0.882
Peroxisomal 2,4-dienoyl-CoA reductase [(3E)-enoyl-CoA-producing]	SEP53BP1	sp|Q9NUI1|DECR2_HUMAN	sp|Q9NUI1|DECR2_HUMAN	0.339|0.257	0.596	0.298	2	0.317|.	0	0	0	0	0	-14.76	0.94	0.84
ATP-dependent DNA helicase Q4	SEP53BP1	sp|O94761|RECQ4_HUMAN	sp|O94761|RECQ4_HUMAN	0.344|0.312	0.656	0.328	2	.|.	0	0	0	0	0	-14.76	0.848	0.882
E3 ubiquitin-protein ligase HERC2	SEP53BP1	sp|O95714|HERC2_HUMAN	sp|O95714|HERC2_HUMAN	0.187|0.171	0.358	0.179	2	0.132|.	0	0	0	0	0	-13.29	1.357	0.767
Origin recognition complex subunit 3	SEP53BP1	sp|Q9UBD5|ORC3_HUMAN	sp|Q9UBD5|ORC3_HUMAN	.|0.119	0.505	0.253	2	0.129|.	0	0	0	0	0	-14.76	1.965	0.896
AP-2 complex subunit mu	SEP53BP1	sp|Q96CW1|AP2M1_HUMAN	sp|Q96CW1|AP2M1_HUMAN	0.522|0.432	0.954	0.477	2	0.641|0.400	0	0	0	0	0	-14.76	0.942	0.849
SWI/SNF-related matrix-associated actin-dependent regulator of chromatin subfamily A member 5	SEP53BP1	sp|O60264|SMCA5_HUMAN	sp|O60264|SMCA5_HUMAN	0.264|0.358	0.622	0.311	2	0.451|.	0	0	0	0	0	-14.76	0.69	0.881

## Sheet: out
out
Input files are: /export/data02/SAINTEXPRESS_FRAGPIPE_297/WU280666/inter.txt, /export/data02/SAINTEXPRESS_FRAGPIPE_297/WU280666/prey.txt, /export/data02/SAINTEXPRESS_FRAGPIPE_297/WU280666/bait.txt
Interaction file: "/export/data02/SAINTEXPRESS_FRAGPIPE_297/WU280666/inter.txt"
Prey file: "/export/data02/SAINTEXPRESS_FRAGPIPE_297/WU280666/prey.txt"
Bait file: "/export/data02/SAINTEXPRESS_FRAGPIPE_297/WU280666/bait.txt"
GO file: ""
Parsing prey file /export/data02/SAINTEXPRESS_FRAGPIPE_297/WU280666/prey.txt ...done.
Parsing prey file /export/data02/SAINTEXPRESS_FRAGPIPE_297/WU280666/bait.txt ...done.
Parsing interaction file /export/data02/SAINTEXPRESS_FRAGPIPE_297/WU280666/inter.txt ...done.
Setting matrix indices for each interaction...done.
Creating matrix...done.
Creating a list of unique interactions...done.
L is larger than the number of control IPs.

## Sheet: InputData
protein_Id	SEP53BP1-3HA_A	SEP53BP1-3HA_B	Vector_CTRL_A	Vector_CTRL_B
sp|A0A075B6S2|KVD29_HUMAN	6061754400	13166107600	13472328700	15558091800
sp|A6ZKI3|RTL8C_HUMAN	71553344	99625512		21775772
sp|A8MW92|P20L1_HUMAN	166249152	110333312	67991040	100056464
sp|E9PRG8|CK098_HUMAN	311168320	321673600	378567488	496617056
sp|O00165|HAX1_HUMAN	394482784	465980192	89210976	47368668
sp|O00231|PSD11_HUMAN	182870224	312221568
sp|O00232|PSD12_HUMAN	59713328	83337936
sp|O00233|PSMD9_HUMAN	17180392	20607466	10177014
sp|O00422|SAP18_HUMAN	130557928	46667560	95116896	163642512
sp|O00425|IF2B3_HUMAN	74010472	55741168	24039050	22908358
sp|O00483|NDUA4_HUMAN	254255264	390513664	98893664	251762176
sp|O00487|PSDE_HUMAN	119166800	160096544
sp|O00488|ZN593_HUMAN	261867792	206393920	410148160	318938048
sp|O00541|PESC_HUMAN	1637300350	2527102720	3130062080	4096703230
sp|O00571|DDX3X_HUMAN	3191257860	2054920450	2807307520	2768084990
sp|O00743|PPP6_HUMAN	218956512	287283328	54861748	67122032
sp|O00767|SCD_HUMAN	73591456	90011552		16854570
sp|O14545|TRAD1_HUMAN	115869440	143605840	48795492	11080345
sp|O14602|IF1AY_HUMAN	17811346	28848258	36294252	17354674
sp|O14646|CHD1_HUMAN		15760172	54689908	38289864
sp|O14654|IRS4_HUMAN	1167495550	1071304960	545289090	512439936
sp|O14730|RIOK3_HUMAN	208492736	267043136	23566248
sp|O14733|MP2K7_HUMAN	69116880	118294024	38873568
sp|O14734|ACOT8_HUMAN	249587440	94315528	235663840
sp|O14735|CDIPT_HUMAN	104007704	257955968	71752304	138413088
sp|O14744|ANM5_HUMAN	88337216	149548784	36196692
sp|O14818|PSA7_HUMAN	326318208	303870336	128976392	126975808
sp|O14965|AURKA_HUMAN	23398446			27152424
sp|O14980|XPO1_HUMAN	210768720	319283200	43387384	62007176
sp|O15027|SC16A_HUMAN	42451192	46086152
sp|O15042|SR140_HUMAN	1807096320	909570940	2277646080	1385983230
sp|O15119|TBX3_HUMAN	64097024	162383232	87631040	337312512
sp|O15144|ARPC2_HUMAN	247424512		14113387	69871360
sp|O15145|ARPC3_HUMAN	202221664	33829508	11803801
sp|O15234|CASC3_HUMAN	82729712	58743128
sp|O15235|RT12_HUMAN	861029820	510989664	768065410	461883040
sp|O15269|SPTC1_HUMAN	42640928	44273532	43632676	33685008
sp|O15371|EIF3D_HUMAN	201838384	120318576	143062880	80397840
sp|O43143|DHX15_HUMAN	38645696	48581812		41593128
sp|O43175|SERA_HUMAN	1493481470	2073652860	767543870	934450750
sp|O43242|PSMD3_HUMAN	327135680	279748832		70558416
sp|O43290|SNUT1_HUMAN	109206912	110531184	171195584	118816728
sp|O43324|MCA3_HUMAN	66966156	74300656
sp|O43347|MSI1H_HUMAN	247421280	195881792
sp|O43592|XPOT_HUMAN	216396480	313195968	111596112	160781344
sp|O43615|TIM44_HUMAN	337089248	297680640	107971504	185319376
sp|O43790|KRT86_HUMAN	1401612930	3608688380	499728512	2092134780
sp|O43809|CPSF5_HUMAN	613764670	489684800	673324860	567121470
sp|O43819|SCO2_HUMAN	175083936	130998112	67841688	110529632
sp|O43823|AKAP8_HUMAN	43392212	48415820		28996412
sp|O43824|GTPB6_HUMAN	240690336	178737024	251584448	224012928
sp|O43837|IDH3B_HUMAN	82898368	75799368		25895662
sp|O43852|CALU_HUMAN	107305248	135292160	94287544	110137248
sp|O60264|SMCA5_HUMAN	20012040	35516468		54846220
sp|O60563|CCNT1_HUMAN	609960000	326990496	661699580	528285824
sp|O60762|DPM1_HUMAN	341842048	511822944	246547552	233603936
sp|O60783|RT14_HUMAN	137663552	82125912	116635128	110474464
sp|O60814|H2B1K_HUMAN	8426501100	13283742700	9412362200	21901367300
sp|O60884|DNJA2_HUMAN	909027580	1365463550	272096704	322822176
sp|O75030|MITF_HUMAN		209898016	52059968	431923872
sp|O75190|DNJB6_HUMAN	1225043710	1132397820	110455984	324976608
sp|O75251|NDUS7_HUMAN	1020972160	220610368	605119810	617733250
sp|O75306|NDUS2_HUMAN	375698560	359984800	374831936	328307552
sp|O75319|DUS11_HUMAN	137336736	129325256	163353472	264330240
sp|O75323|NIPS2_HUMAN	138883760	120397464	120420392
sp|O75367|H2AY_HUMAN	31812228		38542500	149176816
sp|O75400|PR40A_HUMAN	1116900220	594370110	1295687170	943447870
sp|O75444|MAF_HUMAN		223526496		514769984
sp|O75489|NDUS3_HUMAN	32508008	36099600
sp|O75531|BAF_HUMAN	503145920	2965598460	894322690	5308105700
sp|O75533|SF3B1_HUMAN	29298056	16664814		6266188
sp|O75534|CSDE1_HUMAN	115744624	51012644	99361864	41537500
sp|O75616|ERAL1_HUMAN	83352816	83406144	108034768	83202112
sp|O75815|BCAR3_HUMAN	50542632		122968752
sp|O75832|PSD10_HUMAN	207811504	207138944	31730186	17938176
sp|O76071|CIAO1_HUMAN	63705584	58989308	62425344
sp|O94761|RECQ4_HUMAN	32944218	27441660
sp|O94880|PHF14_HUMAN		22548658	23254584	42223056
sp|O94916|NFAT5_HUMAN		78597936	64868076	414074176
sp|O94979|SC31A_HUMAN	90604776	131767352	107438704
sp|O95071|UBR5_HUMAN	153221824	162875280
sp|O95104|SCAF4_HUMAN	954421630	475465408	991011460	694603460
sp|O95232|LC7L3_HUMAN	6997074900	6600375300	8591795200	9318283300
sp|O95298|NDUC2_HUMAN	29793032	19651476
sp|O95347|SMC2_HUMAN	95184016	99918584
sp|O95409|ZIC2_HUMAN	163449248	130068640	144147472	259250992
sp|O95470|SGPL1_HUMAN	120319840	126609392	73028464	58844328
sp|O95714|HERC2_HUMAN	10444516	8864479		5.42675e+06
sp|O95816|BAG2_HUMAN	2465581570	5415660500	23601762
sp|O95831|AIFM1_HUMAN	245269360	358487616		31949616
sp|P00338|LDHA_HUMAN	61785320	65244244
sp|P00366|DHE3_BOVIN	116977280	116699600	27499710	42757096
sp|P00374|DYR_HUMAN	10809000	11217872
sp|P00450|CERU_HUMAN	183060528	114454416	193403120	210890128
sp|P00491|PNPH_HUMAN	36161812	46474156
sp|P00558|PGK1_HUMAN	66882200	32970948	16377159	67142136
sp|P00736|C1R_HUMAN	1161386880	886052350	1499698430	728459650
sp|P00747|PLMN_HUMAN	1015438460	986912640	1388739710	1321587200
sp|P00761|TRYP_PIG	61543014000	190073897000	86367134000	221248537000
sp|P01023|A2MG_HUMAN	1195522820	1091618050	1554185090	1462193410
sp|P01024|CO3_HUMAN	1890549760	1654955780	2502297090	2594400770
sp|P01031|CO5_HUMAN	47175896	46443068	58784800	79645016
sp|P01859|IGHG2_HUMAN	8427610600	6799929900	9636925400	8229538800
sp|P02042|HBD_HUMAN	891037890	745576130	1074937220	1090434560
sp|P02533|K1C14_HUMAN	13313237000	10484944900	9737071600	8061018100
sp|P02538|K2C6A_HUMAN	10212040700	16430133200	8432897000	2102432130
sp|P02545|LMNA_HUMAN	73322640	146150000	153929808	304402688
sp|P02675|FIBB_HUMAN	456189376	511630624	644387900	750052670
sp|P02679|FIBG_HUMAN	321196896	333070720	462831936	191484560
sp|P02751|FINC_HUMAN	876166850	787751810	763181310	938483900
sp|P02768|ALBU_HUMAN	1898447620	1704677500	1730502400	2332681470
sp|P02769|ALBU_BOVIN	907018110	721221760	106202576	1534521340
sp|P04040|CATA_HUMAN	129675352	49921360	56812680	92391832
sp|P04049|RAF1_HUMAN	298551488	444686112	54074064	81068896
sp|P04075|ALDOA_HUMAN	75788408	73130144	42552988	131978912
sp|P04259|K2C6B_HUMAN	22698586100	35655418000	16701825000	6577164300
sp|P04264|K2C1_HUMAN	116504674000	152737219000	73380987000	164448338000
sp|P04350|TBB4A_HUMAN	469186464	664327300	322055104	221188288
sp|P04406|G3P_HUMAN	1210719100	1048574980	830129600	1071757310
sp|P04637|P53_HUMAN	130282592	293493920	34891508	331717408
sp|P04792|HSPB1_HUMAN	1091058940	1158267390	602253890	578127550
sp|P04843|RPN1_HUMAN	102980288	218151120	141166288	260524528
sp|P05023|AT1A1_HUMAN	136715744	219773040
sp|P05089|ARGI1_HUMAN	175886288	251768336	123712480	369153376
sp|P05109|S10A8_HUMAN	19685184	110646992	29238884	81798768
sp|P05141|ADT2_HUMAN	3098244100	3566644220	3120818690	2963943420
sp|P05155|IC1_HUMAN	127706040	679000700	712483330	1322298500
sp|P05387|RLA2_HUMAN	463174336	94226064	57790248
sp|P05388|RLA0_HUMAN	482101472	359168800	105301760	269024192
sp|P05783|K1C18_HUMAN	117409112		54794760
sp|P05787|K2C8_HUMAN	375790432		90277208	115651360
sp|P06312|KV401_HUMAN	1336027520	4854728200	3448888320	5814575100
sp|P06493|CDK1_HUMAN	927150850	812863360	217625008	216522784
sp|P06576|ATPB_HUMAN	484676128	427949120	295743552	200787376
sp|P06733|ENOA_HUMAN	575647490	627531840	373055456	442061088
sp|P06737|PYGL_HUMAN	111124120	129928864		75927320
sp|P06748|NPM_HUMAN	483603840	541645310	556665220	588670460
sp|P06899|H2B1J_HUMAN		438219648		936655100
sp|P07195|LDHB_HUMAN	42559908	49356208		50167884
sp|P07196|NFL_HUMAN	174438048		48297548	6770227
sp|P07197|NFM_HUMAN	730724740		127151368	332077216
sp|P07355|ANXA2_HUMAN	166290144	273545376	110603552	302855904
sp|P07437|TBB5_HUMAN	21398237200	30232905700	17116887000	12450402300
sp|P07477|TRY1_HUMAN	632714880	625111620	75191008	377767104
sp|P07741|APT_HUMAN	53674096	50829724	46926924	35933080
sp|P07814|SYEP_HUMAN	279230912	258282336	105464880	157531680
sp|P07900|HS90A_HUMAN	206384672	216282240	104143520	340727104
sp|P07910|HNRPC_HUMAN	618706820	491414336	320932896	1443969790
sp|P08237|PFKAM_HUMAN	34016712	41085984	15251953
sp|P08238|HS90B_HUMAN	1216935300	1349784320	947416320	986097020
sp|P08243|ASNS_HUMAN	154127776	202651072
sp|P08559|ODPA_HUMAN	29620996	25482324	24774440
sp|P08621|RU17_HUMAN	254964112	232114544	45908248	275168320
sp|P08670|VIME_HUMAN	26536415200	2946130940	2837594880	5946500100
sp|P08708|RS17_HUMAN	4432354800	5472821800	4981658100	4702929900
sp|P08779|K1C16_HUMAN	30514522100	30115072000	19557400600	9991209000
sp|P08865|RSSA_HUMAN	744008700	708400960	825628990	813186500
sp|P09211|GSTP1_HUMAN	412681312	428865824	471279360	477993440
sp|P09543|CN37_HUMAN	392273184	458569088	153222608	280258688
sp|P09651|ROA1_HUMAN	28694230	259403552	125644656	151369792
sp|P09874|PARP1_HUMAN	159150048	192739680	46575268	234967728
sp|P0C0L4|CO4A_HUMAN	948516030	776897660	1079116930	1149383300
sp|P0C0S5|H2AZ_HUMAN	5001636400	8235450900	6132365300	17185550300
sp|P0DMV8|HS71A_HUMAN	2778287870	6574158300	2156180480	1799900930
sp|P0DP23|CALM1_HUMAN	63308576	34296424	29033562	37068304
sp|P10398|ARAF_HUMAN	378024288	389845408	282074848	289508960
sp|P10412|H14_HUMAN	2717392130	2032961020	1743869700	2903521540
sp|P10599|THIO_HUMAN	854386880	826280700	567396990	968018690
sp|P10809|CH60_HUMAN	607030850	614898050	384730112	351732864
sp|P11021|BIP_HUMAN	825498300	673506300	908389760	6901508100
sp|P11142|HSP7C_HUMAN	3855483390	9375938600	3134649860	3154225410
sp|P11172|UMPS_HUMAN	226461184	254532528	162341072	183483488
sp|P11177|ODPB_HUMAN	83765696	46178780
sp|P11310|ACADM_HUMAN	304841056	239319264	135002160	264490768
sp|P11387|TOP1_HUMAN	4821072400	1658509820	3384624380	2971699710
sp|P11441|UBL4A_HUMAN	295868928	385793376
sp|P11498|PYC_HUMAN	30748968	28028938		22169226
sp|P11586|C1TC_HUMAN	3177479420	3067932930	3944728320	3607918590
sp|P11802|CDK4_HUMAN	57970380	45363364
sp|P11940|PABP1_HUMAN	2048815360	1513509120	293992992	101936152
sp|P12004|PCNA_HUMAN	762034500	659875460	676558140	542732800
sp|P12035|K2C3_HUMAN	131991088	60678792	98605904	124149464
sp|P12236|ADT3_HUMAN	114707896	217888032		81647504
sp|P12956|XRCC6_HUMAN	712862460	1291176190	1095606780	3958028800
sp|P13010|XRCC5_HUMAN	820955390	1527740030	1110155780	4586915300
sp|P13073|COX41_HUMAN	244520656	233242272	68621952	100723624
sp|P13639|EF2_HUMAN	749499070	745358210	676358460	617707970
sp|P13646|K1C13_HUMAN	30875872	88062432	53862944	34409940
sp|P13647|K2C5_HUMAN	7305207800	15436913700	5779276800	7702603800
sp|P13804|ETFA_HUMAN		22117698		17001322
sp|P13995|MTDC_HUMAN	485513984	386943552	392824512	387231520
sp|P14618|KPYM_HUMAN	930126460	927242110	826984060	886903680
sp|P14625|ENPL_HUMAN	142104160	108164880	136397552	164169248
sp|P14678|RSMB_HUMAN	414074496	399271392	231046192
sp|P14866|HNRPL_HUMAN	1.85912e+06	11459451	1.84414e+06	22310312
sp|P14868|SYDC_HUMAN	392045120	388688384	278366368	251673824
sp|P14923|PLAK_HUMAN	1402743680	1558877180	869264190	1832311810
sp|P15531|NDKA_HUMAN	49063508	50170980	39595144	44959332
sp|P15880|RS2_HUMAN	13905451000	13510816800	12703985700	11996531700
sp|P15924|DESP_HUMAN	1421202690	1678933760	1162220160	1952492540
sp|P15927|RFA2_HUMAN	198587520	163999072	225201088	500642112
sp|P16403|H12_HUMAN	175017472	120702528	140426864	171774224
sp|P16615|AT2A2_HUMAN	269022048	331105792	366085920	170629856
sp|P16989|YBOX3_HUMAN	141770176	38257868	22725090	110992872
sp|P17028|ZNF24_HUMAN	49982700	56909684	57133752	50508224
sp|P17066|HSP76_HUMAN	16505725	23040498
sp|P17482|HXB9_HUMAN	130562512	65749588
sp|P17676|CEBPB_HUMAN		48916828	35560288	115892456
sp|P17812|PYRG1_HUMAN	790424580	240334848	995123070	60073760
sp|P17844|DDX5_HUMAN	943789630	687526020	858704130	834460800
sp|P17858|PFKAL_HUMAN	862116420	852288380	765249920	689143550
sp|P17980|PRS6A_HUMAN	295022816	328397920		65443912
sp|P17987|TCPA_HUMAN	1491259780	1293643780	384929792	231654384
sp|P18077|RL35A_HUMAN	448801056	189351616	208844016	364113440
sp|P18085|ARF4_HUMAN	487600384	1073354050	314178880	575015170
sp|P18124|RL7_HUMAN	415805888	277979040	35478556	152684816
sp|P18583|SON_HUMAN	348842240	265218080	266873920	299038688
sp|P18621|RL17_HUMAN	30094542800	29487599600	34397909000	28000727000
sp|P19012|K1C15_HUMAN	662752060	845019970	617552830	324267872
sp|P19338|NUCL_HUMAN	90509104	81603488	59563776	119415072
sp|P19387|RPB3_HUMAN	88115720	127051968
sp|P19388|RPAB1_HUMAN	97686464	75856968
sp|P19474|RO52_HUMAN	690414590	1808054780	679450620	1794274560
sp|P19484|TFEB_HUMAN		30015544		73338504
sp|P19532|TFE3_HUMAN		83735776		209862480
sp|P20226|TBP_HUMAN	79635912	196954208	147623280	527974912
sp|P20618|PSB1_HUMAN	84088784	72344248	19330286
sp|P20700|LMNB1_HUMAN	120990600	257584368	299681600	595494140
sp|P20719|HXA5_HUMAN	285999488	209597616	397138496	279260256
sp|P20930|FILA_HUMAN	304846784	245126208	213689264	472370048
sp|P21127|CD11B_HUMAN	121102792	30022028	119244272	136431648
sp|P21333|FLNA_HUMAN	15995463	11312495	10555594	10820109
sp|P21817|RYR1_HUMAN	275422688	1583810690	300817088	4190655230
sp|P21980|TGM2_HUMAN	40036344	10525746	25277270	38757040
sp|P22061|PIMT_HUMAN	909007230	1622975230	3000333820	2090257150
sp|P22087|FBRL_HUMAN	751795650	976967740	692625730	778927230
sp|P22102|PUR2_HUMAN	1975880700	59191684	2235692540
sp|P22392|NDKB_HUMAN	384212512	554255870	261522816	317098112
sp|P22626|ROA2_HUMAN	112510864	177553312	64905696	201714192
sp|P22695|QCR2_HUMAN	662867580	582844160	750271810	659862210
sp|P23246|SFPQ_HUMAN			28888226	45946012
sp|P23258|TBG1_HUMAN	624401920	514102528	159986928	168989920
sp|P23396|RS3_HUMAN	16973571100	16510426100	16764074000	15267971100
sp|P23528|COF1_HUMAN	529724288	414229664	518879648	339033472
sp|P24928|RPB1_HUMAN	133699784	198241008	3.1346e+06
sp|P25205|MCM3_HUMAN	203037008	242738608	101378576	86621696
sp|P25311|ZA2G_HUMAN		64602304		56462392
sp|P25398|RS12_HUMAN	6008834000	5481682400	5559284200	4894495700
sp|P25490|TYY1_HUMAN	258865984	200909104	158460688	245156416
sp|P25685|DNJB1_HUMAN	1311211140	2346224130	220771616	274399552
sp|P25686|DNJB2_HUMAN	51517000	48080884
sp|P25705|ATPA_HUMAN	886577150	761274750	610347200	434066944
sp|P25786|PSA1_HUMAN	326914880	1640677890	684181950	201254880
sp|P25787|PSA2_HUMAN	81041536	74896280	29191812	43706096
sp|P25788|PSA3_HUMAN	148920144	132318816	45763620	85780440
sp|P25789|PSA4_HUMAN	338493440	322544672	70502336	85541376
sp|P26196|DDX6_HUMAN	44700384	37962016
sp|P26368|U2AF2_HUMAN	7266795000	6867578900	8539097100	8284512800
sp|P26373|RL13_HUMAN	3172954110	3316797440	3077073920	4150285310
sp|P26641|EF1G_HUMAN	809170620	1373392260	208610176	790961980
sp|P27348|1433T_HUMAN	127038144	103712336	134677536	87860464
sp|P27694|RFA1_HUMAN	179280352	224211216	201300992	503924224
sp|P27708|PYR1_HUMAN	657383680	626029950	282484096	193538784
sp|P27824|CALX_HUMAN	62221748	89404664
sp|P28066|PSA5_HUMAN	323377760	324143552	103888352	145184960
sp|P28070|PSB4_HUMAN	280289344	305318592	30077394	43146416
sp|P28074|PSB5_HUMAN	135472672	104069528		16856892
sp|P28340|DPOD1_HUMAN	211779808	60719748	51481608	15605492
sp|P29372|3MG_HUMAN	226083248	93662032	214717344	62398084
sp|P29401|TKT_HUMAN	156310368	198686752	113418040	208413152
sp|P29597|TYK2_HUMAN	153518576	141926336	144920496	38737220
sp|P29966|MARCS_HUMAN	17308420	7781038	22919550	12190715
sp|P30050|RL12_HUMAN	339891296	204533680	60764176
sp|P30153|2AAA_HUMAN		352731264		730303550
sp|P30414|NKTR_HUMAN	73314816	37520824
sp|P30520|PURA2_HUMAN	2530450180	4594787800	2478748420	7831625200
sp|P30837|AL1B1_HUMAN	281568128	375377856	76769608	156820400
sp|P30876|RPB2_HUMAN	269083104	285005920	15683081	80358304
sp|P31153|METK2_HUMAN	580274240	586768510	552531840	546062980
sp|P31270|HXA11_HUMAN	57893644	50797012	66674816	181836640
sp|P31689|DNJA1_HUMAN	2938248700	4232301570	1103808770	831002240
sp|P31943|HNRH1_HUMAN	985594560	834958720	668614210	1040748220
sp|P31949|S10AB_HUMAN	96208120	197261472		28950820
sp|P32119|PRDX2_HUMAN	288196288	241181856	309978208	434190464
sp|P32322|P5CR1_HUMAN	38767252		40028508
sp|P32969|RL9_HUMAN	990410050	643833730	972780860	953992060
sp|P33981|TTK_HUMAN	23138774	24901722
sp|P33991|MCM4_HUMAN	445546752	410728608	493395744	328882752
sp|P33992|MCM5_HUMAN	651771520	678257020	573697790	546333700
sp|P33993|MCM7_HUMAN	1531777920	1498338180	1322480900	1039371520
sp|P34897|GLYM_HUMAN	43073036	48810356		22890624
sp|P34932|HSP74_HUMAN	66404660	49478856	62218832	68828328
sp|P35244|RFA3_HUMAN	120522160	158399808	86658448	371205856
sp|P35268|RL22_HUMAN	937939070	859440900	1027408960	820551420
sp|P35453|HXD13_HUMAN	185276224	497000416	212535392	1048746370
sp|P35527|K1C9_HUMAN	86198256000	88177000000	60918559000	112983769000
sp|P35637|FUS_HUMAN	147869968	557703940	151794256	5578083300
sp|P35908|K22E_HUMAN	17070157800	24750727200	10889582600	21830459400
sp|P35998|PRS7_HUMAN	360639296	459049664
sp|P36542|ATPG_HUMAN	752276860	929674820	558344700	569478210
sp|P36578|RL4_HUMAN	656419970	548177540	377310464	243734256
sp|P36873|PP1G_HUMAN	129217968	133922400	72972752	34240600
sp|P37108|SRP14_HUMAN	271912480	209142192	246665024	359946720
sp|P38159|RBMX_HUMAN	28813696	61817200	72083568	450477312
sp|P38606|VATA_HUMAN	101217160	114040768	36226564	45261476
sp|P38646|GRP75_HUMAN	274356896	308615360	369867232	186822816
sp|P38919|IF4A3_HUMAN	197561824	166015072	61217048	84485608
sp|P39019|RS19_HUMAN	914900540	1060258940	1248096770	1015572740
sp|P39023|RL3_HUMAN	331686880	251562720	79802792	246356272
sp|P40227|TCPZ_HUMAN	1080872700	1057847550		79786224
sp|P40429|RL13A_HUMAN	382981120	371030592	167892624	316208992
sp|P40616|ARL1_HUMAN	501455264	633535420	225076672	124511096
sp|P40937|RFC5_HUMAN	140650880	172934960	42951876	113131872
sp|P40938|RFC3_HUMAN	169751392	110840976	91782624
sp|P40939|ECHA_HUMAN	132999048	224928320		311205184
sp|P41091|IF2G_HUMAN	200978544	257187360	223959744	185752512
sp|P41227|NAA10_HUMAN	163880912	55963304	92162080
sp|P41250|GARS_HUMAN	90442872	66608604	86613480	51087960
sp|P41252|SYIC_HUMAN	267199168	256288032	117413744	100677024
sp|P42677|RS27_HUMAN	7170874400	9245728800	6321097700	5800696800
sp|P42694|HELZ_HUMAN	35987492	22850176	5.09389e+06
sp|P42695|CNDD3_HUMAN	54305832	76912376		22953538
sp|P42704|LPPRC_HUMAN	188611136	293199072	87209408
sp|P42766|RL35_HUMAN	19048040400	15731983400	18934808600	16650799100
sp|P43243|MATR3_HUMAN	290378400	188400736		482346240
sp|P43490|NAMPT_HUMAN	486968288	608569860	438410176	420062208
sp|P43686|PRS6B_HUMAN	466557312	486688352	55550020	78722680
sp|P46379|BAG6_HUMAN	632987970	908848510
sp|P46439|GSTM5_HUMAN	261094672	237410080	429623968	384854400
sp|P46776|RL27A_HUMAN	30837833700	31583402000	37518819000	35602682000
sp|P46777|RL5_HUMAN	132494504		170739920	63941684
sp|P46778|RL21_HUMAN	3104883200	3391610110	2881101820	3196096260
sp|P46779|RL28_HUMAN	3643779580	3976857600	3760217090	4481844200
sp|P46781|RS9_HUMAN	10200584200	10186244100	8661674000	9913053200
sp|P46782|RS5_HUMAN	4692748300	4236650500	5957468200	5154525200
sp|P46783|RS10_HUMAN	2430008580	1804816130	1993625860	1398235520
sp|P46977|STT3A_HUMAN	121910960	132201808	15718638	99758336
sp|P47897|SYQ_HUMAN	175716672	196147488	52980292	12549414
sp|P47914|RL29_HUMAN	747722940	640418110	807293630	734649600
sp|P47929|LEG7_HUMAN	234936384	639062020	106704032	266262176
sp|P48507|GSH0_HUMAN	104917920	104150064	104888608	77191272
sp|P48634|PRC2A_HUMAN	11793460	7.27147e+06	3.11386e+06
sp|P48643|TCPE_HUMAN	1208353410	1007955330	148662992	178396400
sp|P48729|KC1A_HUMAN	12339674	7480173	7770355
sp|P49207|RL34_HUMAN	845005440	1335632260	661190340	1125560580
sp|P49327|FAS_HUMAN	292568032	322426368	28789650	35750420
sp|P49368|TCPG_HUMAN	1341979140	1036008640	54896080	59515536
sp|P49411|EFTU_HUMAN	3587152640	3529460740	2598343680	2202489090
sp|P49458|SRP09_HUMAN	291659392	197046944	353544576	256546000
sp|P49674|KC1E_HUMAN	273998912	159059424	98378848	92338944
sp|P49721|PSB2_HUMAN	472790784	449468256	104508760
sp|P49756|RBM25_HUMAN	149074560		183315360	133541168
sp|P50395|GDIB_HUMAN	387385024	242477696	459722464	512977984
sp|P50402|EMD_HUMAN	2749977090	1353991040	4622575100	2878977280
sp|P50454|SERPH_HUMAN	451406624	524422656	367212736	83049176
sp|P50570|DYN2_HUMAN	343952096	284045952	393447392	365854752
sp|P50750|CDK9_HUMAN	7076952	4913898	3004180
sp|P50914|RL14_HUMAN	118981912	126611032	59468032	74947824
sp|P50990|TCPQ_HUMAN	806132860	877565250		45686740
sp|P50991|TCPD_HUMAN	1045564740	1070952320
sp|P51114|FXR1_HUMAN	148511040	111700992	48043192	80550560
sp|P51530|DNA2_HUMAN	53084992	61844844
sp|P51553|IDH3G_HUMAN	55099520	44525124
sp|P51570|GALK1_HUMAN	213845824	224343424	138417712	252456176
sp|P51571|SSRD_HUMAN	131532008	212051584	102643168	141978080
sp|P51608|MECP2_HUMAN	20652736	50366612	80165184	241603952
sp|P51648|AL3A2_HUMAN	34800716	88667552
sp|P51659|DHB4_HUMAN	126001952	54479516	49050716	105931088
sp|P51665|PSMD7_HUMAN	177792896	273786752	17090344	22453828
sp|P51991|ROA3_HUMAN	36158704	34747100	36316972	64627400
sp|P52272|HNRPM_HUMAN	787509760	662173820	180028960	482441024
sp|P52292|IMA1_HUMAN	35760088	37906188
sp|P52434|RPAB3_HUMAN	29535246	22594146	11349902
sp|P52597|HNRPF_HUMAN	244024768	440296448	154334816	313346976
sp|P52701|MSH6_HUMAN	65433876	44213400
sp|P52789|HXK2_HUMAN	69215680	56407704	32672988
sp|P52907|CAZA1_HUMAN	209305456	68934120		97459648
sp|P52926|HMGA2_HUMAN	79956432	120526944	100307168	419188608
sp|P53350|PLK1_HUMAN	216151120	167885200	46632656	93421376
sp|P53396|ACLY_HUMAN	21623320	17489730		7897451
sp|P53597|SUCA_HUMAN	690139650	448702400	519851072	357597888
sp|P53618|COPB_HUMAN	87110016	93598240	37414248	33315510
sp|P53621|COPA_HUMAN	186577184	218773136	148413248	86973296
sp|P53680|AP2S1_HUMAN	253711680	198253024	71626040
sp|P53999|TCP4_HUMAN	134222976	96206224		250120736
sp|P54136|SYRC_HUMAN	94349896	138110880	27083346	22955136
sp|P54727|RD23B_HUMAN	386768608	572990400	152938928	163436608
sp|P54886|P5CS_HUMAN	232305760	218691232	221916896	105273224
sp|P55036|PSMD4_HUMAN	479961920	465633984
sp|P55060|XPO2_HUMAN	205941728	405846528	4210596610	53800800
sp|P55081|MFAP1_HUMAN	299663296	107306272	496119936	303117440
sp|P55316|FOXG1_HUMAN	169973824	165269616	662097150	193021440
sp|P55884|EIF3B_HUMAN	8904490	55510368		32217730
sp|P56182|RRP1_HUMAN	40892112	18662312	61106528	59862576
sp|P56192|SYMC_HUMAN	306728640	333399680	169917296	55323144
sp|P56270|MAZ_HUMAN	1054180740	918768770	1298947840	361445760
sp|P56945|BCAR1_HUMAN	5596939300	236173824	1631336190	971560060
sp|P57088|TMM33_HUMAN	224675136	287556576	106491920	166959728
sp|P57678|GEMI4_HUMAN	315835712	207233568	19739150
sp|P59190|RAB15_HUMAN	60360704	138164896	135509952	77140136
sp|P59998|ARPC4_HUMAN	113181136	33940916		22907946
sp|P60174|TPIS_HUMAN	50741040	63778160	24812806	31222568
sp|P60228|EIF3E_HUMAN	51836824	27846244
sp|P60468|SC61B_HUMAN	300016832	307976864	211801360	195684000
sp|P60660|MYL6_HUMAN	58954936	42001656
sp|P60709|ACTB_HUMAN	17656934400	4103286270	2849332990	6599135200
sp|P60842|IF4A1_HUMAN	389948352	385778112	164100336	114971664
sp|P60866|RS20_HUMAN	14568490000	12392265700	15059915800	13973666800
sp|P60891|PRPS1_HUMAN	413242464	441737056	125218912	257327072
sp|P60900|PSA6_HUMAN	245225024	274930400		82539152
sp|P60981|DEST_HUMAN	186668480	149182720		166330416
sp|P61106|RAB14_HUMAN	18598710	14989433	9358971	14669418
sp|P61158|ARP3_HUMAN	122405792			70553248
sp|P61160|ARP2_HUMAN	571568450	268159376	137999248	291029888
sp|P61204|ARF3_HUMAN	93708224	343934496	140928800	191742688
sp|P61221|ABCE1_HUMAN	87194016	79474280	16067673	20396448
sp|P61247|RS3A_HUMAN	2741638140	2408860160	3369115650	3079784960
sp|P61254|RL26_HUMAN	4961486800	4159639810	6053587500	5463025200
sp|P61313|RL15_HUMAN	482585952	393517184	140122624	296113248
sp|P61326|MGN_HUMAN	62250368	54248240	16860114
sp|P61353|RL27_HUMAN	1948562940	1753510140	2039476220	2023511420
sp|P61513|RL37A_HUMAN	721171710	909808380	1061749250	889917180
sp|P61586|RHOA_HUMAN	4.11283e+06	7.35341e+06	9876285	4.17883e+06
sp|P61619|S61A1_HUMAN	846232190	875718270	388633344	611156160
sp|P61758|PFD3_HUMAN	101905136	84409992	17108608
sp|P61927|RL37_HUMAN	20507958	23759658	54951144	28056134
sp|P61978|HNRPK_HUMAN	254193728	251830080	240637904	268229728
sp|P61981|1433G_HUMAN	42813448	34934564	32670712	32865736
sp|P62081|RS7_HUMAN	4749463600	3287493120	5397772300	3350380290
sp|P62140|PP1B_HUMAN	28513080	43922264
sp|P62191|PRS4_HUMAN	421636960	537035460	68686296	55488944
sp|P62195|PRS8_HUMAN	344018688	364037280	37236680	67364616
sp|P62241|RS8_HUMAN	16760698900	20205930500	20046204900	18969735200
sp|P62244|RS15A_HUMAN	8177445400	7154734100	8033768400	7217859600
sp|P62249|RS16_HUMAN	26609926100	27502018600	24602869800	25573396500
sp|P62258|1433E_HUMAN	68229888	260196416		64186016
sp|P62263|RS14_HUMAN	27804428300	21397272600	27305074700	21368639500
sp|P62266|RS23_HUMAN	60819050000	91398169000	64262537000	103490175000
sp|P62269|RS18_HUMAN	55549383000	41252749000	55516439000	41869828000
sp|P62273|RS29_HUMAN	16009641000	13076564000	23630905300	9120750600
sp|P62277|RS13_HUMAN	9785933800	9708294100	9745926100	11551275000
sp|P62280|RS11_HUMAN	20309915600	15145716700	21085458400	16406063100
sp|P62306|RUXF_HUMAN	122609056	110009832	102684136	110446528
sp|P62316|SMD2_HUMAN	163805216	190784000	100787544	185491968
sp|P62333|PRS10_HUMAN	508436224	621084930	43208872
sp|P62424|RL7A_HUMAN	472914304	317968512	126662816	282032576
sp|P62701|RS4X_HUMAN	14638104600	12989204500	17046630400	14925411300
sp|P62750|RL23A_HUMAN	4019203580	3031856900	3661206020	4279886080
sp|P62753|RS6_HUMAN	7930953700	7747110400	8410840600	8456515600
sp|P62805|H4_HUMAN	6859594200	12673406000	7368569900	25947420700
sp|P62826|RAN_HUMAN	647070850	538712510	657877890	697277060
sp|P62829|RL23_HUMAN	33960767500	33472301100	35164549000	29772251100
sp|P62847|RS24_HUMAN	5602685400	5857975800	5620452900	5575705600
sp|P62851|RS25_HUMAN	10757612500	8497640400	11538591700	8689765400
sp|P62854|RS26_HUMAN	14254503900	13355777000	12890011600	12547538900
sp|P62857|RS28_HUMAN	744991550	383979904	811971520	476288736
sp|P62861|RS30_HUMAN	15368381400	13287970800	21097982000	16934451200
sp|P62873|GBB1_HUMAN	197709392	82138120
sp|P62888|RL30_HUMAN	327363168	218435840	221919664	179252704
sp|P62891|RL39_HUMAN	7186552300	46178140000	49183949000	20972560400
sp|P62899|RL31_HUMAN	1296841470	503562624	1256788740	480111744
sp|P62906|RL10A_HUMAN	760849150	570630720	303855968	474236096
sp|P62910|RL32_HUMAN	1543460350	1698321660	1920349440	1933723140
sp|P62913|RL11_HUMAN	12602954800	12241750000	14883647500	13264965600
sp|P62917|RL8_HUMAN	691458430	572468930	460792352	471650624
sp|P62937|PPIA_HUMAN	348404512	252608096	329846784	327060288
sp|P62979|RS27A_HUMAN	14940387300	18439495700	218170864	485751392
sp|P63092|GNAS2_HUMAN	258807296	199469344
sp|P63151|2ABA_HUMAN	149449040	78938080	169665472	31261400
[truncated: 476 more rows]

## Sheet: MissingInformation
CorT	bait	protein_Id	nrReplicates	nrNAs	meanArea	medianArea	nrMeasured
[truncated: 1,890 more rows]
