# Supplementary material for: TP53BP1, a dual-coding gene, uses promoter switching and translational reinitiation to express a smORF protein
Source: iScience. 2023 Apr 27;26(5):106757. doi: 10.1016/j.isci.2023.106757 (PMC10193022; doi:10.1016/j.isci.2023.106757)
Supplement: Table S2. Excel file with LC-MS filtered Bait Prey candidate interaction list, related to Figure 8 [file mmc3.xlsx]

## Sheet: Sheet1
	Prey	modelName	Bait	avgAbd	log2_EFCs	SaintScore	BFDR		GENE
1	sp|P24928|RPB1_HUMAN	ContrastSaint	SEP53BP1	-0.307573	3.03369	1	0	DNA-Directed RNA Polymerase II Subunit A	RPB1
2	sp|P28070|PSB4_HUMAN	ContrastSaint	SEP53BP1	0.133564	1.60455	0.999	0	Proteasome 20S Subunit Beta 4	PSMB4
3	sp|P42694|HELZ_HUMAN	ContrastSaint	SEP53BP1	-1.63487	1.334	0.973	0.002	affiliated with the lncRNA class.	HELZ
4	sp|P43686|PRS6B_HUMAN	ContrastSaint	SEP53BP1	0.506907	1.51299	0.994	0.001	Proteasome 26S Subunit, ATPase 4	PRS6B
5	sp|P61758|PFD3_HUMAN	ContrastSaint	SEP53BP1	-0.744197	1.2969	0.899	0.007	Von Hippel-Lindau-Binding Protein 1:CHAPERONE	PFD3
6	sp|Q8N726|ARF_HUMAN	ContrastSaint	SEP53BP1	-0.298673	1.31441	0.553	0.04	ADP Ribosylation Factor 1	ARF1
7	sp|Q92900|RENT1_HUMAN	ContrastSaint	SEP53BP1	-0.215915	1.79701	1	0	UPF1 RNA Helicase And ATPase	RENT1
8	sp|Q96JJ7|TMX3_HUMAN	ContrastSaint	SEP53BP1	-0.778432	2.01721	1	0	Thioredoxin Related Transmembrane Protein 3	TMX3
9	sp|Q9UHV9|PFD2_HUMAN	ContrastSaint	SEP53BP1	-0.16004	1.67356	0.999	0	Prefoldin Subunit 2: CHAPERONE	PFD2
10	sp|Q9UQE7|SMC3_HUMAN	ContrastSaint	SEP53BP1	-1.39973	1.69377	1	0	Structural Maintenance Of Chromosomes 3	SMC3
11	sp|O00165|HAX1_HUMAN	ContrastSaint	SEP53BP1	0.427606	1.44626	0.938	0.004	HCLS1 Associated Protein X-1	HAX1
12	sp|O14545|TRAD1_HUMAN	ContrastSaint	SEP53BP1	-0.492079	1.31499	0.84	0.011	TRAF-Type Zinc Finger Domain Containing 1	TRAD1
13	sp|O14730|RIOK3_HUMAN	ContrastSaint	SEP53BP1	-0.027675	1.76808	1	0	SudD (Suppressor Of BimD6, Aspergillus Nidulans) Homolog	RIOK3
14	sp|O75190|DNJB6_HUMAN	ContrastSaint	SEP53BP1	1.20038	1.39999	0.854	0.009	DnaJ Heat Shock Protein Family (Hsp40) Member B6	DNAJB6
15	sp|O75832|PSD10_HUMAN	ContrastSaint	SEP53BP1	-0.129734	1.65673	1	0	Proteasome 26S Subunit, Non-ATPase 10	PSMD10
16	sp|O95816|BAG2_HUMAN	ContrastSaint	SEP53BP1	2.09896	3.89385	1	0	BAG Family Molecular Chaperone Regulator 2	BAG2
17	sp|O95831|AIFM1_HUMAN	ContrastSaint	SEP53BP1	0.15056	1.71414	0.999	0	Apoptosis Inducing Factor Mitochondria Associated 1	AIFM1
18	sp|P11441|UBL4A_HUMAN	ContrastSaint	SEP53BP1	0.24732	1.61777	0.996	0	Ubiquitin Like 4A	UBL4A
19	sp|P11940|PABP1_HUMAN	ContrastSaint	SEP53BP1	1.51299	1.78157	1	0	Poly(A) Binding Protein Cytoplasmic 1	PABP1
20	tr|A0A7I2V4L7|A0A7I2V4L7_HUMAN	ContrastSaint	SEP53BP1	0.465713	1.75232	0.999	0	Polyadenylate-binding protein	PABPC4
21	sp|P25685|DNJB1_HUMAN	ContrastSaint	SEP53BP1	1.52256	1.52155	0.588	0.034	DnaJ homolog subfamily B member 1	DNAJB1
22	sp|P28074|PSB5_HUMAN	ContrastSaint	SEP53BP1	-0.554273	1.49876	0.996	0	Proteasome subunit beta type-5	PSMB5
23	sp|P30876|RPB2_HUMAN	ContrastSaint	SEP53BP1	0.0922074	1.57386	0.999	0	DNA-directed RNA polymerase II subunit RPB2	RPB2
24	sp|P35998|PRS7_HUMAN	ContrastSaint	SEP53BP1	0.389567	1.75958	1	0	26S proteasome regulatory subunit 7	PSMC2
25	sp|P40227|TCPZ_HUMAN	ContrastSaint	SEP53BP1	1.12631	1.98805	1	0	T-complex protein 1 subunit zeta	TCPZ
26	sp|P46379|BAG6_HUMAN	ContrastSaint	SEP53BP1	0.869477	2.24031	1	0	Large proline-rich protein BAG6	BAG6
27	sp|P47897|SYQ_HUMAN	ContrastSaint	SEP53BP1	-0.21424	1.51299	0.998	0	Glutaminyl-TRNA Synthetase 1	QARS1
28	sp|P48643|TCPE_HUMAN	ContrastSaint	SEP53BP1	1.15186	1.46728	0.934	0.005	T-complex protein 1 subunit epsilon	CCT5
29	sp|P49327|FAS_HUMAN	ContrastSaint	SEP53BP1	0.171207	1.73075	1	0	Fatty acid synthase	FAS
30	sp|P49368|TCPG_HUMAN	ContrastSaint	SEP53BP1	1.20477	2.32193	1	0	T-complex protein 1 subunit gamma	CCT3
31	sp|P50990|TCPQ_HUMAN	ContrastSaint	SEP53BP1	0.942608	2.23174	1	0	T-complex protein 1 subunit theta	CCT8
32	sp|P50991|TCPD_HUMAN	ContrastSaint	SEP53BP1	1.11836	2.48877	1	0	T-complex protein 1 subunit delta	CCT4
33	sp|P51665|PSMD7_HUMAN	ContrastSaint	SEP53BP1	-0.0740006	1.86433	1	0	26S proteasome non-ATPase regulatory subunit 7	PSMD7
34	sp|P55036|PSMD4_HUMAN	ContrastSaint	SEP53BP1	0.500802	1.87184	1	0	26S proteasome non-ATPase regulatory subunit 4	PSMD4
35	sp|P57678|GEMI4_HUMAN	ContrastSaint	SEP53BP1	0.0398403	1.97159	1	0	Gem-associated protein 4	GEMIN4
36	sp|P62195|PRS8_HUMAN	ContrastSaint	SEP53BP1	0.279768	1.49774	0.994	0	26S proteasome regulatory subunit 8	PSMC5
37	sp|P62191|PRS4_HUMAN	ContrastSaint	SEP53BP1	0.508936	1.56755	0.993	0.001	26S proteasome regulatory subunit 4	PSMC1
38	sp|P62333|PRS10_HUMAN	ContrastSaint	SEP53BP1	0.635058	1.96717	1	0	26S proteasome regulatory subunit 10B	PSMC6
39	sp|P62979|RS27A_HUMAN	ContrastSaint	SEP53BP1	3.22928	3.014	1	0	Ubiquitin-40S ribosomal protein S27a	RPS27A
40	sp|P78371|TCPB_HUMAN	ContrastSaint	SEP53BP1	1.10903	2.48001	1	0	T-complex protein 1 subunit beta	CCT2
41	sp|Q04637|IF4G1_HUMAN	ContrastSaint	SEP53BP1	0.306846	1.67762	0.973	0.002	Eukaryotic translation initiation factor 4 gamma 1	EIF4G1
42	sp|Q13148|TADBP_HUMAN	ContrastSaint	SEP53BP1	-0.628162	1.59216	1	0	TAR DNA-binding protein 43	TARDBP
43	sp|Q13200|PSMD2_HUMAN	ContrastSaint	SEP53BP1	0.345964	1.65076	0.999	0	26S proteasome non-ATPase regulatory subunit 2	PSMD2
44	sp|Q14204|DYHC1_HUMAN	ContrastSaint	SEP53BP1	-0.831358	1.94523	1	0	Cytoplasmic dynein 1 heavy chain 1	DYNC1H1
45	sp|Q14671|PUM1_HUMAN	ContrastSaint	SEP53BP1	-0.0159576	1.50386	0.991	0.001	Pumilio homolog 1	PUM1
46	sp|Q15008|PSMD6_HUMAN	ContrastSaint	SEP53BP1	0.303342	1.87696	1	0	26S proteasome non-ATPase regulatory subunit 6	PSMD6
47	sp|Q15773|MLF2_HUMAN	ContrastSaint	SEP53BP1	0.674461	1.98404	1	0	Myeloid leukemia factor 2	MLF2
48	sp|Q3KQU3|MA7D1_HUMAN	ContrastSaint	SEP53BP1	-0.181149	1.57337	0.999	0	MAP7 domain-containing protein 1	MAP7D1
49	sp|Q5H9R7|PP6R3_HUMAN	ContrastSaint	SEP53BP1	-0.349235	1.60122	1	0	Serine/threonine-protein phosphatase 6 regulatory subunit 3	PP6R3
50	sp|Q5T9A4|ATD3B_HUMAN	ContrastSaint	SEP53BP1	-0.467932	2.44811	1	0	ATPase family AAA domain-containing protein 3B	ATAD3B
51	sp|Q6NSI4|RADX_HUMAN	ContrastSaint	SEP53BP1	-0.382702	1.85838	1	0	RPA-related protein RADX	RADX
52	sp|Q6UB35|C1TM_HUMAN	ContrastSaint	SEP53BP1	-0.367732	1.32481	0.915	0.006	Monofunctional C1-tetrahydrofolate synthase, mitochondrial	MTHFD1L
53	sp|Q71RC2|LARP4_HUMAN	ContrastSaint	SEP53BP1	-0.590745	1.24001	0.754	0.016	La-related protein 4	LARP4
54	sp|Q7L5D6|GET4_HUMAN	ContrastSaint	SEP53BP1	0.138814	1.50894	0.983	0.001	Golgi to ER traffic protein 4 homolog	GET4
55	sp|Q7Z6Z7|HUWE1_HUMAN	ContrastSaint	SEP53BP1	0.0935602	1.46467	0.975	0.001	E3 ubiquitin-protein ligase HUWE1	HUWE1
56	sp|Q8N335|GPD1L_HUMAN	ContrastSaint	SEP53BP1	-0.407364	1.38294	0.804	0.013	Glycerol-3-phosphate dehydrogenase 1-like protein	GPD1L
57	sp|Q99615|DNJC7_HUMAN	ContrastSaint	SEP53BP1	0.288063	1.91035	1	0	DnaJ homolog subfamily C member 7	DNAJC7
58	sp|Q99707|METH_HUMAN	ContrastSaint	SEP53BP1	0.177599	1.54745	0.547	0.045	Methionine synthase	METH
59	sp|Q99832|TCPH_HUMAN	ContrastSaint	SEP53BP1	1.29924	2.52832	1	0	T-complex protein 1 subunit eta	CCT7
60	sp|Q99942|RNF5_HUMAN	ContrastSaint	SEP53BP1	-0.603841	2.32711	1	0	E3 ubiquitin-protein ligase RNF5	RNF5
61	sp|Q9BUZ4|TRAF4_HUMAN	ContrastSaint	SEP53BP1	0.167358	1.53854	0.604	0.029	TNF receptor-associated factor 4	TRAF4
62	sp|Q9BV68|RN126_HUMAN	ContrastSaint	SEP53BP1	0.309176	1.65947	0.999	0	E3 ubiquitin-protein ligase RNF126	RNF126
63	sp|Q9H583|HEAT1_HUMAN	ContrastSaint	SEP53BP1	-0.318326	1.60834	0.999	0	HEAT repeat-containing protein 1	HEATR1
64	sp|Q9NTJ3|SMC4_HUMAN	ContrastSaint	SEP53BP1	-0.0380063	1.46989	0.994	0.001	Structural maintenance of chromosomes protein 4	SMC4
65	sp|Q9NVI1|FANCI_HUMAN	ContrastSaint	SEP53BP1	0.255803	2.10568	1	0	Fanconi anemia group I protein	FANCI
66	sp|Q9NXW2|DJB12_HUMAN	ContrastSaint	SEP53BP1	-0.409278	1.38791	0.969	0.003	DnaJ homolog subfamily B member 12	DNAJB12
67	sp|Q9UKM7|MA1B1_HUMAN	ContrastSaint	SEP53BP1	0.141433	1.51197	0.943	0.003	Endoplasmic reticulum mannosyl-oligosaccharide 1,2-alpha-mannosidase	MAN1B1
68	sp|Q9UN86|G3BP2_HUMAN	ContrastSaint	SEP53BP1	0.421156	1.79161	1	0	Ras GTPase-activating protein-binding protein 2	G3BP2
69	sp|Q13283|G3BP1_HUMAN	ContrastSaint	SEP53BP1	0.799087	2.16993	1	0	Ras GTPase-activating protein-binding protein 1	G3BP1
70	sp|Q9UNM6|PSD13_HUMAN	ContrastSaint	SEP53BP1	0.0786098	1.44996	0.625	0.024	26S proteasome non-ATPase regulatory subunit 13	PSMD13
71	sp|Q9Y4W2|LAS1L_HUMAN	ContrastSaint	SEP53BP1	-0.867752	1.56071	0.998	0	Ribosomal biogenesis protein LAS1L	LAS1L
72	sp|Q9Y5V3|MAGD1_HUMAN	ContrastSaint	SEP53BP1	0.800745	1.68392	0.999	0	Melanoma-associated antigen D1	MAGD1
73	sp|Q9Y6J9|TAF6L_HUMAN	ContrastSaint	SEP53BP1	-0.281036	1.89724	1	0	TAF6-like RNA polymerase II p300/CBP-associated factor-associated factor 65 kDa subunit 6L	TAF6L
74	sp|O00767|SCD_HUMAN	ContrastSaint	SEP53BP1	-0.844251	1.20852	0.632	0.019	Stearoyl-CoA desaturase	SCD
